# Supplementary material for: RNA m6A modification orchestrates a LINE-1–host interaction that facilitates retrotransposition and contributes to long gene vulnerability
Source: Cell Res. 2021 Jun 9;31(8):861–85. doi: 10.1038/s41422-021-00515-8 (PMC8324889; doi:10.1038/s41422-021-00515-8)
Supplement: Supplementary file 13 — Table S1 [file 41422_2021_515_MOESM13_ESM.xlsx]

## Sheet: K562
Supplementary Table 1. The lists of m6A peaks identified from MINT-Seq.
chr1	14379	14697
chr1	30591	30702
chr1	32848	32914
chr1	39873	39939
chr1	63152	63253
chr1	73220	73584
chr1	78367	78433
chr1	89383	89547
chr1	89632	89749
chr1	90658	90882
chr1	91230	91391
chr1	135153	135236
chr1	137623	137704
chr1	138333	138557
chr1	140673	140739
chr1	158118	158198
chr1	228101	228427
chr1	228723	228797
chr1	231976	232205
chr1	234868	235094
chr1	235331	235676
chr1	235728	236290
chr1	236421	236704
chr1	236969	237306
chr1	237579	237890
chr1	238465	238564
chr1	265889	265955
chr1	325146	325247
chr1	325641	325732
chr1	327553	327775
chr1	343694	343795
chr1	365230	365352
chr1	439888	440003
chr1	448464	448578
chr1	448758	449045
chr1	458039	458150
chr1	458201	458305
chr1	462010	462117
chr1	521423	521680
chr1	532932	533152
chr1	534383	534534
chr1	536858	536995
chr1	544569	544637
chr1	564696	564793
chr1	565038	565245
chr1	566493	566719
chr1	567264	567451
chr1	569282	569457
chr1	569511	569585
chr1	569883	569953
chr1	570190	570262
chr1	661499	661582
chr1	661702	661790
chr1	663136	663380
chr1	663847	664009
chr1	679598	679686
chr1	713679	713967
chr1	734801	734953
chr1	735080	735227
chr1	735304	735613
chr1	752555	752831
chr1	753281	753522
chr1	762076	762182
chr1	762322	762399
chr1	773761	773871
chr1	777854	778047
chr1	778777	778851
chr1	788776	788843
chr1	789252	789572
chr1	789613	789716
chr1	789969	790035
chr1	792098	792311
chr1	792446	792558
chr1	792786	792852
chr1	846321	846425
chr1	847909	847986
chr1	848093	848164
chr1	855889	855978
chr1	879630	879696
chr1	894365	894453
chr1	896054	896120
chr1	934389	934476
chr1	935282	935451
chr1	949542	949608
chr1	949663	949800
chr1	990269	991194
chr1	991392	991458
chr1	996027	996130
chr1	1001262	1001690
chr1	1017576	1018017
chr1	1018099	1018362
chr1	1018473	1018631
chr1	1018847	1019161
chr1	1028283	1028523
chr1	1028601	1028736
chr1	1028993	1029242
chr1	1029569	1029663
chr1	1031297	1031374
chr1	1033294	1033405
chr1	1035714	1035976
chr1	1036834	1037101
chr1	1152292	1152976
chr1	1153036	1153122
chr1	1153970	1154044
chr1	1159259	1159360
chr1	1163871	1164083
chr1	1168079	1168220
chr1	1168316	1168679
chr1	1169081	1169572
chr1	1169909	1170188
chr1	1170249	1170382
chr1	1190288	1190795
chr1	1190839	1190905
chr1	1235565	1235631
chr1	1235858	1235980
chr1	1242205	1242312
chr1	1246937	1247177
chr1	1248520	1249480
chr1	1249544	1249743
chr1	1250302	1250523
chr1	1250775	1251024
chr1	1251424	1251649
chr1	1254313	1254453
chr1	1254671	1254936
chr1	1256404	1256473
chr1	1263025	1263379
chr1	1263499	1263743
chr1	1263794	1263902
chr1	1263998	1264064
chr1	1271273	1271347
chr1	1284313	1284386
chr1	1288335	1288479
chr1	1288530	1288721
chr1	1309120	1309322
chr1	1309418	1309776
chr1	1310109	1310175
chr1	1311072	1311227
chr1	1321437	1321532
chr1	1322064	1322975
chr1	1326403	1326724
chr1	1326782	1326876
chr1	1327891	1327992
chr1	1335971	1336819
chr1	1336965	1337044
chr1	1337220	1337458
chr1	1337544	1337669
chr1	1342322	1342433
chr1	1342546	1342615
chr1	1342843	1343250
chr1	1345067	1345218
chr1	1365536	1365885
chr1	1370523	1370602
chr1	1375753	1375847
chr1	1406789	1406965
chr1	1446699	1446940
chr1	1451376	1451442
chr1	1479281	1479405
chr1	1480282	1480418
chr1	1500026	1500322
chr1	1509883	1509992
chr1	1533566	1533650
chr1	1533819	1533885
chr1	1534407	1534499
chr1	1545674	1545740
chr1	1551030	1551112
chr1	1571040	1571118
chr1	1580688	1580754
chr1	1581166	1581239
chr1	1581322	1581448
chr1	1581749	1582210
chr1	1582266	1582333
chr1	1584043	1584205
chr1	1589977	1590188
chr1	1593008	1593895
chr1	1593937	1594180
chr1	1594428	1594987
chr1	1596357	1597317
chr1	1603054	1603306
chr1	1603771	1604551
chr1	1605657	1605743
chr1	1608780	1608846
chr1	1622534	1622620
chr1	1625385	1625467
chr1	1630870	1630936
chr1	1644952	1645047
chr1	1645143	1645342
chr1	1655155	1655229
chr1	1655607	1655735
chr1	1656069	1656172
chr1	1658878	1659473
chr1	1659557	1660058
chr1	1660110	1660285
chr1	1660475	1660905
chr1	1666690	1667184
chr1	1668399	1668506
chr1	1671406	1671819
chr1	1678304	1678548
chr1	1682678	1683110
chr1	1683155	1683232
chr1	1684135	1684273
chr1	1688408	1688489
chr1	1692439	1692609
chr1	1849087	1849164
chr1	1849304	1849491
chr1	2038178	2038244
chr1	2111745	2112307
chr1	2115926	2116180
chr1	2116250	2116804
chr1	2120642	2120729
chr1	2122091	2122158
chr1	2123473	2123672
chr1	2123717	2124009
chr1	2124075	2124240
chr1	2131045	2131168
chr1	2159537	2159603
chr1	2160401	2160468
chr1	2160802	2161171
chr1	2238273	2238839
chr1	2238880	2239559
chr1	2239601	2239974
chr1	2296287	2296401
chr1	2307636	2307784
chr1	2312084	2312345
chr1	2314690	2314868
chr1	2315037	2315206
chr1	2315310	2315392
chr1	2315554	2315739
chr1	2322472	2322555
chr1	2324333	2324743
chr1	2328545	2328617
chr1	2334431	2334864
chr1	2334922	2335157
chr1	2336773	2336839
chr1	2342649	2342715
chr1	2439532	2439741
chr1	2439998	2440322
chr1	2440375	2440469
chr1	2457912	2457990
chr1	3375109	3375238
chr1	3375660	3375726
chr1	3379844	3380194
chr1	3404605	3404672
chr1	3487677	3487779
chr1	3487842	3487908
chr1	3487988	3488233
chr1	3545314	3545446
chr1	3546492	3546598
chr1	3649877	3650483
chr1	3652755	3652946
chr1	3653960	3654261
chr1	3654495	3655344
chr1	3655434	3655521
chr1	3656782	3656964
chr1	3659674	3659798
chr1	3662029	3662502
chr1	3662643	3663385
chr1	3681666	3681833
chr1	3682269	3682363
chr1	3682912	3683052
chr1	3683209	3683410
chr1	3684239	3684467
chr1	3684529	3684622
chr1	3684916	3685231
chr1	3691862	3691995
chr1	3692485	3693013
chr1	3696049	3696147
chr1	3696645	3696725
chr1	3696788	3696887
chr1	3697460	3697576
chr1	3698160	3698303
chr1	3701666	3701795
chr1	3703406	3703578
chr1	3755404	3755470
chr1	3774140	3774225
chr1	3778993	3779387
chr1	3779614	3779690
chr1	3800153	3800238
chr1	3806297	3806678
chr1	3807003	3807653
chr1	3812129	3812223
chr1	3823114	3823311
chr1	4040233	4040368
chr1	4040413	4040521
chr1	4044638	4044709
chr1	4044761	4044832
chr1	4058456	4058711
chr1	4070995	4071201
chr1	4071448	4071790
chr1	4072481	4072618
chr1	4073565	4073705
chr1	4076725	4076791
chr1	4077227	4077293
chr1	5242972	5243047
chr1	5923024	5923139
chr1	5978719	5978802
chr1	5989598	5989684
chr1	6068711	6068777
chr1	6074008	6074074
chr1	6074175	6074285
chr1	6076631	6076697
chr1	6076819	6077025
chr1	6125781	6125847
chr1	6246530	6246715
chr1	6257749	6257819
chr1	6265220	6265360
chr1	6265785	6265875
chr1	6266958	6267144
chr1	6270665	6270895
chr1	6279483	6279667
chr1	6280443	6280750
chr1	6282182	6282259
chr1	6282345	6282411
chr1	6282723	6282789
chr1	6282835	6283325
chr1	6283518	6284268
chr1	6284365	6284486
chr1	6284574	6285354
chr1	6409834	6409921
chr1	6453635	6453744
chr1	6453997	6454114
chr1	6475320	6475426
chr1	6475600	6475684
chr1	6475738	6475897
chr1	6478720	6478843
chr1	6480553	6480713
chr1	6484916	6484982
chr1	6501172	6501292
chr1	6501404	6501814
chr1	6501888	6501965
chr1	6502043	6502237
chr1	6516642	6516708
chr1	6584359	6584896
chr1	6585394	6585512
chr1	6585556	6586105
chr1	6592084	6592168
chr1	6592291	6592689
chr1	6614735	6615418
chr1	6640684	6641407
chr1	6641477	6641622
chr1	6641681	6641747
chr1	6649203	6649289
chr1	6652638	6652716
chr1	6652784	6652933
chr1	6652984	6653729
chr1	6659122	6659261
chr1	6659316	6659522
chr1	6661884	6661994
chr1	6662184	6662573
chr1	6662622	6662739
chr1	6679963	6680438
chr1	6681457	6682164
chr1	6692895	6693514
chr1	6694444	6694528
chr1	6694684	6694750
chr1	6695241	6695657
chr1	6751571	6751811
chr1	6776411	6776563
chr1	6781067	6781133
chr1	6832006	6832091
chr1	7774244	7774310
chr1	7774395	7774474
chr1	7798335	7798469
chr1	7826504	7826632
chr1	7826728	7826923
chr1	7831012	7831089
chr1	7832190	7832740
chr1	7832833	7833099
chr1	7841093	7841221
chr1	7841295	7841376
chr1	7869645	7869713
chr1	7869895	7870054
chr1	7884711	7884838
chr1	7902809	7902965
chr1	8022802	8022914
chr1	8025360	8025437
chr1	8044948	8045286
chr1	8064027	8064248
chr1	8064603	8064688
chr1	8064741	8064944
chr1	8065003	8065525
chr1	8073094	8073161
chr1	8073237	8073363
chr1	8073454	8073540
chr1	8073935	8074028
chr1	8074069	8074213
chr1	8271907	8272000
chr1	8414780	8414848
chr1	8414889	8415189
chr1	8418298	8418394
chr1	8418495	8418637
chr1	8421390	8421517
chr1	8506409	8506502
chr1	8506578	8506649
chr1	8507406	8507501
chr1	8716031	8716105
chr1	8716344	8716420
chr1	8810776	8810934
chr1	8846201	8846319
chr1	8846378	8847142
chr1	8847207	8847333
chr1	8921200	8921302
chr1	8923988	8924179
chr1	8925404	8925538
chr1	8926498	8926582
chr1	8927238	8927331
chr1	8931997	8932083
chr1	8934924	8935015
chr1	8938608	8938738
chr1	9069527	9069746
chr1	9305033	9305454
chr1	9305530	9305617
chr1	9325451	9325529
chr1	9330116	9330207
chr1	9416387	9416454
chr1	9489248	9489326
chr1	9599622	9599792
chr1	9642416	9642787
chr1	9673212	9673621
chr1	9717834	9717916
chr1	9739597	9739682
chr1	9739811	9739992
chr1	9740629	9741056
chr1	9743698	9743812
chr1	9751892	9752220
chr1	9786999	9787487
chr1	9789986	9790147
chr1	9804600	9804669
chr1	9935389	9935502
chr1	9940263	9940329
chr1	9940608	9940833
chr1	9970843	9971003
chr1	9990049	9990408
chr1	10003617	10003710
chr1	10029774	10029840
chr1	10029897	10030026
chr1	10030092	10030180
chr1	10042377	10042812
chr1	10044535	10044721
chr1	10075987	10076069
chr1	10093232	10093479
chr1	10093520	10093669
chr1	10118926	10118993
chr1	10119310	10119429
chr1	10363315	10364239
chr1	10364416	10365046
chr1	10365616	10365795
chr1	10438298	10438582
chr1	10438875	10439235
chr1	10440811	10440953
chr1	10477392	10477463
chr1	10479868	10479983
chr1	10480036	10480134
chr1	10491303	10491440
chr1	10493885	10494001
chr1	10502458	10502533
chr1	10516656	10516816
chr1	10516864	10517061
chr1	10519241	10519326
chr1	10520923	10520995
chr1	10521337	10521766
chr1	10522709	10522842
chr1	10522887	10522972
chr1	10532407	10532549
chr1	10535129	10535203
chr1	10571664	10571779
chr1	10596235	10596332
chr1	10601860	10602121
chr1	10607010	10607568
chr1	10638718	10638836
chr1	10689672	10689869
chr1	10689910	10690128
chr1	11072755	11072826
chr1	11082410	11082476
chr1	11083331	11084052
chr1	11114686	11114762
chr1	11115057	11115135
chr1	11120815	11120972
chr1	11126743	11126813
chr1	11143672	11144884
chr1	11144965	11145045
chr1	11145149	11145316
chr1	11159714	11159855
chr1	11166731	11167421
chr1	11167466	11167571
chr1	11196884	11196962
chr1	11333644	11334044
chr1	11346047	11346289
chr1	11355281	11355658
chr1	11355723	11356295
chr1	11357832	11357940
chr1	11718289	11718355
chr1	11722043	11722141
chr1	11728743	11728828
chr1	11734612	11734694
chr1	11734778	11734852
chr1	11807483	11807549
chr1	11848640	11849080
chr1	11849637	11849731
chr1	11850013	11851003
chr1	11855011	11855210
chr1	11862993	11863138
chr1	11865392	11865458
chr1	11865567	11865877
chr1	11881711	11881850
chr1	11902776	11903006
chr1	11906044	11906160
chr1	11980071	11980395
chr1	11981893	11981965
chr1	11982148	11982214
chr1	11982823	11983009
chr1	11983341	11983561
chr1	11985334	11985578
chr1	11985712	11986129
chr1	12018566	12018632
chr1	12030725	12030800
chr1	12034821	12035556
chr1	12040572	12040663
chr1	12071552	12072156
chr1	12072475	12072629
chr1	12072684	12072819
chr1	12072997	12073094
chr1	12079087	12079169
chr1	12081740	12081806
chr1	12081863	12082005
chr1	12082085	12082222
chr1	12137453	12137519
chr1	12142736	12142923
chr1	12202657	12203557
chr1	12203620	12204292
chr1	12204403	12204483
chr1	12227132	12227225
chr1	12266971	12267103
chr1	12267166	12267684
chr1	12268568	12269278
chr1	12336011	12338169
chr1	12339514	12339661
chr1	12342785	12342880
chr1	12342954	12343469
chr1	12343572	12343678
chr1	12447153	12447345
chr1	12447487	12447597
chr1	12556882	12556969
chr1	12557018	12557145
chr1	12557537	12557638
chr1	12559490	12560012
chr1	12566996	12567132
chr1	12568907	12569266
chr1	12569978	12570186
chr1	12589418	12589491
chr1	12602487	12602671
chr1	12627969	12628476
chr1	12643005	12643097
chr1	12677901	12678356
chr1	12678511	12678585
chr1	14025921	14025987
chr1	14105348	14106929
chr1	14107676	14108720
chr1	14108847	14109277
chr1	14113007	14113482
chr1	14658485	14658551
chr1	14658685	14658751
chr1	14676043	14676109
chr1	14677262	14677400
chr1	14679611	14679677
chr1	14681901	14682068
chr1	14682221	14682412
chr1	14682459	14682527
chr1	14682711	14682799
chr1	14682923	14683146
chr1	14683285	14683351
chr1	14685810	14685934
chr1	14686469	14686548
chr1	14686817	14686967
chr1	14687012	14687141
chr1	14688645	14688862
chr1	14691147	14691303
chr1	14691381	14691447
chr1	14709020	14709185
chr1	14709251	14709441
chr1	14709552	14709690
chr1	14709772	14709960
chr1	14710132	14710535
chr1	14710672	14710808
chr1	14710881	14711182
chr1	14711898	14712003
chr1	14712397	14712573
chr1	14712959	14713392
chr1	14713595	14714152
chr1	14714396	14714468
chr1	14717167	14717484
chr1	14717580	14717873
chr1	14717986	14718096
chr1	14719043	14719217
chr1	14719312	14719535
chr1	14745678	14745816
chr1	14745902	14746222
chr1	14763308	14763414
chr1	14763884	14763950
chr1	14941791	14942246
chr1	14942537	14942756
chr1	14993839	14994140
chr1	14994185	14994251
chr1	14994522	14994593
chr1	14994677	14994811
chr1	14999705	14999806
chr1	15004691	15004818
chr1	15015251	15015320
chr1	15025551	15025802
chr1	15026731	15026819
chr1	15034832	15034902
chr1	15036477	15036789
chr1	15082408	15082592
chr1	15083896	15084055
chr1	15089387	15089599
chr1	15093980	15094486
chr1	15094756	15096393
chr1	15096583	15096689
chr1	15100616	15100780
chr1	15101141	15101984
chr1	15103852	15104155
chr1	15158248	15158483
chr1	15208450	15208544
chr1	15311977	15312047
chr1	15479151	15479222
chr1	15546075	15546154
chr1	15546205	15546910
chr1	15563048	15563258
chr1	15578235	15578301
chr1	15579280	15579391
chr1	15635108	15635174
chr1	15655138	15655239
chr1	15656029	15656185
chr1	15818911	15819014
chr1	15819139	15819331
chr1	15833524	15833590
chr1	15844732	15844870
chr1	15894305	15894936
chr1	15895352	15895563
chr1	15914330	15914396
chr1	15931097	15931163
chr1	15931333	15931401
chr1	15944011	15944230
chr1	15986419	15986502
chr1	15986561	15988414
chr1	15988551	15988826
chr1	16015899	16016018
chr1	16053523	16054112
chr1	16054172	16054410
chr1	16054554	16054624
chr1	16054717	16054792
chr1	16060687	16060770
chr1	16061085	16061230
chr1	16133860	16133976
chr1	16134017	16134154
chr1	16159808	16159915
chr1	16160723	16161100
chr1	16161785	16162322
chr1	16174445	16174624
chr1	16199294	16200895
chr1	16202645	16202998
chr1	16203057	16203148
chr1	16235809	16235949
chr1	16254649	16257829
chr1	16258064	16258607
chr1	16258655	16259465
chr1	16259653	16259729
chr1	16259790	16259877
chr1	16260353	16260426
chr1	16260516	16260736
chr1	16261104	16261355
chr1	16265973	16266668
chr1	16279351	16279428
chr1	16451155	16451259
chr1	16470732	16470840
chr1	16472594	16472775
chr1	16473247	16473333
chr1	16488842	16488917
chr1	16554078	16554180
chr1	16558180	16558629
chr1	16576892	16577849
chr1	16577909	16578033
chr1	16641698	16641784
chr1	16678763	16678855
chr1	16719700	16719909
chr1	16721522	16721986
chr1	16785474	16786538
chr1	16788514	16788783
chr1	16788825	16788944
chr1	16791437	16791626
chr1	16794145	16794360
chr1	16798556	16798634
chr1	16798696	16798933
chr1	16799126	16799372
chr1	16799461	16799536
chr1	16799811	16800039
chr1	16800158	16800281
chr1	16840570	16840808
chr1	16842020	16842129
chr1	16867117	16867189
chr1	16890343	16890469
chr1	16890544	16890639
chr1	16923478	16923696
chr1	16928612	16928773
chr1	16928835	16929694
chr1	16933865	16934109
chr1	16944805	16944891
chr1	16959641	16959707
chr1	16970980	16971116
chr1	16985259	16985415
chr1	16985479	16985651
chr1	16993203	16993423
chr1	16993829	16993900
chr1	16994563	16994757
chr1	16998508	16998669
chr1	17012036	17012114
chr1	17012281	17012571
chr1	17014792	17014898
chr1	17014972	17015128
chr1	17059029	17059204
chr1	17061808	17061947
chr1	17067077	17067143
chr1	17075086	17075170
chr1	17196186	17196334
chr1	17196919	17196985
chr1	17221391	17221619
chr1	17222603	17222708
chr1	17359594	17359681
chr1	17361430	17361536
chr1	17371286	17371419
chr1	17380390	17380513
chr1	17634788	17634884
chr1	17733508	17733726
chr1	17734184	17734974
chr1	17735422	17735587
chr1	17766016	17766113
chr1	17766499	17766643
chr1	17767831	17767974
chr1	18152453	18152772
chr1	18720360	18720624
chr1	18720769	18721596
chr1	18740993	18741096
chr1	18741163	18741475
chr1	18898715	18898879
chr1	19209316	19209382
chr1	19536613	19536687
chr1	19545456	19545959
chr1	19571224	19571524
chr1	19584937	19585012
chr1	19585148	19585814
chr1	19586490	19586610
chr1	19626502	19626715
chr1	19628810	19629008
chr1	19638894	19639016
chr1	19654280	19654493
chr1	19655151	19655788
chr1	19658723	19658867
chr1	19666076	19666147
chr1	19712054	19712144
chr1	19812549	19812735
chr1	19923525	19923594
chr1	19934380	19935094
chr1	19949931	19950036
chr1	19952967	19953033
chr1	19983652	19983789
chr1	20234054	20234437
chr1	20517093	20517259
chr1	20517574	20518655
chr1	20518969	20519235
chr1	20520495	20520808
chr1	20520942	20521181
chr1	20521758	20521842
chr1	20826258	20827288
chr1	20827389	20827824
chr1	20834444	20834540
chr1	20878477	20878544
chr1	20945012	20945078
chr1	20974972	20975208
chr1	20975316	20975389
chr1	20977328	20977442
chr1	20977510	20977709
chr1	20987730	20987807
chr1	21071139	21071310
chr1	21106857	21107000
chr1	21133592	21133777
chr1	21181517	21181588
chr1	21186935	21187013
chr1	21188774	21188856
chr1	21191004	21191115
chr1	21267986	21268157
chr1	21268223	21268536
chr1	21503979	21504169
chr1	21544318	21544420
chr1	21544582	21544916
chr1	21545520	21545629
chr1	21546087	21546498
chr1	21551279	21551353
chr1	21588657	21588795
chr1	21755548	21755660
chr1	21756078	21756145
chr1	21780487	21780753
chr1	21780933	21781050
chr1	21790182	21790248
chr1	21923147	21923526
chr1	21929319	21929388
chr1	22005472	22005557
chr1	22005720	22005952
chr1	22008274	22008357
chr1	22010582	22011007
chr1	22011053	22011145
chr1	22109821	22110033
chr1	22148742	22149056
chr1	22149478	22149663
chr1	22233641	22233760
chr1	22345453	22345519
chr1	22356773	22357512
chr1	22379255	22379328
chr1	22498719	22498988
chr1	22501578	22501644
chr1	22778404	22778494
chr1	22816638	22817083
chr1	22817907	22817973
chr1	22838174	22838551
chr1	22852717	22853574
chr1	22854271	22854950
chr1	22855285	22855919
chr1	22856731	22857125
chr1	23346139	23346398
chr1	23409798	23409923
chr1	23409965	23410135
chr1	23410737	23410803
chr1	23414250	23414332
chr1	23414413	23414503
chr1	23415184	23415542
chr1	23417697	23418629
chr1	23418705	23418793
chr1	23418942	23419841
chr1	23419938	23420042
chr1	23420092	23420433
chr1	23630310	23630439
chr1	23636600	23637514
chr1	23660265	23660342
chr1	23670707	23670773
chr1	23687651	23688552
chr1	23688680	23689545
chr1	23697873	23698113
chr1	23805809	23805921
chr1	23810517	23810583
chr1	23836071	23836431
chr1	23857436	23857627
chr1	23858052	23858197
chr1	23885685	23885761
chr1	24022257	24022334
chr1	24077491	24078594
chr1	24078860	24078994
chr1	24080547	24080718
chr1	24085967	24086351
chr1	24104256	24104432
chr1	24104496	24104720
chr1	24105083	24105154
chr1	24113846	24114048
chr1	24125431	24125497
chr1	24128393	24129065
chr1	24171866	24172181
chr1	24195611	24195677
chr1	24286410	24286478
chr1	24287960	24288401
chr1	24293827	24294224
chr1	24580400	24580498
chr1	24580651	24580817
chr1	24581030	24581263
chr1	24648912	24649085
chr1	24649255	24649512
chr1	24684673	24684959
chr1	24717702	24717930
chr1	24740434	24740518
chr1	24742359	24742494
chr1	24745881	24746101
chr1	24748435	24748815
chr1	24753186	24753274
chr1	24761076	24761151
chr1	24792801	24792934
chr1	24795530	24795677
chr1	24795750	24795981
chr1	24969206	24969345
chr1	24973123	24973263
chr1	24975345	24975444
chr1	25071918	25072144
chr1	25073431	25073509
chr1	25075704	25075840
chr1	25124192	25124283
chr1	25167282	25167515
chr1	25172427	25172523
chr1	25549646	25549729
chr1	25557640	25557722
chr1	25559157	25559347
chr1	25559548	25559614
chr1	25568820	25568956
chr1	25569022	25569200
chr1	25573724	25573906
chr1	25579158	25580344
chr1	25589039	25589367
chr1	25590173	25590549
chr1	25590596	25591800
chr1	25593158	25593267
chr1	25593468	25593761
chr1	25630255	25630355
chr1	25659345	25659778
chr1	25660232	25661059
chr1	25661150	25661431
chr1	25661495	25661715
chr1	25661779	25662081
chr1	25662359	25662436
chr1	25663551	25663617
chr1	25663671	25663809
chr1	25687972	25688152
chr1	25688267	25688498
chr1	25688568	25688750
chr1	25707543	25707711
chr1	25714861	25714927
chr1	25725260	25725370
chr1	25756968	25757077
chr1	25784877	25785458
chr1	25810570	25810759
chr1	25812088	25812182
chr1	25816440	25816506
chr1	25824954	25825188
chr1	25825497	25825610
chr1	25893404	25894281
chr1	26142024	26142107
chr1	26142299	26142687
chr1	26147777	26147874
chr1	26149525	26149591
chr1	26155935	26156004
chr1	26158467	26159044
chr1	26161197	26162332
chr1	26177120	26177186
chr1	26186341	26186412
chr1	26189075	26189230
chr1	26189286	26189449
chr1	26189871	26189939
chr1	26227132	26227602
chr1	26227964	26228213
chr1	26230157	26230336
chr1	26232605	26232719
chr1	26287446	26287537
chr1	26287599	26287808
chr1	26287863	26288469
chr1	26324939	26325144
chr1	26399231	26399336
chr1	26440910	26441060
chr1	26448321	26449233
chr1	26449805	26450221
chr1	26497026	26497447
chr1	26551175	26551260
chr1	26581702	26582365
chr1	26584075	26584160
chr1	26596039	26596213
chr1	26603592	26603877
chr1	26607505	26607714
chr1	26663523	26663589
chr1	26736117	26736183
chr1	26758321	26758529
chr1	26758962	26759028
chr1	26794350	26794439
chr1	26795534	26795707
chr1	26799022	26799159
chr1	26802148	26802269
chr1	26875499	26875595
chr1	26900645	26901219
chr1	26947180	26947251
chr1	27018598	27018818
chr1	27018864	27018941
chr1	27019264	27019333
chr1	27019818	27019923
chr1	27021072	27021498
chr1	27021863	27022095
chr1	27022568	27022791
chr1	27022877	27023038
chr1	27023143	27023511
chr1	27023916	27023988
chr1	27101111	27101401
chr1	27105541	27107394
chr1	27113655	27113778
chr1	27121500	27121675
chr1	27124065	27124149
chr1	27124207	27124486
chr1	27124528	27124602
chr1	27180493	27180562
chr1	27189696	27189773
chr1	27191834	27192156
chr1	27192451	27192517
chr1	27210624	27210725
chr1	27215935	27216387
chr1	27216588	27216655
chr1	27216933	27217083
chr1	27217136	27217303
chr1	27223602	27224178
chr1	27226686	27226882
chr1	27227214	27227314
chr1	27248307	27248423
chr1	27269359	27269443
chr1	27272607	27272686
chr1	27277922	27278217
chr1	27353490	27353576
chr1	27426746	27426834
chr1	27527401	27527470
chr1	27533744	27533898
chr1	27627756	27627876
chr1	27632747	27632957
chr1	27648810	27648975
chr1	27651532	27651818
chr1	27652151	27652227
chr1	27652317	27652539
chr1	27662107	27662198
chr1	27691813	27691954
chr1	27693682	27693751
chr1	27720811	27720944
chr1	27733696	27733803
chr1	27817234	27817312
chr1	27851877	27851960
chr1	27852357	27852454
chr1	27856828	27857119
chr1	27861003	27861119
chr1	27874078	27874216
chr1	27874469	27875306
chr1	27875362	27875428
chr1	27875550	27875696
chr1	27876037	27876390
chr1	27876621	27876769
chr1	27876912	27877030
chr1	27877386	27878347
chr1	27924140	27924216
chr1	27976049	27976118
chr1	28051422	28051508
chr1	28051711	28051911
chr1	28065787	28065902
chr1	28065952	28066048
chr1	28157378	28157579
chr1	28169717	28169847
chr1	28176567	28177186
chr1	28208318	28208384
chr1	28208866	28209545
chr1	28211849	28211919
chr1	28212361	28213178
chr1	28240915	28241015
chr1	28261194	28261294
chr1	28261593	28261729
chr1	28285229	28285528
chr1	28293901	28294038
chr1	28384542	28384627
chr1	28527609	28527904
chr1	28562314	28562383
chr1	28564224	28564420
chr1	28564480	28564569
chr1	28574061	28574157
chr1	28576201	28576410
chr1	28585544	28585711
chr1	28586071	28586165
chr1	28586224	28586353
chr1	28607327	28607780
chr1	28654511	28654577
chr1	28654807	28654912
chr1	28655059	28655332
chr1	28655626	28655734
chr1	28660935	28661506
chr1	28715362	28715462
chr1	28792979	28793182
chr1	28800374	28800625
chr1	28823086	28823333
chr1	28832192	28832265
chr1	28833921	28834040
chr1	28835107	28835213
chr1	28864452	28864662
chr1	28864906	28865450
chr1	28880168	28880237
chr1	28903984	28904292
chr1	28929667	28930118
chr1	28948501	28948625
chr1	28975139	28975310
chr1	29040594	29040762
chr1	29040841	29041820
chr1	29041917	29042019
chr1	29063579	29063693
chr1	29069015	29069564
chr1	29069622	29070503
chr1	29095403	29095795
chr1	29223856	29223936
chr1	29313925	29314431
chr1	29319797	29319961
chr1	29416035	29416112
chr1	29443346	29443616
chr1	29445861	29445988
chr1	29446129	29446432
chr1	29474307	29474496
chr1	29474737	29474967
chr1	29475015	29475153
chr1	29475373	29475731
chr1	29505441	29505576
chr1	29505649	29505752
chr1	29519610	29520183
chr1	29520350	29520444
chr1	29557109	29557209
chr1	29557301	29557372
chr1	30628990	30629121
chr1	31191671	31192084
chr1	31194268	31194499
chr1	31205579	31205998
chr1	31239075	31239250
chr1	31251231	31251307
chr1	31253291	31253517
chr1	31342346	31342412
chr1	31345580	31345918
chr1	31346199	31346265
chr1	31347204	31347294
chr1	31349589	31349722
chr1	31360431	31360547
chr1	31422215	31422282
chr1	31504459	31504636
chr1	31532082	31532424
chr1	31538295	31538508
chr1	31573920	31574021
chr1	31732711	31732982
chr1	31769489	31769560
chr1	31809999	31810087
chr1	31837092	31837293
chr1	31837348	31837485
chr1	31906884	31907002
chr1	32095610	32096275
chr1	32374241	32374536
chr1	32378968	32379116
chr1	32384934	32385248
chr1	32403603	32403683
chr1	32403745	32403909
chr1	32410965	32411048
chr1	32482782	32482993
chr1	32508125	32508228
chr1	32573386	32573460
chr1	32573689	32573925
chr1	32620145	32620267
chr1	32635497	32635621
chr1	32636288	32636898
chr1	32641658	32642031
chr1	32645005	32645092
chr1	32645955	32646092
chr1	32646850	32647182
chr1	32647237	32647322
chr1	32647402	32647468
chr1	32653516	32653605
chr1	32660504	32660828
chr1	32671353	32671458
chr1	32673010	32674069
chr1	32674156	32674237
chr1	32681834	32682264
chr1	32682354	32682423
chr1	32688078	32688216
chr1	32689596	32689682
chr1	32691728	32691873
chr1	32691983	32692072
chr1	32696900	32697192
chr1	32757271	32757429
chr1	32774136	32774204
chr1	32800057	32800454
chr1	32814369	32814437
chr1	32831844	32831939
chr1	32832023	32832284
chr1	32834011	32834195
chr1	32841709	32842221
chr1	32852427	32852530
chr1	33066051	33066196
chr1	33087449	33087553
chr1	33115982	33116095
chr1	33116911	33117044
chr1	33117536	33117620
chr1	33160518	33160651
chr1	33161320	33161386
chr1	33161487	33161553
chr1	33237759	33237825
chr1	33238441	33238638
chr1	33238784	33238951
chr1	33240883	33241708
chr1	33245739	33245914
chr1	33267178	33267469
chr1	33267757	33267823
chr1	33267892	33267987
chr1	33268324	33268463
chr1	33268560	33268676
chr1	33268845	33269010
chr1	33269056	33269248
chr1	33282654	33282806
chr1	33291795	33292550
chr1	33293556	33293634
chr1	33295534	33295606
chr1	33328762	33328852
chr1	33328945	33329072
chr1	33360244	33360423
chr1	33399659	33399738
chr1	33402325	33402466
chr1	33402542	33402902
chr1	33446643	33446762
chr1	33473587	33474294
chr1	33478657	33478906
chr1	33490070	33490193
chr1	33502163	33502243
chr1	33502318	33502424
chr1	33563588	33563654
chr1	33790220	33790582
chr1	33815727	33815912
chr1	33944809	33945307
chr1	33956681	33957253
chr1	33958906	33959225
chr1	33959795	33959920
chr1	33960278	33961090
chr1	33961162	33961293
chr1	35261195	35261312
chr1	35320663	35321601
chr1	35447485	35447607
chr1	35452684	35453183
chr1	35453573	35454121
chr1	35578588	35580038
chr1	35580208	35581098
chr1	35654888	35655018
chr1	35656140	35656226
chr1	35656332	35656659
chr1	35656903	35657135
chr1	35734025	35734104
chr1	35734426	35734658
chr1	35816840	35817041
chr1	35817172	35817274
chr1	35824522	35825140
chr1	35826754	35826837
chr1	35827213	35827335
chr1	35846936	35847003
chr1	35847107	35847298
chr1	35851027	35851093
chr1	35884022	35884141
chr1	35885066	35886022
chr1	35899136	35899435
chr1	35900461	35900538
chr1	35944726	35944853
chr1	35972206	35972707
chr1	35990766	35990860
chr1	35990977	35991043
chr1	35991169	35991293
chr1	35991418	35991692
chr1	35992708	35992811
chr1	35994434	35994704
chr1	35994770	35994836
chr1	35994988	35995257
chr1	35996134	35996298
chr1	36025893	36026205
chr1	36026257	36026591
chr1	36026803	36026898
chr1	36106979	36107067
chr1	36179598	36180533
chr1	36181159	36181885
chr1	36183741	36183864
chr1	36186179	36186258
chr1	36200641	36200809
chr1	36217013	36217144
chr1	36219355	36219583
chr1	36225685	36226546
chr1	36226738	36226815
chr1	36228773	36228910
chr1	36229917	36230334
chr1	36230850	36230946
chr1	36235464	36235544
chr1	36319108	36319229
chr1	36319317	36319665
chr1	36320823	36321049
chr1	36321321	36321728
chr1	36335443	36335522
chr1	36385317	36385597
chr1	36521240	36521524
chr1	36555862	36556202
chr1	36558727	36559401
chr1	36602289	36602376
chr1	36602472	36602944
chr1	36603489	36603572
chr1	36614933	36614999
chr1	36752090	36752587
chr1	36754785	36755024
chr1	36755095	36755236
chr1	36756962	36757063
chr1	36766529	36766663
chr1	36767258	36767324
chr1	36769479	36770016
chr1	36787649	36787974
chr1	36788028	36788108
chr1	36794019	36794094
chr1	36794278	36794349
chr1	36807097	36807304
chr1	36834587	36834663
chr1	36838852	36838918
chr1	36851873	36852088
chr1	36852344	36852423
chr1	36857959	36858090
chr1	36859043	36859748
chr1	36863382	36863453
chr1	36921016	36921202
chr1	36921399	36921518
chr1	37921213	37921289
chr1	37941227	37941345
chr1	37941407	37941489
chr1	37948575	37948677
chr1	37948719	37948848
chr1	37984832	37985172
chr1	37985399	37985470
chr1	37985531	37985789
chr1	37985854	37986658
chr1	37987464	37987671
chr1	37987988	37988061
chr1	37988107	37988567
chr1	38003077	38003649
chr1	38005753	38006059
chr1	38012449	38012532
chr1	38019528	38019861
chr1	38034503	38034632
chr1	38034698	38034792
chr1	38034833	38034915
chr1	38047231	38047303
chr1	38054841	38054953
chr1	38059989	38060154
chr1	38061349	38061505
chr1	38148527	38148608
chr1	38155898	38156153
chr1	38173973	38174231
chr1	38265570	38265671
chr1	38280401	38280733
chr1	38280849	38280961
chr1	38287788	38287854
chr1	38287949	38288042
chr1	38322916	38323389
chr1	38325157	38325224
chr1	38412064	38412229
chr1	38423788	38423862
chr1	38455582	38455685
chr1	38456787	38456856
chr1	38465496	38465603
chr1	38469961	38470337
chr1	38470420	38470695
chr1	38478454	38478679
chr1	38483332	38483406
chr1	38484920	38484988
chr1	38488352	38488453
chr1	39074635	39074789
chr1	39075007	39075073
chr1	39095472	39095602
chr1	39095700	39095767
chr1	39095814	39095920
chr1	39098494	39098578
chr1	39099407	39099473
chr1	39100891	39100957
chr1	39176430	39176603
chr1	39176675	39176744
chr1	39176840	39176908
chr1	39196237	39196319
chr1	39282784	39282865
chr1	39304129	39305161
chr1	39321441	39321581
chr1	39332621	39332710
chr1	39338722	39338788
chr1	39469870	39469942
chr1	39470366	39470504
chr1	39491722	39491826
chr1	39494382	39494589
chr1	39497788	39497854
chr1	39500049	39500225
chr1	39624568	39624710
chr1	39670554	39670677
chr1	39681029	39681127
chr1	39690520	39690586
chr1	39705388	39705454
chr1	39734881	39735186
chr1	39797112	39797365
chr1	39797530	39798999
chr1	39799088	39799192
chr1	39799332	39799459
chr1	39799513	39799938
chr1	39799998	39800664
chr1	39801606	39801692
chr1	39801735	39802286
chr1	39802841	39802937
chr1	39812668	39812856
chr1	39816486	39816656
chr1	39818655	39818721
chr1	39823026	39823763
chr1	39824339	39824454
chr1	39827193	39827276
chr1	39844994	39845060
chr1	39851091	39851612
chr1	39852813	39854430
chr1	39875152	39876350
chr1	39876435	39876578
chr1	39876629	39878580
chr1	39879928	39880114
chr1	39888007	39888145
chr1	39888373	39888511
chr1	39893710	39893840
chr1	39895487	39895565
chr1	39940188	39940264
chr1	39951341	39951477
chr1	40041106	40041230
chr1	40090940	40091303
chr1	40091832	40091898
chr1	40184285	40184467
chr1	40219086	40219222
chr1	40306752	40306912
chr1	40323011	40323102
chr1	40348893	40349131
chr1	40361287	40362339
chr1	40362436	40363275
chr1	40366701	40366770
chr1	40366842	40366920
chr1	40367023	40367154
chr1	40505833	40506105
chr1	40525002	40525100
chr1	40537403	40537569
chr1	40558113	40558191
chr1	40562826	40562892
chr1	40626625	40626886
chr1	40701515	40703720
chr1	40703762	40703853
chr1	40703913	40704218
chr1	40704267	40705197
chr1	40705300	40705466
chr1	40705536	40705633
chr1	40705688	40706390
chr1	40722336	40722659
chr1	40722879	40723538
chr1	40723977	40724043
chr1	40758184	40758442
chr1	40854803	40855002
chr1	40887623	40887806
chr1	40916404	40916692
chr1	40928137	40929287
chr1	40934157	40934324
chr1	40934404	40934621
chr1	40944730	40944946
chr1	40960837	40960968
chr1	40961116	40961364
chr1	40961497	40961922
chr1	40980171	40980709
chr1	40980834	40981223
chr1	40981420	40981523
chr1	40981570	40981646
chr1	40997376	40997479
chr1	40997664	40997732
chr1	41012350	41013017
chr1	41013259	41013373
chr1	41013487	41013559
chr1	41123972	41124070
chr1	41124339	41124405
chr1	41157459	41157693
chr1	41304024	41304090
chr1	41304229	41304332
chr1	41304392	41304590
chr1	41304663	41304762
chr1	41477734	41477803
chr1	41581060	41581132
chr1	41593853	41593959
chr1	41597681	41597946
chr1	41598032	41598634
chr1	41598731	41598832
chr1	41631285	41631448
chr1	41631563	41631819
chr1	41632296	41632473
chr1	41632542	41632640
chr1	41633137	41633340
chr1	41633961	41634027
chr1	41634097	41634228
chr1	41827671	41827756
chr1	41827852	41827968
chr1	42313707	42313916
chr1	42313958	42314116
chr1	42645074	42645444
chr1	42693597	42693680
chr1	42698498	42698723
chr1	42698849	42698970
chr1	42699623	42699717
chr1	42699819	42700253
chr1	42719330	42719440
chr1	42743950	42744322
chr1	42760925	42761045
chr1	42762063	42762230
chr1	42762286	42762385
chr1	42764125	42764271
chr1	42766853	42766921
chr1	42801112	42801186
chr1	42801391	42801469
chr1	42925416	42925549
chr1	42925600	42926046
chr1	42965733	42965983
chr1	43119625	43119812
chr1	43147438	43147791
chr1	43148110	43148405
chr1	43149032	43149098
chr1	43162334	43162436
chr1	43162498	43162577
chr1	43166529	43166684
chr1	43167648	43167857
chr1	43212064	43212525
chr1	43220549	43220715
chr1	43240850	43241384
chr1	43272767	43273196
chr1	43279038	43279202
chr1	43282139	43282218
chr1	43300069	43300267
chr1	43308171	43309216
chr1	43310558	43310624
chr1	43316608	43317031
chr1	43317112	43317916
chr1	43391983	43392797
chr1	43424313	43424518
chr1	43424876	43425019
chr1	43433074	43433146
chr1	43439783	43439971
chr1	43446292	43446373
chr1	43451144	43451370
chr1	43580635	43580750
chr1	43580866	43580965
chr1	43584024	43584209
chr1	43584517	43584616
chr1	43584683	43584775
chr1	43585058	43585222
chr1	43585882	43585948
chr1	43585995	43586061
chr1	43603174	43603668
chr1	43637738	43637880
chr1	43740316	43740405
chr1	43824822	43824954
chr1	43825657	43825723
chr1	43825804	43825983
chr1	43829475	43829556
chr1	43834617	43834798
chr1	43850432	43850498
chr1	43850539	43850731
chr1	43851689	43851852
chr1	43872061	43872146
chr1	43875156	43875248
chr1	43875479	43875739
chr1	43875842	43876142
chr1	43876256	43876374
chr1	43877340	43877408
chr1	43878685	43878767
chr1	43879315	43879431
chr1	43914687	43914899
chr1	43916126	43916457
chr1	43916526	43916956
chr1	43917213	43917375
chr1	44056633	44057020
chr1	44063559	44063664
chr1	44069362	44069781
chr1	44087794	44087895
chr1	44118787	44118961
chr1	44158013	44158452
chr1	44170013	44170530
chr1	44262228	44262331
chr1	44329024	44329218
chr1	44340636	44340709
chr1	44344857	44344926
chr1	44352896	44352966
chr1	44376206	44376282
chr1	44376325	44376421
chr1	44378300	44378366
chr1	44378594	44378710
chr1	44379163	44379289
chr1	44379361	44379543
chr1	44380023	44380128
chr1	44380720	44380893
chr1	44382206	44382278
chr1	44392255	44392335
chr1	44395892	44396196
chr1	44396404	44396539
chr1	44396599	44396803
chr1	44405035	44405230
chr1	44410365	44410458
chr1	44412037	44412105
chr1	44412752	44412822
chr1	44413210	44413282
chr1	44415201	44415961
chr1	44435720	44436029
chr1	44438168	44438384
chr1	44438446	44438512
chr1	44450515	44450658
chr1	44451174	44451280
chr1	44455941	44456352
chr1	44505549	44506147
chr1	44538263	44538361
chr1	45097679	45097859
chr1	45097915	45097998
chr1	45187450	45187537
chr1	45205168	45205236
chr1	45232784	45232858
chr1	45232914	45232980
chr1	45241294	45241415
chr1	45241709	45241783
chr1	45242336	45242410
chr1	45243285	45243418
chr1	45243662	45243750
chr1	45244233	45244371
chr1	45266098	45266356
chr1	45386792	45386907
chr1	45387054	45387139
chr1	45387283	45387485
chr1	45446720	45446880
chr1	45452526	45452633
chr1	45453895	45453979
chr1	45454441	45454507
chr1	45468011	45468101
chr1	45477966	45478202
chr1	45478568	45478684
chr1	45478768	45478841
chr1	45479243	45479309
chr1	45481038	45481198
chr1	45598830	45598990
chr1	45599066	45599137
chr1	45769667	45769733
chr1	45805915	45806246
chr1	45808916	45809359
chr1	45928953	45929106
chr1	45974863	45975014
chr1	45976133	45976212
chr1	45980233	45980314
chr1	46016241	46016336
chr1	46045205	46045317
chr1	46045549	46045616
chr1	46049164	46049361
chr1	46049757	46050024
chr1	46073166	46073361
chr1	46073621	46073855
chr1	46093995	46094061
chr1	46111984	46112079
chr1	46112796	46112890
chr1	46116561	46116870
chr1	46117131	46117446
chr1	46120376	46120468
chr1	46126685	46126900
chr1	46135863	46136049
chr1	46159430	46159760
chr1	46165452	46165829
chr1	46195321	46195463
chr1	46206537	46206965
chr1	46415309	46415375
chr1	46417378	46417484
chr1	46417546	46417824
chr1	46443650	46443716
chr1	46482904	46483018
chr1	46483375	46483503
chr1	46487788	46488032
chr1	46500569	46501227
chr1	46501287	46501795
chr1	46654369	46654567
chr1	46685511	46685577
chr1	46685837	46685903
chr1	46744278	46744412
chr1	46744547	46744622
chr1	46748024	46748090
chr1	46751099	46751598
chr1	46751799	46752231
chr1	46762373	46762599
chr1	46769377	46769483
chr1	46775802	46775957
chr1	46780333	46780462
chr1	46782182	46782271
chr1	46806165	46806298
chr1	46806522	46806708
chr1	46810461	46810995
chr1	46818310	46818396
chr1	46827225	46827721
chr1	46827890	46828006
chr1	46830137	46830589
chr1	47075125	47075286
chr1	47078649	47078796
chr1	47078957	47079029
chr1	47101408	47101535
chr1	47129176	47129309
chr1	47144044	47144329
chr1	47183182	47183293
chr1	47183491	47183557
chr1	47184293	47184613
chr1	47184669	47184735
chr1	47286830	47286896
chr1	47346637	47346703
chr1	47563123	47563199
chr1	47645073	47645139
chr1	47645251	47645318
chr1	47645615	47645800
chr1	47648050	47648116
chr1	47684612	47684680
chr1	47685026	47685810
chr1	47716687	47717571
chr1	47737789	47737949
chr1	47745849	47746312
chr1	47746384	47746818
chr1	47779525	47779737
chr1	47780202	47780394
chr1	47892373	47892766
chr1	47898076	47898733
chr1	47898942	47899981
chr1	47901620	47901695
chr1	49595229	49595296
chr1	49727905	49727971
chr1	50400606	50400672
chr1	50728209	50728275
chr1	50961232	50961375
chr1	51081189	51081442
chr1	51081889	51081955
chr1	51083571	51083698
chr1	51083743	51083817
chr1	51084237	51084311
chr1	51085328	51085471
chr1	51085886	51085982
chr1	51196181	51196251
chr1	51244869	51245028
chr1	51299559	51299675
chr1	51352313	51353476
chr1	51370606	51370703
chr1	51370752	51370960
chr1	51371006	51371756
chr1	51371887	51372166
chr1	51372273	51372351
chr1	51373593	51373747
chr1	51397877	51397945
chr1	51398590	51398697
chr1	51398761	51398840
chr1	51399063	51399179
chr1	51434684	51435006
chr1	51435606	51435713
chr1	51436019	51436168
chr1	51439538	51439889
chr1	51439931	51440077
chr1	51442433	51442804
chr1	51442876	51442943
chr1	51443466	51443584
chr1	51475408	51475501
chr1	51475553	51475903
chr1	51736775	51737138
chr1	51797170	51797236
chr1	51821033	51821107
chr1	51822277	51822535
chr1	51869142	51869214
chr1	51940639	51941130
chr1	51941346	51941572
chr1	51941924	51942125
chr1	51943643	51943716
chr1	51943913	51944128
chr1	51944454	51944736
chr1	51944855	51944942
chr1	51944983	51945192
chr1	51983979	51984325
chr1	51985178	51985388
chr1	52026513	52026673
chr1	52039641	52039736
chr1	52100388	52100454
chr1	52129560	52129718
chr1	52195606	52195672
chr1	52244987	52245348
chr1	52245916	52246024
chr1	52246376	52246454
chr1	52246546	52246657
chr1	52247510	52247576
chr1	52253418	52253607
chr1	52299775	52299846
chr1	52305994	52306230
chr1	52343789	52343856
chr1	52343942	52344372
chr1	52344769	52344843
chr1	52497781	52499274
chr1	52499327	52499410
chr1	52502183	52502483
chr1	52503353	52503729
chr1	52504600	52504675
chr1	52520607	52520875
chr1	52520949	52521473
chr1	52521571	52521637
chr1	52552411	52552630
chr1	52645843	52645909
chr1	52703355	52704653
chr1	52704722	52705159
chr1	52719370	52719451
chr1	52774676	52774742
chr1	52793877	52794005
chr1	52806856	52806922
chr1	52818239	52818529
chr1	52834702	52834874
chr1	52853837	52853925
chr1	52854147	52854334
chr1	52854898	52855037
chr1	52858995	52859502
chr1	52861690	52861971
chr1	52870283	52870431
chr1	52880410	52880482
chr1	52882299	52882558
chr1	52883377	52883922
chr1	52940559	52941224
chr1	52943451	52943557
chr1	52975333	52975414
chr1	52981617	52981745
chr1	52991240	52991485
chr1	52991591	52992053
chr1	53150803	53150874
chr1	53150941	53151026
chr1	53151091	53151157
chr1	53151575	53151692
chr1	53152515	53152629
chr1	53153039	53153871
chr1	53236664	53237430
chr1	53238168	53238271
chr1	53322774	53323587
chr1	53326370	53326510
chr1	53339066	53339190
chr1	53358654	53359064
chr1	53359921	53360162
chr1	53362823	53363201
chr1	53363363	53363573
chr1	53374350	53374416
chr1	53381819	53381885
chr1	53460479	53460726
chr1	53460957	53461035
chr1	53472186	53472252
chr1	53472806	53472948
chr1	53516401	53516610
chr1	53674638	53674704
chr1	53675727	53676055
chr1	53676107	53676856
chr1	53679047	53679114
chr1	53679685	53679753
chr1	53679794	53680390
chr1	53684553	53684630
chr1	53685815	53685907
chr1	53701281	53701348
chr1	53704029	53704145
chr1	53709709	53710059
chr1	53710187	53710685
chr1	53792158	53792270
chr1	54231837	54231953
chr1	54233334	54233710
chr1	54256580	54256659
chr1	54317414	54317723
chr1	54405715	54405787
chr1	54417675	54418080
chr1	54433426	54433740
chr1	54518696	54518856
chr1	54519323	54519451
chr1	54562056	54562525
chr1	54635686	54635752
chr1	54638911	54639283
chr1	54639613	54639912
chr1	54639968	54640486
chr1	54662080	54662146
chr1	54665916	54666084
chr1	54666135	54666548
chr1	54681814	54681991
chr1	54683833	54683918
chr1	54691576	54691752
chr1	54691974	54692297
chr1	54697022	54697218
chr1	54873533	54873680
chr1	54873961	54874027
chr1	55192014	55192129
chr1	55207176	55208010
chr1	55208063	55208220
chr1	55223133	55224618
chr1	55315497	55315578
chr1	55315621	55315981
chr1	55316042	55316184
chr1	55316238	55316532
chr1	55316647	55317121
chr1	55317285	55318082
chr1	55352656	55352780
chr1	55354331	55354397
chr1	55391034	55391100
chr1	55505349	55505424
chr1	55509567	55509638
chr1	55516168	55516466
chr1	55529798	55530210
chr1	55530256	55530452
chr1	55532080	55532692
chr1	55532817	55533038
chr1	55534112	55534213
chr1	55534304	55534783
chr1	55680615	55680698
chr1	56788477	56788557
chr1	59002274	59002457
chr1	59004526	59004933
chr1	59097005	59097123
chr1	59125534	59125855
chr1	59147496	59148256
chr1	59247099	59248097
chr1	59248171	59248273
chr1	59248420	59249657
chr1	59280846	59280912
chr1	59428786	59428939
chr1	59839537	59839603
chr1	59840201	59840292
chr1	59926876	59926963
chr1	59928094	59928160
chr1	60029614	60029680
chr1	60029757	60029879
chr1	60051305	60051371
chr1	60057543	60057609
chr1	60078501	60078618
chr1	60433157	60433296
chr1	60845471	60845552
chr1	60859414	60859496
chr1	61033781	61033954
chr1	61034019	61034388
chr1	61045871	61046008
chr1	61061225	61061367
chr1	61061414	61062036
chr1	61096895	61096961
chr1	61553888	61554572
chr1	61743152	61743248
chr1	61798139	61798220
chr1	61873268	61873337
chr1	61921095	61921179
chr1	62902908	62903058
chr1	62905437	62905658
chr1	62907122	62907235
chr1	62910411	62911076
chr1	62912977	62913071
chr1	62914099	62914314
chr1	62915885	62916305
chr1	62916346	62916671
chr1	63090984	63091071
chr1	63279233	63279555
chr1	63279960	63280252
chr1	63282283	63282473
chr1	63284662	63284936
chr1	63786628	63786700
chr1	63836540	63836736
chr1	63862157	63862255
chr1	63923076	63923534
chr1	63923589	63923912
chr1	63936696	63936762
chr1	63968439	63968594
chr1	63969149	63969277
chr1	63969318	63969384
chr1	63970201	63970267
chr1	64095086	64095173
chr1	64125464	64125530
chr1	65236622	65236740
chr1	65243312	65243755
chr1	65247017	65247160
chr1	65282405	65282482
chr1	65282912	65283027
chr1	65296684	65296985
chr1	65298590	65298810
chr1	65299868	65299934
chr1	65514169	65514256
chr1	65514332	65514420
chr1	65720874	65720972
chr1	65721027	65721232
chr1	65721295	65721422
chr1	65784188	65784385
chr1	65828852	65828987
chr1	65858152	65858522
chr1	65878746	65878906
chr1	65879826	65880010
chr1	65898021	65898257
chr1	65910536	65910603
chr1	65912305	65912421
chr1	65913025	65913113
chr1	65913274	65913657
chr1	65915846	65916013
chr1	65916386	65916535
chr1	65916742	65916944
chr1	65917001	65917069
chr1	65917255	65917443
chr1	65917522	65917588
chr1	65917758	65917930
chr1	65918133	65918288
chr1	65919246	65919332
chr1	65919829	65920216
chr1	65920760	65920901
chr1	65920953	65921122
chr1	65921993	65922188
chr1	65922262	65922515
chr1	65922823	65924286
chr1	65924477	65924847
chr1	65927661	65927780
chr1	65927861	65929435
chr1	65929509	65929948
chr1	65930147	65930492
chr1	65930779	65931952
chr1	65932017	65932124
chr1	65932195	65932319
chr1	65932470	65933536
chr1	65939719	65939785
chr1	65943997	65944339
chr1	65944583	65944824
chr1	65946616	65946765
chr1	66036176	66036477
chr1	66042761	66042855
chr1	66102497	66102581
chr1	66351046	66351119
chr1	66665522	66665645
chr1	67271973	67272046
chr1	67390186	67390265
[truncated: 57,707 more rows]

## Sheet: Hela
chr1	14442	14787
chr1	564448	565178
chr1	566380	566801
chr1	569028	569966
chr1	713748	714218
chr1	734841	735783
chr1	773507	773883
chr1	777582	777989
chr1	789050	789457
chr1	791816	792231
chr1	840640	841014
chr1	845943	846360
chr1	847644	848186
chr1	852990	853506
chr1	855669	856324
chr1	879318	879933
chr1	892529	892913
chr1	893571	893916
chr1	935097	935601
chr1	949329	949789
chr1	990157	991099
chr1	1000973	1001518
chr1	1006872	1007684
chr1	1009446	1009888
chr1	1015015	1015388
chr1	1017751	1018571
chr1	1028412	1028900
chr1	1030118	1031866
chr1	1032088	1033638
chr1	1033726	1034339
chr1	1035839	1036230
chr1	1036353	1037683
chr1	1037825	1038189
chr1	1038321	1038798
chr1	1152370	1153139
chr1	1163963	1164308
chr1	1168193	1168651
chr1	1168847	1169492
chr1	1169654	1170355
chr1	1171014	1171436
chr1	1190383	1190946
chr1	1236197	1236655
chr1	1248178	1250822
chr1	1251200	1251870
chr1	1252740	1253113
chr1	1254370	1255093
chr1	1262958	1263527
chr1	1287848	1288263
chr1	1292700	1293242
chr1	1296459	1296804
chr1	1309139	1309787
chr1	1310857	1311347
chr1	1322065	1323041
chr1	1335938	1336675
chr1	1342530	1343202
chr1	1418082	1419026
chr1	1427367	1427783
chr1	1432954	1433375
chr1	1500197	1500549
chr1	1508560	1508953
chr1	1533538	1534180
chr1	1534435	1534780
chr1	1580650	1582341
chr1	1582769	1583187
chr1	1594718	1595246
chr1	1596582	1597393
chr1	1604121	1604512
chr1	1624850	1625270
chr1	1644665	1645662
chr1	1651971	1652413
chr1	1659750	1660162
chr1	1660660	1661043
chr1	1671312	1671841
chr1	1677956	1678423
chr1	1682719	1683282
chr1	1692465	1692865
chr1	1748407	1749040
chr1	1781130	1781482
chr1	1795645	1796073
chr1	2116038	2116747
chr1	2121727	2122115
chr1	2130849	2131388
chr1	2143307	2143714
chr1	2160662	2161093
chr1	2238190	2239880
chr1	2283160	2283561
chr1	2295798	2296644
chr1	2307382	2307979
chr1	2312149	2312525
chr1	2324312	2324679
chr1	2334247	2335084
chr1	2439532	2440506
chr1	2542304	2542649
chr1	3375430	3375958
chr1	3379630	3380151
chr1	3401005	3401630
chr1	3401804	3402367
chr1	3404528	3405928
chr1	3406305	3407165
chr1	3429836	3430234
chr1	3521827	3522380
chr1	3542335	3542707
chr1	3544900	3545416
chr1	3649713	3650356
chr1	3654044	3654567
chr1	3654860	3655259
chr1	3662098	3662664
chr1	3662745	3663615
chr1	3778846	3779587
chr1	3806128	3806847
chr1	3807075	3807670
chr1	3812077	3812662
chr1	5981590	5981948
chr1	6076353	6076950
chr1	6189042	6189773
chr1	6246626	6247109
chr1	6265413	6266305
chr1	6280274	6280807
chr1	6282972	6283450
chr1	6283684	6284336
chr1	6284667	6285557
chr1	6453451	6454116
chr1	6475395	6476176
chr1	6478180	6479135
chr1	6521211	6521780
chr1	6584362	6585025
chr1	6585805	6586346
chr1	6592522	6592957
chr1	6613677	6614025
chr1	6640832	6641514
chr1	6653236	6653848
chr1	6679929	6680418
chr1	6681298	6682018
chr1	6692808	6693352
chr1	6751569	6752040
chr1	6753472	6753847
chr1	6911242	6911612
chr1	6960757	6961238
chr1	7359250	7359651
chr1	7394706	7395103
chr1	7395453	7395878
chr1	7531088	7531496
chr1	7759719	7760527
chr1	7826502	7826914
chr1	7831972	7833135
chr1	7840822	7841181
chr1	7873891	7874706
chr1	7875087	7876049
chr1	7883903	7884299
chr1	7902600	7902962
chr1	8033712	8035207
chr1	8044748	8045128
chr1	8073061	8073647
chr1	8074034	8074384
chr1	8156305	8156942
chr1	8157313	8157813
chr1	8271866	8272309
chr1	8414985	8415409
chr1	8506349	8506913
chr1	8836329	8836680
chr1	8846535	8847268
chr1	8936384	8936969
chr1	8937403	8938949
chr1	8963862	8964208
chr1	9164017	9164403
chr1	9237684	9238560
chr1	9304882	9305324
chr1	9324652	9325442
chr1	9328793	9329508
chr1	9329814	9330394
chr1	9415833	9416783
chr1	9612717	9613111
chr1	9642147	9642720
chr1	9786785	9787161
chr1	9990067	9990670
chr1	10001016	10001422
chr1	10003250	10003733
chr1	10028986	10029334
chr1	10029512	10030139
chr1	10042071	10042652
chr1	10075576	10076002
chr1	10093091	10093605
chr1	10156912	10157376
chr1	10239828	10240244
chr1	10269828	10270360
chr1	10363232	10364914
chr1	10437643	10439161
chr1	10440447	10440894
chr1	10476834	10477317
chr1	10507865	10508210
chr1	10516930	10517792
chr1	10518661	10519486
chr1	10520569	10521021
chr1	10521463	10521902
chr1	10837886	10838645
chr1	11083157	11083945
chr1	11115149	11115758
chr1	11117358	11117722
chr1	11143931	11145074
chr1	11145185	11145572
chr1	11166869	11167641
chr1	11333434	11333812
chr1	11355057	11356107
chr1	11714198	11714715
chr1	11739675	11740035
chr1	11850232	11850688
chr1	11881301	11881773
chr1	11980137	11980532
chr1	11981904	11982549
chr1	11983201	11983549
chr1	11985403	11986070
chr1	12034573	12035452
chr1	12071445	12072025
chr1	12078387	12078932
chr1	12268463	12269229
chr1	12335842	12337999
chr1	12342828	12343246
chr1	12568671	12569113
chr1	12573170	12573600
chr1	12628150	12628542
chr1	12677933	12678598
chr1	14105185	14106802
chr1	14107604	14108609
chr1	14108786	14109164
chr1	15442587	15443275
chr1	15505999	15506369
chr1	15545839	15546873
chr1	15548252	15548708
chr1	15550848	15551298
chr1	15647119	15647691
chr1	15649650	15650041
chr1	15754502	15755306
chr1	15757940	15758535
chr1	15819192	15819585
chr1	15894086	15894793
chr1	15930165	15931385
chr1	15943777	15944446
chr1	15986289	15988246
chr1	15988319	15988718
chr1	16053331	16054390
chr1	16102425	16103353
chr1	16134008	16134407
chr1	16159068	16159413
chr1	16161859	16162425
chr1	16199109	16200745
chr1	16202410	16202953
chr1	16205352	16205736
chr1	16254550	16257748
chr1	16258503	16259405
chr1	16265808	16266518
chr1	16448123	16448501
chr1	16451106	16451923
chr1	16474872	16475659
chr1	16482194	16482790
chr1	16533483	16533867
chr1	16558300	16558770
chr1	16576950	16578092
chr1	16721330	16721936
chr1	16785585	16786357
chr1	16788433	16788800
chr1	16791624	16792005
chr1	16799046	16800562
chr1	16840640	16841007
chr1	16890388	16890745
chr1	16901795	16902166
chr1	16923089	16923887
chr1	16993274	16993659
chr1	17012049	17012768
chr1	17066782	17067130
chr1	17338391	17339296
chr1	17365525	17366000
chr1	17366492	17367147
chr1	17380429	17380791
chr1	17734407	17734788
chr1	18023647	18024145
chr1	18807740	18808085
chr1	18811412	18811795
chr1	19545562	19546124
chr1	19584915	19585750
chr1	19606504	19606904
chr1	19627507	19627878
chr1	19627953	19628495
chr1	19655033	19655720
chr1	19658346	19658791
chr1	19700128	19700481
chr1	19812389	19812974
chr1	19934432	19935032
chr1	20008812	20009824
chr1	20809981	20810472
chr1	20826540	20827918
chr1	20834114	20834751
chr1	20878435	20878852
chr1	20880088	20881299
chr1	20919056	20919508
chr1	20925546	20926261
chr1	20927979	20928493
chr1	20944809	20945185
chr1	20949174	20949932
chr1	20977072	20977647
chr1	20978319	20979213
chr1	21076248	21076623
chr1	21110123	21110510
chr1	21133702	21134145
chr1	21150649	21151366
chr1	21171429	21171891
chr1	21188792	21189137
chr1	21241512	21241908
chr1	21268067	21268773
chr1	21544586	21545096
chr1	21546165	21546606
chr1	21622161	21622522
chr1	21755270	21755670
chr1	21789894	21790434
chr1	21923283	21923717
chr1	22010630	22011280
chr1	22011551	22011975
chr1	22148752	22149182
chr1	22356655	22357383
chr1	22772359	22772719
chr1	22816467	22816909
chr1	22838016	22838385
chr1	22852627	22852977
chr1	22855118	22855546
chr1	23071382	23071960
chr1	23110714	23111202
chr1	23240131	23241142
chr1	23347485	23348092
chr1	23415386	23415743
chr1	23417951	23420571
chr1	23495400	23495850
chr1	23520222	23521431
chr1	23636795	23637567
chr1	23652391	23652763
chr1	23687739	23689688
chr1	23836167	23836557
chr1	23903948	23904335
chr1	24077366	24078564
chr1	24085776	24086276
chr1	24104513	24104889
chr1	24107073	24107835
chr1	24124593	24125070
chr1	24128714	24129072
chr1	24171824	24172534
chr1	24246518	24246968
chr1	24287606	24288281
chr1	24293976	24294356
chr1	24483339	24484284
chr1	24648537	24649374
chr1	24732178	24732575
chr1	24969255	24969633
chr1	24990393	24990741
chr1	25071702	25072247
chr1	25073845	25074220
chr1	25075495	25075887
chr1	25076762	25077149
chr1	25087952	25088347
chr1	25162128	25162482
chr1	25162678	25163264
chr1	25163366	25163802
chr1	25545120	25545610
chr1	25557532	25557978
chr1	25558973	25559341
chr1	25560880	25561322
chr1	25660539	25660923
chr1	25758725	25759116
chr1	25784741	25785329
chr1	25824679	25825029
chr1	25893302	25894164
chr1	26158338	26159003
chr1	26161458	26162383
chr1	26175997	26176472
chr1	26176968	26178086
chr1	26179391	26179889
chr1	26189781	26190303
chr1	26227319	26227826
chr1	26227984	26228424
chr1	26287613	26287964
chr1	26288051	26288606
chr1	26324720	26325066
chr1	26440674	26441143
chr1	26444199	26444546
chr1	26448181	26449144
chr1	26496780	26497403
chr1	26500456	26500864
chr1	26581693	26582306
chr1	26672484	26673106
chr1	26875412	26875869
chr1	26876874	26877412
chr1	26900412	26901107
chr1	27018508	27019207
chr1	27019639	27019984
chr1	27105550	27107249
chr1	27109584	27110017
chr1	27123923	27124473
chr1	27189415	27190841
chr1	27191422	27192088
chr1	27192269	27192615
chr1	27223737	27224363
chr1	27226824	27227270
chr1	27267908	27268309
chr1	27331988	27333515
chr1	27533229	27533628
chr1	27652150	27652510
chr1	27693337	27693761
chr1	27874822	27875958
chr1	28157151	28157526
chr1	28176377	28177162
chr1	28212278	28213026
chr1	28240898	28241277
chr1	28261312	28261691
chr1	28527686	28528130
chr1	28573951	28574341
chr1	28575969	28576334
chr1	28607266	28607714
chr1	28655324	28655920
chr1	28660765	28661475
chr1	28714927	28715381
chr1	28715454	28715862
chr1	28764416	28764952
chr1	28842035	28842420
chr1	28864217	28865274
chr1	28891832	28892437
chr1	28918887	28919369
chr1	28920412	28920879
chr1	28929768	28930274
chr1	28964540	28964950
chr1	28974939	28975305
chr1	29000366	29000954
chr1	29040594	29041969
chr1	29068904	29070469
chr1	29095224	29095822
chr1	29313797	29314402
chr1	29480446	29480853
chr1	29493872	29494286
chr1	29504384	29505024
chr1	29505418	29506047
chr1	29519651	29520226
chr1	31345579	31346460
chr1	31347212	31347566
chr1	31806140	31806485
chr1	31836809	31837271
chr1	32044040	32044494
chr1	32052399	32053160
chr1	32096034	32096419
chr1	32192794	32193345
chr1	32378923	32379351
chr1	32482495	32482855
chr1	32485938	32486374
chr1	32487798	32488221
chr1	32573440	32573813
chr1	32636163	32636802
chr1	32641348	32641845
chr1	32646603	32647150
chr1	32660304	32660942
chr1	32672967	32673939
chr1	32682051	32682405
chr1	32687861	32688224
chr1	32691487	32691842
chr1	32696656	32697084
chr1	32706717	32707817
chr1	32708815	32709378
chr1	32710791	32711157
chr1	32758402	32758925
chr1	32761763	32762353
chr1	32800120	32800658
chr1	32841850	32842253
chr1	33023976	33024321
chr1	33058400	33059258
chr1	33065415	33066231
chr1	33146110	33146556
chr1	33147085	33147554
chr1	33160501	33161825
chr1	33238222	33238616
chr1	33241143	33241870
chr1	33253877	33254314
chr1	33267163	33267693
chr1	33267986	33268331
chr1	33269054	33269435
chr1	33291754	33292461
chr1	33399616	33400017
chr1	33402512	33403124
chr1	33406007	33406423
chr1	33429066	33429566
chr1	33456451	33456810
chr1	33473686	33474318
chr1	33475911	33476256
chr1	33502156	33502686
chr1	33790440	33790785
chr1	33959859	33961389
chr1	35250268	35251660
chr1	35320940	35321657
chr1	35452873	35453364
chr1	35453632	35454181
chr1	35463495	35463997
chr1	35578402	35580998
chr1	35585658	35586060
chr1	35587639	35588581
chr1	35654865	35655227
chr1	35656391	35657099
chr1	35764896	35765298
chr1	35816561	35817045
chr1	35824389	35825090
chr1	35884868	35886033
chr1	35934774	35935233
chr1	35950909	35951371
chr1	35972314	35972881
chr1	35990744	35991870
chr1	35993717	35994096
chr1	35995059	35995437
chr1	35996109	35996470
chr1	36181499	36182062
chr1	36183439	36183834
chr1	36209851	36210200
chr1	36216916	36217314
chr1	36225827	36226647
chr1	36229959	36230509
chr1	36450512	36450861
chr1	36467948	36468713
chr1	36517372	36517717
chr1	36521029	36521453
chr1	36555517	36556208
chr1	36558605	36559109
chr1	36602540	36603118
chr1	36643664	36644182
chr1	36741607	36741952
chr1	36751939	36752566
chr1	36754560	36755231
chr1	36769352	36769854
chr1	36785961	36786391
chr1	36859194	36859910
chr1	36921120	36921735
chr1	37920989	37921595
chr1	37935120	37935582
chr1	37948420	37948767
chr1	37975871	37976307
chr1	38003231	38003866
chr1	38005819	38006264
chr1	38019575	38019996
chr1	38060038	38060427
chr1	38061353	38061717
chr1	38153461	38153945
chr1	38155930	38156309
chr1	38161121	38161615
chr1	38173799	38174160
chr1	38265266	38266005
chr1	38280484	38280908
chr1	38323050	38323496
chr1	38412419	38412764
chr1	38442316	38442706
chr1	38470079	38470964
chr1	39176258	39176743
chr1	39304339	39305348
chr1	39458994	39459497
chr1	39470135	39470628
chr1	39492748	39493388
chr1	39579296	39579641
chr1	39647970	39648417
chr1	39797680	39798542
chr1	39801581	39802043
chr1	39822826	39823695
chr1	39851021	39851523
chr1	39852674	39853337
chr1	39853424	39854413
chr1	39875115	39876224
chr1	39876401	39878536
chr1	39939781	39940357
chr1	40041081	40041519
chr1	40091011	40091487
chr1	40223906	40224291
chr1	40225426	40225872
chr1	40235592	40236236
chr1	40331009	40331356
chr1	40346975	40347612
chr1	40349003	40349381
chr1	40361691	40362200
chr1	40362478	40363158
chr1	40680226	40680779
chr1	40681425	40681781
chr1	40689887	40690625
chr1	40701359	40706217
chr1	40723004	40723695
chr1	40757906	40758433
chr1	40883649	40884043
chr1	40928016	40929175
chr1	40933940	40934589
chr1	40961265	40961787
chr1	40980046	40981611
chr1	40997221	40997593
chr1	41012175	41012858
chr1	41012985	41013479
chr1	41326949	41327591
chr1	41410373	41410723
chr1	41596547	41597112
chr1	41597951	41598654
chr1	41632352	41632995
chr1	41633194	41633669
chr1	41634195	41634829
chr1	41699613	41700055
chr1	41827385	41827867
chr1	42662478	42663089
chr1	42699825	42700385
chr1	42744050	42744538
chr1	42759427	42759777
chr1	42760919	42761954
chr1	42762267	42762636
chr1	42764032	42764412
chr1	42767283	42767628
chr1	42879925	42881183
chr1	42925453	42925890
chr1	42965757	42966187
chr1	43147653	43148246
chr1	43182120	43182643
chr1	43210845	43211279
chr1	43212080	43212759
chr1	43220214	43221121
chr1	43230134	43230479
chr1	43230598	43230959
chr1	43240600	43241133
chr1	43272922	43273334
chr1	43300029	43300836
chr1	43308189	43308706
chr1	43316512	43317574
chr1	43391978	43392951
chr1	43672397	43672783
chr1	43815529	43815934
chr1	43825377	43825731
chr1	43835365	43835954
chr1	43875088	43876096
chr1	43878393	43879645
chr1	43916455	43916942
chr1	43939285	43939655
chr1	44056430	44056776
chr1	44069067	44069782
chr1	44092178	44092523
chr1	44169866	44170369
chr1	44210135	44210549
chr1	44226220	44226588
chr1	44328895	44329240
chr1	44352773	44353218
chr1	44396316	44396752
chr1	44415071	44416001
chr1	44435576	44436035
chr1	44455770	44456220
chr1	44472108	44472646
chr1	44505529	44506069
chr1	44528355	44528763
chr1	44566913	44567265
chr1	44569927	44570614
chr1	44576017	44576383
chr1	44579456	44579928
chr1	44598880	44599288
chr1	44663969	44664314
chr1	45205158	45205511
chr1	45273066	45273412
chr1	45390166	45390757
chr1	45451985	45452553
chr1	45468048	45468439
chr1	45477731	45478126
chr1	45483793	45484238
chr1	45540524	45540952
chr1	45598532	45599447
chr1	45623414	45623956
chr1	45792346	45793034
chr1	45793160	45793986
chr1	45808764	45809213
chr1	45928410	45929429
chr1	45971954	45972374
chr1	46018484	46019188
chr1	46019518	46020082
chr1	46073436	46073794
chr1	46112725	46113149
chr1	46114390	46115597
chr1	46116638	46117011
chr1	46135751	46136306
chr1	46165509	46165930
chr1	46206622	46207219
chr1	46282589	46283306
chr1	46414601	46415293
chr1	46417294	46417776
chr1	46500566	46500915
chr1	46501172	46501675
chr1	46565990	46566340
chr1	46573837	46574410
chr1	46654386	46654799
chr1	46720729	46721074
chr1	46742344	46742743
chr1	46751220	46751686
chr1	46769147	46769516
chr1	46771247	46771709
chr1	46806172	46806934
chr1	46810339	46810726
chr1	46827176	46827727
chr1	46829631	46830370
chr1	47082330	47082679
chr1	47101473	47101837
chr1	47121273	47121716
chr1	47144095	47144541
chr1	47184496	47184862
chr1	47563019	47563462
chr1	47716831	47717739
chr1	47745934	47746958
chr1	47757213	47757702
chr1	47779962	47780323
chr1	47899171	47899519
chr1	47905120	47905497
chr1	48459904	48460287
chr1	48927022	48927369
chr1	50961090	50961654
chr1	50977846	50978204
chr1	50990422	50991048
chr1	50992965	50993347
chr1	51055701	51056101
chr1	51056906	51057264
chr1	51080979	51082349
chr1	51083635	51084979
chr1	51085280	51086436
chr1	51098143	51098739
chr1	51105092	51105624
chr1	51109073	51109801
chr1	51110062	51110476
chr1	51137554	51138153
chr1	51158442	51159181
chr1	51196170	51196534
chr1	51281186	51281712
chr1	51309504	51310304
chr1	51334841	51335511
chr1	51353057	51353713
chr1	51356184	51356579
chr1	51358340	51359003
chr1	51368512	51368879
chr1	51371491	51372284
chr1	51434544	51435493
chr1	51435680	51436047
chr1	51439341	51439991
chr1	51442481	51443060
chr1	51464922	51465267
chr1	51475337	51475710
chr1	51736588	51737117
chr1	51965767	51966278
chr1	52129296	52129678
chr1	52141889	52142302
chr1	52244810	52245261
chr1	52295157	52295735
chr1	52305935	52306439
chr1	52339527	52339914
chr1	52343967	52344602
chr1	52497901	52499608
chr1	52502864	52503209
chr1	52503408	52504251
chr1	52520731	52521357
chr1	52532488	52533009
chr1	52543146	52543557
chr1	52552172	52552529
chr1	52645548	52645899
chr1	52703076	52705069
chr1	52774387	52774798
chr1	52782736	52783228
chr1	52793621	52794022
chr1	52815514	52815873
chr1	52817319	52817689
chr1	52834417	52834906
chr1	52859134	52859702
chr1	52861783	52862233
chr1	52869657	52870399
chr1	52883284	52883755
chr1	52940621	52941412
chr1	52950303	52951328
chr1	52970534	52971320
chr1	52991288	52992169
chr1	52998667	52999084
chr1	52999184	52999596
chr1	53149315	53149705
chr1	53150719	53152073
chr1	53152541	53152972
chr1	53153161	53154093
chr1	53236507	53237417
chr1	53322677	53323487
chr1	53338476	53338978
chr1	53339142	53339487
chr1	53358514	53358922
chr1	53374094	53374906
chr1	53375667	53376185
chr1	53386084	53386429
chr1	53397445	53397841
chr1	53471010	53471451
chr1	53471533	53472286
chr1	53473529	53474316
chr1	53475165	53476434
chr1	53500651	53501007
chr1	53516208	53516593
chr1	53675643	53676714
chr1	53678614	53678999
chr1	53679899	53680494
chr1	53696901	53697262
chr1	53704033	53704378
chr1	53709866	53710858
chr1	53734279	53734650
chr1	53735413	53735762
chr1	53802031	53802431
chr1	54055135	54055480
chr1	54228025	54228441
chr1	54233400	54233926
chr1	54256571	54257034
chr1	54265795	54266180
chr1	54317584	54317950
chr1	54392578	54393586
chr1	54397133	54397546
chr1	54399853	54400312
chr1	54417486	54418026
chr1	54433238	54433592
chr1	54518699	54519061
chr1	54561838	54562188
chr1	54639052	54639442
chr1	54640212	54640617
chr1	54665706	54666079
chr1	54685469	54685835
chr1	54696687	54697768
chr1	55191023	55192136
chr1	55207119	55207964
chr1	55223291	55224738
chr1	55228526	55228984
chr1	55313313	55313835
chr1	55316311	55317142
chr1	55317537	55318278
chr1	55324216	55324566
chr1	55325036	55325727
chr1	55468558	55468924
chr1	55515985	55516548
chr1	55529588	55530244
chr1	55532285	55532764
chr1	55534384	55534818
chr1	55537005	55537398
chr1	57044847	57045271
chr1	57139105	57139930
chr1	57169451	57170130
chr1	57171515	57172006
chr1	58989841	58990490
chr1	59004599	59004965
chr1	59096816	59097361
chr1	59147496	59148439
chr1	59247126	59248311
chr1	59248475	59249909
chr1	59280775	59281182
chr1	59926677	59927194
chr1	60051037	60051859
chr1	60077262	60077804
chr1	60330555	60330900
chr1	61553706	61554331
chr1	62296722	62297109
chr1	62410347	62410714
chr1	62413487	62413886
chr1	62413973	62414553
chr1	62597548	62597970
chr1	62616714	62617064
chr1	62908429	62908889
chr1	62910228	62911103
chr1	62912755	62913100
chr1	62915753	62916509
chr1	63249245	63249793
chr1	63278883	63280009
chr1	63284425	63284779
chr1	63788379	63788816
chr1	63789070	63789491
chr1	63922971	63924133
chr1	63926182	63926933
chr1	63936582	63937082
chr1	63950383	63951107
chr1	63969204	63969556
chr1	64121335	64121714
chr1	64122158	64122566
chr1	64125164	64125570
chr1	64642911	64643778
chr1	64644216	64644940
chr1	65024362	65025073
chr1	65118110	65118545
chr1	65157103	65158062
chr1	65243164	65243681
chr1	65288244	65288689
chr1	65299914	65300370
chr1	65426772	65427120
chr1	65623194	65623539
chr1	65677453	65677815
chr1	65691626	65691974
chr1	65698185	65698661
chr1	65700948	65701877
chr1	65703758	65704374
chr1	65721016	65721376
chr1	65897825	65898430
chr1	66837945	66838628
chr1	67450087	67450563
chr1	67499037	67499771
chr1	67500380	67500813
chr1	67501804	67502380
chr1	67878720	67879118
chr1	67895721	67896250
chr1	68171113	68171479
chr1	68239832	68240180
chr1	68512121	68512488
chr1	68591675	68592063
chr1	68627084	68628280
chr1	68698003	68698419
chr1	68942501	68942909
chr1	68947803	68948540
chr1	69200226	69200609
chr1	70671028	70671460
chr1	70716225	70716602
chr1	70728358	70728735
chr1	70732098	70732798
chr1	70732931	70733458
chr1	70737438	70738253
chr1	70784219	70784622
chr1	70806517	70807579
chr1	70820247	70820771
chr1	70878984	70880162
chr1	70921558	70921949
chr1	71520996	71521355
chr1	71521702	71522122
chr1	71536843	71537356
chr1	71589241	71589614
chr1	71589906	71590536
chr1	74669985	74670865
chr1	74671051	74671413
chr1	75230398	75230977
chr1	76210731	76211085
chr1	76220849	76221601
chr1	76222514	76223436
chr1	76223857	76224451
chr1	77165367	77166027
chr1	77573625	77574004
chr1	77684983	77685372
chr1	78031299	78031656
chr1	78097482	78099214
chr1	78168977	78169327
chr1	78170225	78170752
chr1	78193991	78194476
chr1	78211106	78211456
chr1	78214774	78215201
chr1	78277051	78277471
chr1	78300421	78300780
chr1	78313121	78313501
chr1	78360499	78360847
chr1	78478689	78479285
chr1	78481630	78482006
chr1	82408588	82409244
chr1	82455900	82457377
chr1	83622683	83623119
chr1	84339861	84340262
chr1	84342761	84343252
chr1	84438389	84439309
chr1	84454736	84455088
chr1	84578853	84579206
chr1	84579383	84579912
chr1	84596041	84596399
chr1	84601485	84601883
chr1	84602731	84603076
chr1	84703232	84703608
chr1	84944715	84945164
chr1	85020702	85021047
chr1	85113013	85113452
chr1	85129966	85130316
chr1	85331263	85332026
chr1	85391452	85392520
chr1	85479802	85480230
chr1	85484679	85485123
chr1	85624453	85625095
chr1	85647759	85649098
chr1	85655814	85656462
chr1	85666050	85666520
chr1	85718128	85718559
chr1	85728409	85728903
chr1	85733279	85733864
chr1	85736302	85736692
chr1	85741902	85742303
chr1	85853128	85853511
chr1	85895218	85895994
chr1	85900055	85900446
chr1	85908345	85909034
chr1	86048340	86049099
chr1	86129723	86130137
chr1	86139976	86140396
chr1	86174003	86174405
chr1	86815981	86817769
chr1	86852146	86852533
chr1	87169546	87170024
chr1	87184961	87185307
chr1	87356600	87356945
chr1	87379643	87380019
chr1	87545888	87546243
chr1	87546887	87547352
chr1	87569990	87570516
chr1	87793849	87794911
chr1	87810379	87810972
chr1	88267262	88267669
chr1	88267869	88268362
chr1	89078727	89079076
chr1	89206447	89206919
chr1	89210788	89211385
chr1	89237034	89237381
chr1	89282836	89283334
chr1	89284350	89285406
chr1	89298616	89299472
chr1	89303205	89303834
chr1	89307993	89308424
chr1	89432162	89432641
chr1	89448660	89449758
chr1	89473089	89473564
chr1	89570012	89570407
chr1	89995771	89996238
chr1	90048861	90050269
chr1	90058124	90059069
chr1	90110302	90110821
chr1	90111303	90111695
chr1	90178447	90179441
chr1	90179739	90180575
chr1	90334701	90335136
chr1	90354150	90354504
chr1	90389266	90390005
chr1	90398740	90401295
chr1	90418628	90419129
chr1	90460166	90460550
chr1	90477349	90477765
chr1	90478798	90479882
chr1	90498995	90499717
chr1	91248568	91249010
chr1	91358440	91359164
chr1	91403073	91405693
chr1	91405840	91406294
chr1	91406455	91407025
chr1	91432377	91432722
chr1	91473496	91473843
chr1	91852957	91853315
chr1	91981985	91982371
chr1	91983220	91983701
chr1	91983780	91984174
chr1	91989341	91989928
chr1	92219230	92219673
chr1	92496310	92496985
chr1	92528430	92528820
chr1	92540706	92541051
chr1	92642275	92643169
chr1	92645724	92646343
chr1	92647464	92647987
chr1	92649351	92649880
chr1	92715176	92715639
chr1	92788839	92789434
chr1	92836355	92836710
chr1	92838540	92838998
chr1	92852785	92853196
chr1	92854820	92855286
chr1	92855879	92856422
chr1	92858628	92859590
chr1	92860767	92861527
chr1	92940638	92941668
chr1	92972114	92972486
chr1	92979178	92979627
chr1	93007794	93008224
chr1	93092558	93093095
chr1	93099799	93100484
chr1	93110702	93111058
chr1	93147948	93148293
chr1	93308903	93309635
chr1	93337999	93338419
chr1	93371314	93371745
chr1	93544502	93544863
chr1	93602099	93602638
chr1	93613634	93614043
chr1	93620162	93620557
chr1	93627222	93627594
chr1	93632299	93632665
chr1	93633024	93633452
chr1	93639933	93640279
chr1	93645773	93646160
chr1	93672532	93672949
chr1	93685328	93685894
chr1	93811817	93812445
chr1	93841776	93842182
chr1	93844057	93844477
chr1	93844873	93845399
chr1	93923718	93924140
chr1	93939746	93940091
chr1	93942227	93942761
chr1	93955041	93955593
chr1	93980267	93980615
chr1	93980751	93981096
chr1	94018453	94018832
chr1	94022664	94023057
chr1	94024523	94025108
chr1	94047826	94048566
chr1	94052310	94052755
chr1	94052840	94053232
chr1	94122089	94122461
chr1	94126432	94126831
chr1	94158424	94158934
chr1	94167162	94167634
chr1	94311624	94312106
chr1	94341979	94343413
chr1	94344582	94345002
chr1	94629303	94629828
chr1	94639403	94640520
chr1	94883334	94883754
chr1	94903492	94904004
chr1	94995718	94996308
chr1	95097443	95097799
chr1	95097899	95098328
chr1	95119526	95119979
chr1	95448516	95448943
chr1	95528106	95528454
chr1	95528602	95529403
chr1	95709615	95710165
chr1	95711951	95712306
chr1	97144631	97145354
chr1	97200959	97201902
chr1	97219459	97220790
chr1	97221763	97222255
chr1	97225419	97225955
chr1	97558422	97558768
chr1	97676276	97676758
chr1	97698236	97698607
chr1	97734450	97734795
chr1	97858125	97858829
chr1	97870961	97871310
chr1	97903479	97904092
chr1	97907078	97907531
chr1	98177535	98177932
chr1	98273396	98273777
chr1	98698081	98699141
chr1	99192710	99193129
chr1	99193389	99194232
chr1	99194989	99195561
chr1	100115269	100115756
chr1	100154298	100155252
chr1	100166557	100166947
chr1	100434858	100435515
chr1	100461334	100461721
chr1	100598160	100598694
chr1	100659830	100660197
chr1	100661770	100662134
chr1	100715258	100715743
chr1	100724856	100725320
chr1	100728744	100729092
chr1	101338331	101338690
chr1	101339353	101340152
chr1	101343157	101343596
chr1	101405584	101405941
chr1	101455896	101456267
chr1	101481263	101481611
chr1	101552262	101552611
chr1	101704423	101704830
chr1	101705219	101706010
chr1	104052599	104052944
chr1	104053323	104053717
chr1	104068455	104069131
chr1	104075279	104075877
chr1	104098599	104098995
chr1	104112118	104113346
chr1	104615671	104616382
chr1	107599365	107600693
chr1	107602506	107603169
chr1	108143767	108144112
chr1	108679190	108679681
chr1	108687803	108688732
chr1	108704702	108705155
chr1	108705428	108705806
chr1	108708154	108708630
chr1	108711577	108711956
chr1	108712377	108713435
chr1	108742633	108743774
chr1	108789977	108790353
chr1	108797333	108797893
chr1	108799914	108800484
chr1	108814993	108815514
chr1	108883850	108884296
chr1	108938105	108938529
chr1	108974133	108974481
chr1	108979553	108980147
chr1	108982757	108983204
chr1	109077719	109078114
chr1	109097636	109098124
chr1	109103251	109103878
chr1	109113016	109113898
chr1	109116042	109116810
chr1	109118077	109118469
chr1	109122965	109123537
chr1	109147116	109147551
chr1	109177571	109178308
chr1	109191226	109191844
chr1	109373191	109373536
chr1	109453824	109454179
chr1	109472182	109472698
chr1	109513858	109514489
chr1	109534736	109535134
chr1	109554070	109554485
chr1	109607121	109607712
chr1	109612836	109613219
chr1	109615097	109615561
chr1	109615894	109616491
chr1	109618368	109618782
chr1	109631262	109633548
chr1	109636618	109637427
chr1	109757018	109757677
chr1	109780209	109780715
chr1	109793117	109796021
chr1	109800722	109801166
chr1	109801359	109801881
chr1	109816707	109817535
chr1	109822455	109823016
chr1	109870377	109870885
chr1	109968773	109969306
chr1	110027973	110028335
chr1	110049610	110051136
chr1	110090970	110091413
chr1	110097594	110098102
chr1	110114737	110115154
chr1	110134643	110135376
chr1	110162185	110162638
chr1	110278646	110279025
chr1	110279195	110279940
chr1	110465724	110466245
chr1	110471531	110472151
chr1	110544864	110545243
chr1	110563113	110563700
chr1	110566941	110567298
chr1	110596134	110596535
chr1	110753361	110753764
chr1	110766080	110766912
chr1	110882495	110884871
chr1	110889835	110890255
chr1	111390661	111391459
chr1	111490431	111491136
chr1	111494205	111494913
chr1	111505802	111506295
chr1	111651279	111651856
chr1	111654473	111654897
chr1	111704542	111704913
chr1	111995593	111996204
chr1	112003296	112003697
chr1	112006762	112007134
chr1	112195259	112195731
chr1	112212193	112212598
chr1	112223341	112224792
chr1	112224994	112225710
chr1	112226124	112226772
chr1	112226905	112227256
chr1	112227673	112228019
chr1	112266422	112267360
chr1	112269473	112270097
chr1	112308298	112309785
chr1	112998723	112999222
chr1	112999849	113000812
chr1	113014791	113015343
chr1	113109699	113110268
chr1	113161720	113162663
chr1	113194428	113194829
chr1	113218722	113219130
chr1	113392456	113392890
chr1	113456338	113457034
chr1	113459919	113460736
chr1	113478517	113478887
chr1	113488975	113489815
chr1	113498636	113499879
chr1	113510615	113511010
chr1	113511715	113512061
chr1	113516081	113516997
chr1	113583269	113583816
chr1	113617635	113618083
chr1	113666319	113667195
chr1	113948891	113949268
chr1	113987036	113987400
chr1	113988935	113989387
chr1	114002464	114002846
chr1	114004924	114006221
chr1	114031895	114033278
chr1	114045718	114046067
chr1	114092603	114093070
chr1	114096231	114096766
chr1	114097411	114097879
chr1	114102580	114103012
chr1	114109500	114109936
chr1	114138411	114139093
chr1	114140376	114141272
chr1	114143162	114143829
chr1	114146144	114146794
chr1	114184359	114185019
chr1	114225446	114226104
chr1	114226269	114226729
chr1	114233585	114235146
chr1	114236938	114237343
chr1	114285523	114286079
chr1	114290516	114291439
chr1	114294827	114295179
chr1	114295963	114296404
chr1	114308535	114309155
chr1	114340097	114340809
chr1	114437717	114438130
chr1	114453802	114455169
chr1	114483052	114484047
chr1	114907142	114907550
chr1	114923840	114924517
chr1	114926497	114926937
chr1	114927601	114928063
chr1	114928305	114928674
chr1	114931201	114931635
chr1	114932324	114932721
chr1	114934545	114935014
chr1	114940062	114940687
chr1	115035503	115036139
chr1	115107493	115108512
chr1	115110461	115111151
chr1	115131901	115132426
chr1	115167850	115168798
chr1	115255677	115256255
chr1	115316777	115317258
chr1	115318447	115318854
chr1	115323176	115323522
chr1	116197701	116198046
chr1	116206158	116206540
chr1	116233604	116234374
chr1	116585329	116586085
chr1	116586398	116586770
chr1	116590215	116591067
chr1	116591225	116591968
chr1	116592825	116594231
chr1	116595523	116596242
chr1	116599196	116599754
chr1	116600516	116602280
chr1	116652376	116652770
chr1	116654886	116655234
chr1	116675671	116676441
chr1	116676908	116677386
chr1	116677912	116678433
chr1	116678883	116679412
chr1	116679914	116680585
chr1	116916877	116917344
chr1	117035698	117036050
chr1	117042354	117042773
chr1	117066410	117066973
chr1	117067835	117068347
chr1	117068682	117069384
chr1	117078640	117079069
chr1	117090423	117091008
chr1	117093824	117094208
chr1	117095632	117096031
chr1	117098664	117099009
chr1	117105730	117106097
chr1	117106719	117107125
chr1	117112168	117112548
chr1	117117301	117117786
chr1	117119107	117120211
chr1	117122316	117122698
chr1	117156641	117157014
chr1	117209182	117209781
chr1	117491741	117492088
chr1	117503603	117504220
chr1	117509335	117509899
chr1	117518343	117519089
chr1	117519304	117519993
chr1	117522171	117522711
chr1	117529264	117529825
chr1	117534957	117535377
chr1	117535452	117536245
chr1	117616924	117618379
chr1	117660746	117661494
chr1	117909256	117909685
chr1	117909844	117911130
chr1	117953041	117953441
chr1	117997246	117997792
chr1	118005970	118006535
chr1	118007444	118008059
chr1	118011650	118012125
chr1	118012293	118012946
chr1	118058850	118059195
chr1	118059683	118060045
chr1	118061320	118061775
chr1	118062553	118062901
chr1	118064202	118064775
chr1	118065324	118066231
chr1	118067295	118067809
chr1	118149229	118149648
chr1	118165438	118167065
chr1	118443913	118444311
chr1	118445112	118445591
chr1	118445697	118446376
chr1	118484827	118485186
chr1	118501785	118502245
chr1	119575303	119576110
chr1	119621142	119621500
chr1	119649942	119650316
chr1	119650484	119650932
chr1	119682974	119683542
chr1	119684171	119684516
chr1	119692853	119693358
chr1	119722797	119723269
chr1	119740609	119741142
chr1	119754773	119755603
chr1	119821931	119822278
chr1	120139088	120139508
chr1	120148974	120149481
chr1	120190817	120191187
chr1	120254347	120254748
chr1	120257177	120257605
chr1	120457306	120458228
chr1	120519499	120519893
chr1	120691990	120692644
chr1	120771598	120772138
chr1	120772641	120773001
chr1	120773146	120773603
chr1	120838817	120839184
chr1	120904500	120904885
chr1	120925088	120925479
chr1	121093690	121094060
chr1	121129238	121129818
chr1	121133636	121134209
chr1	121141925	121142447
chr1	121142598	121143003
chr1	121147910	121148319
chr1	121148462	121148891
chr1	121320790	121321818
chr1	121484135	121485200
chr1	142826214	142826765
chr1	143161833	143162310
chr1	143201227	143201629
chr1	143223657	143224003
chr1	143377950	143378504
chr1	143381522	143381999
chr1	143382297	143382656
chr1	143687170	143687538
chr1	143743892	143744295
chr1	143912535	143913075
chr1	143978925	143979362
chr1	144057648	144058070
chr1	144079264	144080048
chr1	144082695	144083077
chr1	144092011	144092513
chr1	144311188	144311558
chr1	144520493	144520869
chr1	144568019	144568379
chr1	144701716	144702156
chr1	144828365	144829041
chr1	144835750	144836516
chr1	144862204	144862573
chr1	144891716	144892123
chr1	144902862	144903391
chr1	144907454	144907940
chr1	144930624	144931773
chr1	144932455	144932858
chr1	144976971	144977518
chr1	144981017	144981559
chr1	145004836	145005268
chr1	145096300	145096942
chr1	145110674	145111145
chr1	145122666	145123011
chr1	145123720	145124144
chr1	145139523	145139924
chr1	145241438	145241804
chr1	145292214	145292732
chr1	145297243	145297667
chr1	145303453	145303814
chr1	145368265	145368800
chr1	145375759	145376265
chr1	145382559	145382951
chr1	145456479	145456910
chr1	145506686	145507568
chr1	145522438	145522786
chr1	145590914	145591307
chr1	145595338	145595691
chr1	145602861	145603415
chr1	145610577	145611113
chr1	145687860	145688291
chr1	145764718	145765306
chr1	145774111	145774940
chr1	145794109	145794598
chr1	145796173	145796525
chr1	145797661	145798050
chr1	145806829	145807183
chr1	145890415	145891297
chr1	145923506	145923856
chr1	145969293	145969648
chr1	146033933	146034567
chr1	146214841	146215490
chr1	146396089	146396462
chr1	146473156	146473930
chr1	146556119	146556477
chr1	146644439	146644954
chr1	146648552	146649005
chr1	146649669	146650964
chr1	146773062	146774195
chr1	146775289	146775705
chr1	146798099	146798636
chr1	146900167	146900709
chr1	147090874	147091659
chr1	147095989	147096898
chr1	147142416	147142772
chr1	147423685	147424053
chr1	147424138	147424483
chr1	147434805	147435284
chr1	147464859	147465513
chr1	147511002	147511377
chr1	147575670	147576134
chr1	147735334	147735883
chr1	147760621	147761316
chr1	147877268	147877630
chr1	148004318	148004885
chr1	148023622	148024326
chr1	148194580	148195073
chr1	148241298	148241664
chr1	148251604	148252293
chr1	148357016	148357599
chr1	148565599	148566005
chr1	148594211	148594936
chr1	148756392	148756942
chr1	148847989	148848426
chr1	149194169	149194514
chr1	149224019	149224398
chr1	149232667	149233016
chr1	149286879	149287262
chr1	149379851	149380291
chr1	149400345	149400757
chr1	149514041	149514420
chr1	149576617	149576981
chr1	149674974	149675432
chr1	149686227	149686677
chr1	149764650	149765171
chr1	149784948	149785401
chr1	149803531	149804524
chr1	149825215	149825812
chr1	149830542	149831193
chr1	149832443	149832930
chr1	149858014	149858695
chr1	149859294	149859694
chr1	149871559	149872312
chr1	149898468	149898947
chr1	149910281	149910849
chr1	149915648	149916494
chr1	149916780	149917143
chr1	149924167	149925393
chr1	149927215	149929188
chr1	149929328	149930079
chr1	149933299	149933644
chr1	149943922	149944283
chr1	149956993	149957350
chr1	149981846	149982225
chr1	150039419	150039896
chr1	150068606	150069077
chr1	150071332	150071710
chr1	150072355	150073469
chr1	150077452	150078373
chr1	150130776	150131871
chr1	150207218	150207841
chr1	150208105	150208901
chr1	150266105	150266486
chr1	150280362	150280730
chr1	150307272	150307825
chr1	150330762	150331631
chr1	150335918	150336318
chr1	150336458	150336956
chr1	150357401	150357807
chr1	150362282	150363043
chr1	150364672	150365370
chr1	150384103	150384487
chr1	150385966	150386486
chr1	150403100	150403636
chr1	150408962	150409393
chr1	150443299	150443656
chr1	150443832	150444217
chr1	150444497	150444917
chr1	150459502	150459955
chr1	150472668	150473258
chr1	150479238	150479986
chr1	150496674	150497088
chr1	150521714	150522063
chr1	150533659	150534172
chr1	150549490	150550069
chr1	150550730	150551170
chr1	150551314	150552023
chr1	150575009	150575604
chr1	150620668	150621532
chr1	150649703	150650050
chr1	150785144	150785707
chr1	150922947	150923314
chr1	150931366	150932142
chr1	150932799	150933566
chr1	150949772	150950141
chr1	150967254	150967606
chr1	150978939	150979565
chr1	151006217	151007153
chr1	151025430	151026042
chr1	151042878	151043552
chr1	151050298	151050643
chr1	151090487	151090946
chr1	151136311	151136684
chr1	151138145	151138860
chr1	151167249	151167807
chr1	151196046	151196416
chr1	151222825	151223337
chr1	151253957	151255353
chr1	151258646	151260694
chr1	151265158	151265567
chr1	151288125	151289046
chr1	151318765	151319135
chr1	151319509	151319854
chr1	151371785	151372470
chr1	151377268	151378825
chr1	151399233	151399642
chr1	151400215	151400601
chr1	151422608	151423135
chr1	151483642	151483992
chr1	151490922	151491437
chr1	151497186	151497671
chr1	151512613	151512970
chr1	151554231	151554619
chr1	151735754	151736187
chr1	151742373	151742933
chr1	151842384	151842837
chr1	151845867	151846360
chr1	151846560	151847475
chr1	151854210	151854613
chr1	151857539	151857903
chr1	151881722	151882468
chr1	151954076	151954497
chr1	151955648	151956117
chr1	152009034	152009597
chr1	152020126	152020740
chr1	153307294	153307732
chr1	153507248	153507595
chr1	153508266	153508676
chr1	153518053	153518508
chr1	153529538	153530139
chr1	153539137	153539544
chr1	153598906	153599545
chr1	153599782	153600199
chr1	153606434	153606956
chr1	153617422	153617946
chr1	153647990	153648379
chr1	153651639	153652214
chr1	153665736	153666718
chr1	153667468	153668019
chr1	153680781	153681239
chr1	153681459	153682107
chr1	153745548	153746236
chr1	153800374	153800975
chr1	153813647	153814063
chr1	153814620	153815008
chr1	153815084	153815475
chr1	153822549	153822896
chr1	153823715	153824277
chr1	153826550	153826924
chr1	153827659	153828095
chr1	153915815	153916207
chr1	153936660	153937319
chr1	153949885	153950260
chr1	153954219	153954893
chr1	154129606	154129968
chr1	154179437	154180374
chr1	154184413	154184791
chr1	154245407	154245800
chr1	154321464	154321991
chr1	154437856	154438258
chr1	154522458	154523085
chr1	154534515	154534941
chr1	154557214	154557740
chr1	154573580	154575253
chr1	154842434	154842878
chr1	154918326	154918671
chr1	154931013	154931608
chr1	154936156	154936592
chr1	154959968	154960521
chr1	154960768	154961578
chr1	154969680	154970035
chr1	154972414	154972794
chr1	154987016	154988134
chr1	154988448	154989452
chr1	155041359	155041835
chr1	155103195	155103832
chr1	155105470	155105981
chr1	155106239	155107049
chr1	155168492	155168837
chr1	155203706	155205091
chr1	155213034	155213906
chr1	155214075	155214567
chr1	155217216	155217606
chr1	155230417	155230895
chr1	155232850	155233711
chr1	155240694	155241089
chr1	155260659	155261062
chr1	155261372	155261962
chr1	155277952	155278902
chr1	155281469	155281923
chr1	155285196	155286106
chr1	155289927	155290343
chr1	155317571	155317950
chr1	155334311	155334770
chr1	155338214	155338591
chr1	155354512	155354871
chr1	155356543	155356967
chr1	155357156	155357511
chr1	155395449	155395970
chr1	155396855	155397311
chr1	155400243	155400588
chr1	155408151	155409024
chr1	155414154	155414592
chr1	155415671	155416092
chr1	155417795	155418202
chr1	155443086	155443450
chr1	155444816	155445187
chr1	155447738	155448290
chr1	155448722	155449137
chr1	155451202	155452506
chr1	155490839	155491537
chr1	155497714	155498126
chr1	155499058	155499408
chr1	155507773	155508303
chr1	155580201	155580578
chr1	155583669	155584709
chr1	155626272	155626798
chr1	155629448	155629981
chr1	155658780	155659223
chr1	155698446	155699063
chr1	155704726	155705126
chr1	155707694	155708208
chr1	155713215	155713560
chr1	155715503	155716430
chr1	155719469	155720703
chr1	155722032	155722464
chr1	155723900	155724456
chr1	155734700	155735793
chr1	155762653	155763065
chr1	155806620	155807142
chr1	155823200	155823695
chr1	155824747	155825252
chr1	155826049	155826407
chr1	155869997	155870466
chr1	155883002	155883445
chr1	155885434	155885802
chr1	155911003	155911391
chr1	155917556	155917977
chr1	155926526	155926988
chr1	155929210	155929555
chr1	155978954	155979730
chr1	156005802	156006323
chr1	156024404	156025758
chr1	156046383	156047256
chr1	156084363	156085147
chr1	156110245	156110640
chr1	156161426	156162041
chr1	156163417	156164040
chr1	156182548	156182992
chr1	156235733	156236349
chr1	156259702	156260409
chr1	156261211	156261815
chr1	156268360	156269120
chr1	156273145	156273553
chr1	156278954	156279359
chr1	156425013	156425542
chr1	156425778	156426422
chr1	156448617	156448974
chr1	156456182	156456901
chr1	156525688	156526173
chr1	156564516	156564891
chr1	156569972	156570330
chr1	156610152	156610577
chr1	156612174	156612796
chr1	156616572	156617015
chr1	156618732	156619114
chr1	156626999	156627400
chr1	156630997	156631448
chr1	156639575	156639920
chr1	156639993	156640837
chr1	156641353	156642866
chr1	156646365	156646790
chr1	156646912	156647350
chr1	156675164	156675585
chr1	156692971	156693480
chr1	156696658	156697536
chr1	156698053	156699295
chr1	156712825	156713791
chr1	156721206	156721625
chr1	156737104	156737511
chr1	156756138	156756606
chr1	156770012	156770361
chr1	156909296	156909710
chr1	157043220	157043583
chr1	157094618	157095182
chr1	157095479	157095959
chr1	158145766	158146299
chr1	159836241	159837386
chr1	159888642	159888999
chr1	159889622	159890045
chr1	159895081	159895529
chr1	159999950	160000403
chr1	160000684	160001584
chr1	160181180	160181603
chr1	160209233	160210228
chr1	160232204	160232550
chr1	160240574	160241033
chr1	160283915	160284426
chr1	160864568	160865681
chr1	160967783	160968299
chr1	161009262	161009975
chr1	161016424	161016834
chr1	161070622	161070995
chr1	161091858	161092353
chr1	161102623	161102990
chr1	161103657	161104720
chr1	161106631	161106993
chr1	161112597	161113230
chr1	161123533	161124084
chr1	161124477	161124865
chr1	161125337	161125783
chr1	161128107	161128491
chr1	161199658	161200394
chr1	161283680	161284352
chr1	161359489	161359914
chr1	161369776	161370440
chr1	161370664	161371233
chr1	161402040	161402448
chr1	161402930	161403540
chr1	161415521	161415866
chr1	161442511	161442878
chr1	161494347	161496600
chr1	161576879	161577559
chr1	161719258	161719813
chr1	161767615	161768060
chr1	161800279	161800699
chr1	161800795	161801276
chr1	161803524	161804020
chr1	161811399	161811762
chr1	161928200	161928620
chr1	162319446	162319830
chr1	162353088	162353727
chr1	162535561	162536070
chr1	162551979	162552392
chr1	162571496	162571904
chr1	162825475	162825931
chr1	163221784	163222590
chr1	163224430	163224792
chr1	163236457	163236802
chr1	163243198	163243975
chr1	163254153	163254580
chr1	163272474	163272847
chr1	163291291	163292199
chr1	164528218	164529225
chr1	164798754	164799145
chr1	165667622	165667995
chr1	165727308	165727653
chr1	165738024	165738479
chr1	165745589	165745967
chr1	165876895	165877306
chr1	166818170	166819513
chr1	166821547	166822289
chr1	167250346	167250727
chr1	167256722	167257120
chr1	167279341	167280086
chr1	167283217	167283594
chr1	167353999	167354824
chr1	167384975	167385428
chr1	167510343	167510716
chr1	167747784	167748736
chr1	167749035	167750121
chr1	167756879	167757347
chr1	167896390	167896869
chr1	167966748	167967133
chr1	168025096	168025552
chr1	168053822	168055203
chr1	168065783	168066165
chr1	168168922	168169366
chr1	168174049	168174483
chr1	168211533	168212280
chr1	169083604	169084084
chr1	169100342	169100922
chr1	169217235	169217877
chr1	169218367	169218806
chr1	169219543	169220103
chr1	169220552	169220897
chr1	169249673	169250203
chr1	169250349	169250851
chr1	169345684	169346205
chr1	169358321	169358901
chr1	169359199	169359716
chr1	169455358	169455943
chr1	169761880	169762287
chr1	169762413	169763019
chr1	169763709	169764334
chr1	169814769	169815205
chr1	169823463	169824227
chr1	170520906	170521539
chr1	171283351	171283721
chr1	171461972	171462404
chr1	171462480	171462825
chr1	171501298	171502056
chr1	171508874	171511304
chr1	171560552	171561212
chr1	171750203	171750583
chr1	171752668	171753355
chr1	171765489	171765967
chr1	172030156	172030515
chr1	172291443	172291806
chr1	172411730	172412096
chr1	172558127	172559024
chr1	172578827	172579503
chr1	173684072	173684501
chr1	173696653	173697536
chr1	173698240	173698689
chr1	173699591	173700028
chr1	173700153	173700576
chr1	173702802	173703372
chr1	173729890	173730257
chr1	173732577	173734035
chr1	173769279	173769917
chr1	173772206	173772827
chr1	173787673	173788072
chr1	173792000	173792663
chr1	173792791	173793352
chr1	173793534	173794326
chr1	173854986	173855653
chr1	173858210	173858634
chr1	173956276	173956877
chr1	173957933	173958301
chr1	173984686	173985370
chr1	174179207	174180888
chr1	174184316	174184750
chr1	174298266	174298611
chr1	174300150	174300531
chr1	174357312	174357793
chr1	174406815	174407268
chr1	174472649	174473207
chr1	174473887	174474232
chr1	174516261	174516618
chr1	174520218	174520563
chr1	174551249	174551672
chr1	174585887	174586344
chr1	174590543	174590888
chr1	174678787	174679214
chr1	174698206	174698721
chr1	174809086	174809473
chr1	174978812	174979289
chr1	174981013	174981575
chr1	175129393	175130120
chr1	175161717	175162109
chr1	175895602	175896043
chr1	175909580	175909973
chr1	175959806	175960155
chr1	175969066	175969529
chr1	175972341	175972686
chr1	175975961	175976367
chr1	176095413	176095774
chr1	178224981	178225326
chr1	178253570	178253987
chr1	178322783	178323128
chr1	178327505	178327950
chr1	178347097	178347465
chr1	178379443	178379923
chr1	178380320	178380670
chr1	178411605	178412364
chr1	178426762	178427574
chr1	178442062	178442612
chr1	178702306	178702698
chr1	178768622	178769217
chr1	178797680	178798095
chr1	178799838	178800183
chr1	178807539	178808788
chr1	178809381	178809840
chr1	178885292	178885835
chr1	178895105	178895899
chr1	179012716	179013114
chr1	179040920	179042074
chr1	179050813	179051194
chr1	179064010	179064531
chr1	179076702	179078615
chr1	179080332	179080709
chr1	179155492	179155838
chr1	179266788	179267158
chr1	179322524	179322970
chr1	179814615	179816043
chr1	179820078	179820530
chr1	179821827	179822180
chr1	179834337	179835199
chr1	179842325	179842701
chr1	179846446	179847096
chr1	179867150	179867579
chr1	179886508	179887520
chr1	179923460	179923869
chr1	179938117	179938686
chr1	179941460	179941848
chr1	179965546	179966175
chr1	179971508	179972139
chr1	179982764	179983548
chr1	179989130	179990007
chr1	180004222	180004582
chr1	180019531	180020011
chr1	180043997	180044459
chr1	180061671	180063593
chr1	180064487	180064879
chr1	180080014	180080911
chr1	180081274	180081675
chr1	180085008	180085518
chr1	180165333	180166005
chr1	180166306	180166723
chr1	180260579	180260964
chr1	180264167	180264512
chr1	180288592	180288968
[truncated: 22,630 more rows]

## Sheet: MCF7
chr1	14273	14946
chr1	133881	134352
chr1	134962	135267
chr1	143871	144226
chr1	237042	237465
chr1	441301	441739
chr1	448543	449408
chr1	458165	458730
chr1	525314	525633
chr1	534009	534806
chr1	566495	566834
chr1	567239	567748
chr1	568630	568935
chr1	569026	570132
chr1	661530	662102
chr1	663871	664207
chr1	713760	714129
chr1	724133	724604
chr1	724956	726406
chr1	734848	736029
chr1	752674	752989
chr1	754442	754924
chr1	762165	762484
chr1	769323	769678
chr1	770766	771173
chr1	775180	775485
chr1	776837	777419
chr1	777469	778112
chr1	779032	779757
chr1	789058	789611
chr1	791547	792351
chr1	839001	839532
chr1	845956	846308
chr1	847538	848362
chr1	854930	856352
chr1	879520	879931
chr1	920376	920810
chr1	921965	922273
chr1	925375	925680
chr1	927684	928010
chr1	928498	928929
chr1	934365	934673
chr1	990230	991060
chr1	1006116	1008167
chr1	1009162	1009852
chr1	1017061	1018388
chr1	1022346	1022655
chr1	1023878	1024457
chr1	1028074	1028866
chr1	1031089	1031597
chr1	1035644	1036184
chr1	1036923	1037420
chr1	1104924	1105457
chr1	1152287	1153041
chr1	1165402	1165707
chr1	1166549	1167167
chr1	1167905	1171908
chr1	1190300	1190980
chr1	1235657	1236579
chr1	1244427	1244785
chr1	1246667	1247362
chr1	1247996	1250984
chr1	1251191	1251846
chr1	1252794	1253147
chr1	1254161	1254647
chr1	1262512	1263878
chr1	1263965	1264284
chr1	1267732	1268508
chr1	1268571	1268988
chr1	1308890	1309798
chr1	1321931	1323136
chr1	1334883	1335683
chr1	1335862	1336780
chr1	1336966	1337421
chr1	1337501	1337992
chr1	1342434	1343258
chr1	1365570	1365985
chr1	1374380	1374921
chr1	1375229	1375830
chr1	1375959	1377287
chr1	1377406	1378067
chr1	1379810	1380149
chr1	1381105	1381511
chr1	1406787	1407147
chr1	1427365	1427721
chr1	1446674	1447410
chr1	1465375	1465703
chr1	1476387	1476812
chr1	1477132	1477585
chr1	1496417	1496763
chr1	1500118	1500490
chr1	1533538	1534166
chr1	1545676	1546320
chr1	1550670	1551264
chr1	1580650	1580976
chr1	1581195	1581527
chr1	1581672	1582352
chr1	1582736	1583177
chr1	1585668	1586167
chr1	1590022	1590900
chr1	1591029	1591431
chr1	1592778	1595336
chr1	1596430	1597570
chr1	1602864	1603614
chr1	1603762	1605111
chr1	1605609	1606656
chr1	1622526	1622866
chr1	1644981	1645554
chr1	1647283	1647692
chr1	1649238	1650127
chr1	1655087	1656222
chr1	1656377	1656866
chr1	1658553	1660160
chr1	1660484	1661099
chr1	1666653	1667356
chr1	1671382	1672021
chr1	1677094	1677612
chr1	1677740	1678503
chr1	1682687	1683462
chr1	1688231	1688739
chr1	1691697	1692844
chr1	1748350	1748806
chr1	2037324	2037758
chr1	2037852	2038248
chr1	2109684	2110458
chr1	2110571	2110913
chr1	2111436	2112448
chr1	2116043	2117204
chr1	2160674	2161353
chr1	2238101	2239970
chr1	2279235	2279552
chr1	2282425	2282908
chr1	2283178	2283594
chr1	2295701	2296638
chr1	2307471	2308975
chr1	2312159	2312737
chr1	2324149	2324745
chr1	2334335	2334824
chr1	2342820	2343243
chr1	2439390	2440562
chr1	2477934	2478522
chr1	3007634	3008008
chr1	3360394	3360799
chr1	3374942	3375289
chr1	3375419	3376029
chr1	3379648	3380117
chr1	3401613	3402352
chr1	3404663	3405996
chr1	3406506	3407038
chr1	3457110	3457451
chr1	3487852	3488278
chr1	3545033	3545517
chr1	3649383	3650413
chr1	3689768	3690274
chr1	3695650	3696106
chr1	3696533	3697093
chr1	3703349	3703783
chr1	3751351	3751735
chr1	3755080	3755711
chr1	3806124	3807785
chr1	3811769	3812770
chr1	6019651	6020002
chr1	6074249	6074713
chr1	6076231	6076924
chr1	6125488	6126135
chr1	6217748	6218055
chr1	6270507	6270866
chr1	6280150	6280887
chr1	6282261	6284509
chr1	6284618	6285574
chr1	6292576	6292882
chr1	6298716	6299420
chr1	6308996	6309484
chr1	6453961	6454321
chr1	6455045	6455583
chr1	6475392	6475777
chr1	6476867	6477325
chr1	6477983	6479190
chr1	6501194	6501570
chr1	6501827	6502201
chr1	6514881	6515511
chr1	6516001	6516778
chr1	6521036	6521962
chr1	6529011	6529406
chr1	6530312	6530713
chr1	6584396	6585097
chr1	6585360	6586308
chr1	6592462	6592813
chr1	6640575	6641779
chr1	6648980	6649577
chr1	6652773	6653923
chr1	6659095	6659658
chr1	6661903	6662926
chr1	6663511	6664623
chr1	6672070	6672450
chr1	6679710	6680448
chr1	6681209	6682220
chr1	6683307	6683632
chr1	6692425	6693555
chr1	6694178	6694696
chr1	6695360	6695731
chr1	6743607	6744036
chr1	6751416	6752002
chr1	7021900	7022494
chr1	7500236	7500574
chr1	7507734	7508052
chr1	7831660	7833413
chr1	7840872	7841295
chr1	7874148	7874519
chr1	7875783	7876095
chr1	8033688	8034121
chr1	8063976	8064554
chr1	8072857	8074625
chr1	8078796	8079340
chr1	8254387	8254786
chr1	8263640	8264046
chr1	8414942	8415326
chr1	8418210	8418805
chr1	8506270	8506984
chr1	8507544	8508299
chr1	8715987	8716402
chr1	8846366	8847295
chr1	8930073	8930572
chr1	8938304	8938953
chr1	9163980	9164565
chr1	9184821	9185158
chr1	9196523	9196874
chr1	9210735	9211726
chr1	9241949	9242274
chr1	9304851	9305659
chr1	9323407	9323754
chr1	9323831	9324285
chr1	9324652	9325450
chr1	9328786	9329623
chr1	9329861	9330292
chr1	9330614	9330988
chr1	9361443	9361851
chr1	9415744	9417438
chr1	9427273	9428299
chr1	9628714	9629019
chr1	9642196	9642778
chr1	9672956	9673448
chr1	9789967	9790518
chr1	9987499	9987853
chr1	9990093	9990557
chr1	10000927	10001324
chr1	10002914	10003364
chr1	10004154	10004517
chr1	10029708	10030170
chr1	10042248	10042803
chr1	10043343	10044269
chr1	10093103	10093651
chr1	10119079	10119420
chr1	10239896	10240227
chr1	10363758	10364913
chr1	10438068	10439230
chr1	10440454	10440891
chr1	10489332	10489637
chr1	10509451	10509756
chr1	10520915	10521857
chr1	10521910	10522409
chr1	10522456	10523174
chr1	10532391	10532696
chr1	10596026	10596427
chr1	10606919	10607396
chr1	10689647	10690091
chr1	10697017	10697752
chr1	10697797	10698253
chr1	10698358	10700301
chr1	10712873	10713180
chr1	10713875	10714287
chr1	11073020	11073470
chr1	11083209	11083996
chr1	11117066	11117680
chr1	11120571	11120990
chr1	11142513	11142868
chr1	11143668	11145870
chr1	11166747	11167783
chr1	11333328	11334014
chr1	11335866	11336171
chr1	11345825	11346170
chr1	11354935	11356347
chr1	11560817	11562086
chr1	11583005	11583411
chr1	11597193	11598127
chr1	11601843	11602343
chr1	11602652	11602973
chr1	11603264	11603875
chr1	11604605	11605720
chr1	11850147	11851015
chr1	11854023	11854503
chr1	11865574	11865990
chr1	11979936	11980960
chr1	11983122	11983677
chr1	11985334	11986260
chr1	12034699	12035506
chr1	12071353	12072073
chr1	12072438	12072783
chr1	12335867	12338197
chr1	12342761	12343793
chr1	12446630	12447450
chr1	12568714	12569152
chr1	12573141	12573722
chr1	12574095	12574434
chr1	12627948	12628714
chr1	12642766	12643445
chr1	12664130	12664609
chr1	12677037	12677518
chr1	12677946	12679037
chr1	14026287	14026592
chr1	14105133	14106937
chr1	14107486	14109227
chr1	14113041	14113422
chr1	14324968	14325684
chr1	14329169	14329616
chr1	14349410	14349926
chr1	14350199	14350743
chr1	14634383	14634820
chr1	15275501	15275886
chr1	15302718	15303626
chr1	15306859	15307296
chr1	15311593	15312266
chr1	15350648	15351383
chr1	15372735	15373433
chr1	15441356	15441782
chr1	15442412	15443537
chr1	15443584	15443899
chr1	15478930	15479478
chr1	15502898	15503211
chr1	15506077	15506428
chr1	15541345	15541774
chr1	15545667	15546960
chr1	15548134	15548989
chr1	15550730	15551438
chr1	15553327	15554002
chr1	15758265	15758570
chr1	15894155	15894910
chr1	15895143	15895490
chr1	15943791	15944560
chr1	15986229	15989092
chr1	16053372	16054759
chr1	16133848	16134397
chr1	16160683	16161455
chr1	16161579	16162501
chr1	16174312	16174635
chr1	16199124	16200933
chr1	16202375	16203302
chr1	16254508	16257763
chr1	16258095	16258455
chr1	16258537	16259360
chr1	16260720	16261346
chr1	16265755	16266688
chr1	16450955	16451927
chr1	16474768	16475753
chr1	16558293	16558626
chr1	16577001	16578403
chr1	16668157	16669000
chr1	16721336	16721907
chr1	16785310	16786625
chr1	16788358	16789111
chr1	16791843	16792314
chr1	16798815	16799169
chr1	16832377	16832748
chr1	16840670	16840999
chr1	16889667	16890781
chr1	16901581	16902419
chr1	16908036	16908649
chr1	16910995	16911335
chr1	16914230	16914555
chr1	16917528	16917833
chr1	16921254	16922485
chr1	16923013	16924414
chr1	16926962	16927468
chr1	16927777	16928089
chr1	16928545	16929923
chr1	16939293	16939626
chr1	16939728	16940629
chr1	16943718	16944162
chr1	16982904	16983398
chr1	16984418	16985832
chr1	16993260	16993648
chr1	16994022	16994735
chr1	17012043	17012727
chr1	17014812	17015337
chr1	17018354	17018853
chr1	17019342	17020102
chr1	17074941	17075844
chr1	17076910	17077258
chr1	17221184	17222045
chr1	17361373	17361678
chr1	17366426	17367167
chr1	17368548	17368987
chr1	17380255	17380565
chr1	17395029	17395792
chr1	17409859	17410323
chr1	17423658	17424233
chr1	17436938	17437243
chr1	17445658	17446047
chr1	17570966	17571395
chr1	17588989	17589346
chr1	17601779	17602225
chr1	17609216	17609812
chr1	17609933	17610560
chr1	17734292	17735163
chr1	17823968	17824511
chr1	17826524	17827274
chr1	17827848	17828302
chr1	17828710	17830248
chr1	17830386	17831175
chr1	17831441	17832314
chr1	17834766	17835388
chr1	17835523	17835898
chr1	17838862	17839333
chr1	17839759	17840123
chr1	17840214	17840626
chr1	17840724	17841122
chr1	17843817	17844447
chr1	17846384	17847012
chr1	17919688	17920177
chr1	18023242	18024322
chr1	18026117	18026685
chr1	18811354	18811661
chr1	19234935	19235240
chr1	19252322	19252689
chr1	19400346	19400714
chr1	19545436	19546143
chr1	19582874	19583312
chr1	19584867	19586336
chr1	19606211	19606926
chr1	19654022	19654522
chr1	19655027	19656203
chr1	19658345	19658976
chr1	19812408	19812820
chr1	19923733	19924090
chr1	19934291	19935220
chr1	19935762	19936108
chr1	19952902	19953631
chr1	20008525	20009836
chr1	20037753	20038058
chr1	20233919	20234382
chr1	20240944	20241289
chr1	20538430	20539330
chr1	20809775	20810371
chr1	20826225	20828066
chr1	20834256	20834625
chr1	20974727	20975700
chr1	20977149	20977610
chr1	21267949	21268699
chr1	21503728	21504153
chr1	21544326	21546628
chr1	21551264	21551694
chr1	21567905	21568836
chr1	21622165	21622632
chr1	21755214	21755732
chr1	21755810	21756603
chr1	21758176	21758519
chr1	21779947	21781131
chr1	21789860	21790430
chr1	21790806	21791118
chr1	21791320	21792150
chr1	21809603	21810137
chr1	21908191	21908496
chr1	21923278	21923584
chr1	22010332	22011209
chr1	22351914	22352344
chr1	22356498	22357391
chr1	22445943	22447024
chr1	22452189	22452494
chr1	22455005	22455359
chr1	22466370	22468309
chr1	22481314	22481709
chr1	22740519	22740843
chr1	22772083	22772957
chr1	22774018	22774843
chr1	22816410	22817034
chr1	22837871	22838516
chr1	22854259	22854885
chr1	22855092	22855933
chr1	22955470	22955818
chr1	23414258	23415014
chr1	23415174	23415757
chr1	23417766	23419941
chr1	23420099	23420616
chr1	23613026	23613436
chr1	23636819	23637686
chr1	23687498	23689918
chr1	23719059	23719364
chr1	23836060	23836648
chr1	23884612	23884970
chr1	24077292	24078989
chr1	24080345	24080667
chr1	24085753	24086349
chr1	24103897	24104948
chr1	24107624	24108052
chr1	24113519	24113848
chr1	24128674	24129173
chr1	24171749	24172526
chr1	24287814	24288266
chr1	24293875	24294398
chr1	24483478	24484116
chr1	24648717	24649439
chr1	24684712	24685226
chr1	24717874	24718179
chr1	24745652	24745976
chr1	24746026	24746625
chr1	24748345	24748835
chr1	24778066	24778447
chr1	24795355	24795872
chr1	24889806	24890509
chr1	24932370	24932879
chr1	24969213	24969540
chr1	25071728	25072246
chr1	25073227	25073554
chr1	25075465	25075845
chr1	25557699	25558126
chr1	25573452	25573926
chr1	25579467	25579787
chr1	25589067	25589486
chr1	25590214	25590923
chr1	25591437	25592100
chr1	25659452	25659775
chr1	25660423	25660840
chr1	25664779	25665445
chr1	25688005	25688680
chr1	25784861	25785457
chr1	25824734	25825707
chr1	25893269	25894201
chr1	25943623	25944841
chr1	26127069	26127445
chr1	26127569	26127877
chr1	26136668	26136973
chr1	26143244	26143595
chr1	26158332	26159087
chr1	26161351	26162357
chr1	26175983	26176367
chr1	26189088	26189456
chr1	26189715	26190337
chr1	26211378	26212274
chr1	26227288	26227749
chr1	26287631	26288634
chr1	26440672	26441120
chr1	26448104	26449258
chr1	26449593	26450118
chr1	26496656	26497494
chr1	26500071	26500887
chr1	26581639	26582334
chr1	26672583	26673001
chr1	26758258	26758692
chr1	26793694	26794065
chr1	26875097	26875581
chr1	26900513	26901439
chr1	27018653	27019245
chr1	27019393	27019988
chr1	27021041	27021939
chr1	27022023	27023786
chr1	27105348	27107342
chr1	27109651	27110309
chr1	27189452	27190905
chr1	27191588	27192139
chr1	27215427	27216745
chr1	27217012	27217765
chr1	27223603	27224418
chr1	27226651	27227607
chr1	27238017	27238725
chr1	27254979	27255643
chr1	27260489	27260997
chr1	27267996	27268301
chr1	27271861	27272285
chr1	27277688	27278966
chr1	27320934	27321408
chr1	27331653	27333571
chr1	27651071	27651868
chr1	27651922	27652646
chr1	27693159	27693793
chr1	27694189	27694494
chr1	27873723	27874146
chr1	27874509	27878328
chr1	28065805	28066110
chr1	28157212	28157523
chr1	28176392	28177219
chr1	28209070	28209397
chr1	28212363	28213034
chr1	28284848	28285485
chr1	28293192	28294010
chr1	28476035	28476714
chr1	28607042	28607898
chr1	28653718	28654027
chr1	28654634	28655688
chr1	28660652	28661752
chr1	28817180	28817485
chr1	28864259	28865361
chr1	28929796	28930223
chr1	28969688	28970677
chr1	29007319	29007651
chr1	29040376	29042284
chr1	29068775	29070503
chr1	29070638	29070973
chr1	29077167	29077666
chr1	29095204	29095998
chr1	29313857	29314398
chr1	29469621	29470284
chr1	29474329	29475961
chr1	29494401	29494800
chr1	29504107	29505055
chr1	29505405	29505759
chr1	29519666	29520296
chr1	29556966	29557447
chr1	31191537	31192099
chr1	31193991	31194952
chr1	31195202	31195613
chr1	31422128	31422515
chr1	31504469	31504849
chr1	31525307	31526110
chr1	31531912	31532660
chr1	31538345	31538664
chr1	31762621	31763058
chr1	31797362	31797955
chr1	31904395	31904839
chr1	32095830	32096362
chr1	32135862	32136572
chr1	32221877	32222190
chr1	32279661	32279981
chr1	32308219	32308660
chr1	32374284	32374689
chr1	32388606	32388972
chr1	32484100	32484572
chr1	32485779	32486130
chr1	32573527	32574009
chr1	32636242	32636785
chr1	32641416	32641902
chr1	32646098	32647361
chr1	32660296	32660834
chr1	32672788	32674059
chr1	32678396	32678701
chr1	32681845	32682616
chr1	32687923	32688554
chr1	32691466	32692119
chr1	32696807	32697171
chr1	32706958	32708191
chr1	32800055	32800842
chr1	32841594	32842300
chr1	33024019	33024337
chr1	33058421	33058762
chr1	33065451	33066297
chr1	33071607	33071987
chr1	33072177	33072667
chr1	33238276	33238927
chr1	33240947	33241822
chr1	33253911	33254290
chr1	33266847	33269462
chr1	33269620	33269925
chr1	33282592	33282927
chr1	33284693	33285091
chr1	33291702	33292557
chr1	33328368	33328813
chr1	33399336	33400248
chr1	33402213	33403127
chr1	33456381	33456729
chr1	33459221	33459558
chr1	33473552	33474437
chr1	33494859	33495255
chr1	33501986	33502584
chr1	33590118	33590703
chr1	33593678	33594000
chr1	33611614	33612084
chr1	33612768	33613413
chr1	33764611	33765507
chr1	33790353	33790785
chr1	33944626	33945340
chr1	33956591	33957386
chr1	33958673	33959225
chr1	33959424	33961606
chr1	35222935	35223371
chr1	35250311	35251737
chr1	35320701	35321825
chr1	35331615	35332016
chr1	35452775	35453420
chr1	35453570	35454210
chr1	35578435	35581096
chr1	35654814	35655181
chr1	35656342	35657504
chr1	35816521	35817100
chr1	35824429	35825144
chr1	35884947	35885943
chr1	35899245	35899704
chr1	35972201	35972830
chr1	35990677	35991278
chr1	35994565	35994953
chr1	35995159	35995471
chr1	36025424	36026747
chr1	36179727	36180568
chr1	36181281	36181859
chr1	36225561	36226628
chr1	36229958	36230354
chr1	36320674	36321048
chr1	36321306	36321614
chr1	36511289	36511764
chr1	36554527	36554892
chr1	36555620	36556694
chr1	36558489	36559399
chr1	36602462	36603085
chr1	36751979	36752591
chr1	36754602	36755262
chr1	36769278	36770109
chr1	36787749	36788273
chr1	36789318	36789623
chr1	36793782	36794599
chr1	36838856	36839277
chr1	36849278	36849610
chr1	36859107	36859972
chr1	37460684	37461838
chr1	37920805	37921603
chr1	37940921	37941571
chr1	37948303	37949090
chr1	38002866	38003876
chr1	38005789	38006614
chr1	38019517	38019945
chr1	38047174	38047902
chr1	38054793	38055197
chr1	38060005	38060400
chr1	38061364	38061679
chr1	38148336	38148900
chr1	38155633	38156382
chr1	38161020	38161534
chr1	38173777	38174224
chr1	38247875	38248404
chr1	38264390	38266316
chr1	38267277	38268214
chr1	38269390	38269840
chr1	38280344	38281438
chr1	38287653	38288287
chr1	38322672	38323614
chr1	38395321	38395655
chr1	38442261	38442643
chr1	38478360	38478789
chr1	38510924	38512022
chr1	38578165	38578688
chr1	39176301	39176744
chr1	39304092	39305475
chr1	39458986	39459434
chr1	39494186	39494545
chr1	39495493	39495820
chr1	39498430	39498783
chr1	39516109	39516414
chr1	39580369	39580703
chr1	39734548	39735216
chr1	39797372	39797755
chr1	39797825	39798840
chr1	39799626	39799957
chr1	39801622	39802169
chr1	39822843	39823557
chr1	39850989	39851574
chr1	39852649	39854445
chr1	39874984	39878673
chr1	39939813	39940261
chr1	40040945	40041614
chr1	40223337	40223716
chr1	40223784	40224848
chr1	40225124	40225894
chr1	40235137	40236533
chr1	40236582	40236952
chr1	40298408	40298883
chr1	40348927	40349272
chr1	40361414	40363429
chr1	40686441	40686752
chr1	40701345	40706447
chr1	40722338	40723759
chr1	40757955	40758575
chr1	40928427	40929044
chr1	40961280	40961831
chr1	40979902	40982478
chr1	40982553	40983080
chr1	40992564	40992914
chr1	40997196	40997745
chr1	41012195	41012965
chr1	41013102	41013527
chr1	41157292	41157767
chr1	41326946	41328015
chr1	41598402	41598839
chr1	41827375	41828193
chr1	41847255	41847837
chr1	41894782	41895090
chr1	41897599	41898168
chr1	41905242	41906210
chr1	41906410	41906746
chr1	41944721	41945447
chr1	41976148	41976856
chr1	41978787	41979607
chr1	42004911	42005325
chr1	42007694	42008016
chr1	42008797	42009955
chr1	42014716	42015562
chr1	42015680	42016100
chr1	42018307	42019945
chr1	42020963	42022937
chr1	42045597	42046518
chr1	42048007	42048820
chr1	42050508	42051211
chr1	42242994	42243864
chr1	42243998	42244508
chr1	42287527	42287902
chr1	42301667	42301997
chr1	42307170	42307659
chr1	42312171	42312776
chr1	42313411	42314180
chr1	42316174	42316724
chr1	42318264	42318809
chr1	42327967	42328277
chr1	42332172	42332519
chr1	42370291	42370658
chr1	42384175	42384544
chr1	42455297	42455666
chr1	42472778	42473114
chr1	42473245	42473717
chr1	42475644	42476397
chr1	42639637	42640103
chr1	42645178	42645508
chr1	42693569	42693895
chr1	42698601	42699238
chr1	42700221	42700545
chr1	42744048	42744470
chr1	42761044	42761468
chr1	42761515	42761937
chr1	42766758	42767149
chr1	42880099	42880426
chr1	42923100	42923913
chr1	42925476	42925907
chr1	42965730	42966078
chr1	43147555	43148002
chr1	43212056	43212478
chr1	43220393	43220868
chr1	43240665	43241380
chr1	43272775	43273293
chr1	43278945	43279266
chr1	43308071	43308962
chr1	43316375	43317798
chr1	43382447	43382773
chr1	43391876	43392945
chr1	43424225	43424645
chr1	43432713	43433235
chr1	43580714	43581041
chr1	43584474	43584815
chr1	43738086	43738421
chr1	43738479	43739591
chr1	43825424	43826002
chr1	43834362	43835073
chr1	43859247	43859573
chr1	43875260	43876299
chr1	43877494	43877799
chr1	43878758	43879078
chr1	43916429	43916886
chr1	44069212	44069995
chr1	44157766	44158699
chr1	44169816	44170643
chr1	44392015	44392326
chr1	44402162	44403006
chr1	44405015	44405569
chr1	44410164	44410487
chr1	44414354	44414660
chr1	44415077	44415961
chr1	44417005	44417565
chr1	44435597	44436171
chr1	44438030	44438426
chr1	44439063	44439574
chr1	44455870	44456276
chr1	44505439	44505970
chr1	45271268	45271962
chr1	45453656	45454057
chr1	45455259	45455752
chr1	45468026	45468411
chr1	45477767	45478101
chr1	45483688	45484243
chr1	45580516	45580899
chr1	45598705	45599129
chr1	45769528	45770106
chr1	45792391	45794157
chr1	45808548	45809493
chr1	45810522	45811245
chr1	45928326	45929594
chr1	45978941	45979408
chr1	46018808	46019312
chr1	46084108	46084435
chr1	46111545	46112378
chr1	46112782	46113361
chr1	46116520	46117854
chr1	46122284	46122617
chr1	46135770	46136207
chr1	46165528	46165999
chr1	46206475	46207145
chr1	46416944	46417249
chr1	46417370	46417751
chr1	46489209	46489522
chr1	46500490	46501919
chr1	46509042	46509672
chr1	46717856	46718172
chr1	46751084	46752110
chr1	46759973	46761156
chr1	46762374	46762818
chr1	46779874	46780420
chr1	46806168	46806721
chr1	46810333	46810999
chr1	46818043	46818471
chr1	46826170	46826507
chr1	46827131	46827560
chr1	46829925	46830474
chr1	47073947	47074264
chr1	47078689	47079072
chr1	47121319	47121624
chr1	47144142	47144456
chr1	47286600	47286910
chr1	47563044	47563391
chr1	47644191	47644571
chr1	47716640	47717761
chr1	47737810	47738133
chr1	47745728	47746556
chr1	47746620	47746941
chr1	47780035	47780648
chr1	47860388	47860853
chr1	47870053	47870358
chr1	47892245	47893009
chr1	47898853	47899971
chr1	47904633	47905763
chr1	48790911	48791257
chr1	48791553	48791889
chr1	48830463	48830778
chr1	50961246	50961626
chr1	50990474	50990833
chr1	50992646	50993402
chr1	51080854	51081206
chr1	51081542	51082027
chr1	51085316	51085673
chr1	51085786	51086113
chr1	51098202	51098618
chr1	51199254	51199670
chr1	51299606	51299960
chr1	51352413	51353367
chr1	51370809	51371983
chr1	51375733	51376594
chr1	51398453	51399071
chr1	51434601	51436335
chr1	51439379	51440129
chr1	51736609	51737137
chr1	51753515	51753822
chr1	51788903	51789229
chr1	51796531	51797678
chr1	51799909	51801443
chr1	51940629	51941294
chr1	51941337	51941668
chr1	51943414	51944061
chr1	51944339	51945303
chr1	51983963	51984491
chr1	51984911	51985284
chr1	51999140	51999445
chr1	52031691	52032031
chr1	52096979	52097333
chr1	52100170	52100485
chr1	52129323	52129771
chr1	52142061	52142379
chr1	52244784	52245471
chr1	52245617	52246100
chr1	52246142	52246653
chr1	52258291	52259274
chr1	52259361	52259680
chr1	52263591	52264141
chr1	52343890	52344593
chr1	52497841	52499632
chr1	52502305	52503132
chr1	52503278	52504165
chr1	52504607	52504913
chr1	52520644	52521458
chr1	52532763	52533075
chr1	52538535	52539002
chr1	52645453	52646017
chr1	52703126	52705276
chr1	52719225	52719530
chr1	52793525	52793910
chr1	52818365	52818754
chr1	52853548	52854137
chr1	52859007	52859673
chr1	52870127	52870436
chr1	52883401	52883762
chr1	53150593	53151409
chr1	53152489	53154131
chr1	53236448	53237536
chr1	53322689	53323522
chr1	53358508	53358994
chr1	53362113	53362507
chr1	53460279	53461376
chr1	53470337	53471162
chr1	53474010	53474315
chr1	53475713	53476083
chr1	53675583	53676966
chr1	53678421	53679639
chr1	53679829	53680568
chr1	53696798	53697164
chr1	53703976	53704387
chr1	53710239	53710903
chr1	53792054	53792359
chr1	54231820	54232163
chr1	54233443	54233896
chr1	54256542	54256847
chr1	54317415	54317911
chr1	54515761	54516125
chr1	54665498	54666634
chr1	54691569	54691895
chr1	54696937	54697332
chr1	54742565	54743019
chr1	55191128	55191564
chr1	55191799	55192156
chr1	55206942	55208220
chr1	55223186	55225000
chr1	55314328	55314692
chr1	55316276	55318236
chr1	55532113	55533330
chr1	55534272	55534928
chr1	57044629	57045241
chr1	57171675	57172013
chr1	58970579	58970890
chr1	58989817	58990399
chr1	59041142	59042996
chr1	59147292	59148476
chr1	59246653	59249872
chr1	60354310	60355144
chr1	60359115	60359719
chr1	61543854	61544266
chr1	61553717	61554498
chr1	61877769	61878077
chr1	62296327	62297143
chr1	62297200	62297591
chr1	62352401	62352747
chr1	62352799	62353110
chr1	62389356	62389851
chr1	62408831	62410620
chr1	62410928	62411740
chr1	62412783	62415221
chr1	62587220	62587568
chr1	62595333	62595681
chr1	62607396	62607721
chr1	62609199	62609757
chr1	62615991	62616392
chr1	62910228	62911163
chr1	62912752	62913102
chr1	62914023	62914414
chr1	62915677	62916693
chr1	63106562	63107031
chr1	63279042	63279528
chr1	63836356	63836834
chr1	63922942	63924018
chr1	63936638	63937014
chr1	65157279	65157827
chr1	65243196	65243727
chr1	65282719	65283136
chr1	65299676	65300179
chr1	65314632	65314944
chr1	65319923	65320428
chr1	65392531	65392859
chr1	65426786	65427258
chr1	65514270	65514666
chr1	65623078	65623462
chr1	65625443	65625790
chr1	65627461	65628066
chr1	65628940	65629245
chr1	65691590	65692052
chr1	65892211	65892578
chr1	66837848	66838759
chr1	67450160	67450668
chr1	67878693	67879082
chr1	67894909	67896231
chr1	68153173	68153692
chr1	68627058	68627537
chr1	68947614	68948611
chr1	70716127	70716632
chr1	70737641	70738070
chr1	70760350	70760655
chr1	70819321	70819679
chr1	70820034	70820429
chr1	71477747	71478277
chr1	71512288	71513063
chr1	71520918	71521301
chr1	71589916	71590263
chr1	75221876	75222281
chr1	75222784	75223650
chr1	76208163	76208741
chr1	76208838	76209143
chr1	76220610	76221126
chr1	76222626	76222931
chr1	76223129	76223475
chr1	76223968	76224668
chr1	78031223	78031659
chr1	78097365	78099188
chr1	78194019	78194340
chr1	78313246	78313551
chr1	78478776	78479208
chr1	83622665	83623073
chr1	84290933	84291238
chr1	84944762	84945174
chr1	85113108	85113413
chr1	85624317	85625112
chr1	85647510	85649130
chr1	85655775	85656587
chr1	85665953	85666722
chr1	85718121	85718541
chr1	85733141	85733913
chr1	85736352	85736769
chr1	85740681	85742192
chr1	86048180	86049227
chr1	86141367	86141758
chr1	86173544	86174236
chr1	86238429	86238809
chr1	86815965	86817564
chr1	86851980	86852816
chr1	87570200	87570576
chr1	87794031	87794498
chr1	87810417	87810917
chr1	89282883	89283763
chr1	89283936	89284258
chr1	89284455	89285439
chr1	89298665	89299531
chr1	89303507	89303871
chr1	89351828	89352133
chr1	89447949	89449825
chr1	89946924	89947327
chr1	89988997	89989378
chr1	89990017	89990611
chr1	89995717	89996258
chr1	90048712	90050383
chr1	90058164	90059078
chr1	90153581	90154522
chr1	90167367	90167767
chr1	90178232	90180651
chr1	90284586	90285069
chr1	90334520	90335329
chr1	90335405	90335933
chr1	90389354	90390123
chr1	90398525	90401295
chr1	90426640	90427015
chr1	90492818	90493222
chr1	91358295	91359526
chr1	91381995	91382717
chr1	91393436	91394134
chr1	91402997	91403779
chr1	91403922	91406988
chr1	91431335	91431755
chr1	91486281	91487031
chr1	91982950	91983424
chr1	91989473	91989845
chr1	92642322	92642645
chr1	92646415	92647177
chr1	92647489	92648110
chr1	92649314	92649936
chr1	92841178	92841483
chr1	92853103	92853450
chr1	92854525	92855179
chr1	92855884	92856293
chr1	92858645	92859807
chr1	92940596	92941363
chr1	92979181	92979557
chr1	93007912	93008296
chr1	93022737	93023126
chr1	93092730	93093054
chr1	93098890	93099693
chr1	93099951	93100374
chr1	93101142	93101477
chr1	93309034	93309605
chr1	93544726	93545069
chr1	93602019	93603052
chr1	93613579	93615033
chr1	93645833	93646594
chr1	93684964	93685915
chr1	93727592	93728123
chr1	93729037	93729441
chr1	93733699	93734007
chr1	93734144	93734629
chr1	93811846	93812473
chr1	93844058	93844363
chr1	93845134	93845593
chr1	93976403	93976965
chr1	93980293	93980605
chr1	93980758	93981065
chr1	94018521	94018902
chr1	94041262	94041937
chr1	94047632	94048670
chr1	94341981	94343616
chr1	94344540	94344972
chr1	94397519	94398296
chr1	94398588	94398899
chr1	94399029	94399358
chr1	94580440	94581109
chr1	94627630	94631037
chr1	94639174	94640518
chr1	94884477	94884989
chr1	94949266	94950075
chr1	95527880	95528187
chr1	95528463	95529109
chr1	95709711	95710239
chr1	97219955	97220264
chr1	97220307	97220827
chr1	97225321	97225962
chr1	100435453	100435764
chr1	100537271	100537580
chr1	100547421	100547940
chr1	100598632	100598959
chr1	100983719	100984145
chr1	101339506	101339876
chr1	101360237	101360542
chr1	101361166	101361471
chr1	101417181	101417708
chr1	101455868	101456255
chr1	104052553	104053085
chr1	104053324	104053797
chr1	104068390	104069266
chr1	106735448	106738122
chr1	106739285	106740344
chr1	106742053	106742626
chr1	106750429	106750907
chr1	106758768	106759162
chr1	106763376	106763846
chr1	106763965	106764882
chr1	106775643	106776171
chr1	106783117	106785312
chr1	106787022	106787580
chr1	106788487	106788886
chr1	106790406	106790914
chr1	106799885	106800275
chr1	106823975	106824280
chr1	106830411	106830866
chr1	106850174	106850508
chr1	106851090	106851462
chr1	106852915	106853539
chr1	106856906	106859587
chr1	106872043	106875088
chr1	106875289	106878207
chr1	106883034	106883621
chr1	106891784	106892110
chr1	106892559	106892891
chr1	106897072	106897555
chr1	106899112	106899431
chr1	106905136	106906935
chr1	106954444	106955072
chr1	106961127	106961619
chr1	106966919	106967322
chr1	106974613	106974967
chr1	107086039	107086397
chr1	107095363	107096367
chr1	107099687	107099992
chr1	107100276	107100836
chr1	107102393	107102952
chr1	107104474	107104898
chr1	107125093	107125480
chr1	107152775	107153151
chr1	107156373	107156729
chr1	107160852	107161207
chr1	107210075	107210845
chr1	107211397	107211920
chr1	107222405	107222780
chr1	107232043	107232370
chr1	107258244	107258812
chr1	107272766	107273086
chr1	107298357	107298797
chr1	107401302	107401624
chr1	107599245	107601247
chr1	107602549	107603245
chr1	108112731	108113036
chr1	108176898	108177280
chr1	108201109	108201414
chr1	108674068	108676085
chr1	108679035	108679650
chr1	108686962	108688433
chr1	108688932	108689466
chr1	108703189	108704022
chr1	108704410	108705072
chr1	108707975	108709033
chr1	108709308	108709672
chr1	108712368	108713210
chr1	108735060	108735798
chr1	108742198	108743967
chr1	108761584	108762027
chr1	108762104	108762409
chr1	108765969	108766391
chr1	108788876	108790670
chr1	108791719	108792086
chr1	108794420	108795495
chr1	108796844	108797765
chr1	108798376	108798681
chr1	108798972	108799277
chr1	108805192	108805616
chr1	108814923	108816402
chr1	108830250	108832085
chr1	108869068	108869434
chr1	108889604	108890397
chr1	108890988	108891308
chr1	108893020	108893331
chr1	108895632	108896544
chr1	108897773	108898223
chr1	108898290	108899013
chr1	108899210	108899597
chr1	108901000	108901749
chr1	108901975	108902280
chr1	108902745	108903511
chr1	108904590	108907068
chr1	108907110	108907420
chr1	108917674	108918226
chr1	108926126	108926537
chr1	108927315	108927936
chr1	108928229	108929307
chr1	108938118	108938726
chr1	108939604	108940569
chr1	108947610	108948245
chr1	108962921	108964492
chr1	108974082	108974910
chr1	108979848	108980247
chr1	108982692	108983420
chr1	108984766	108985074
chr1	108989247	108990049
chr1	108990142	108990447
chr1	109112851	109113247
chr1	109113554	109113897
chr1	109116375	109116735
chr1	109123010	109123678
chr1	109123999	109124537
chr1	109138230	109138536
chr1	109144604	109144909
chr1	109145459	109145895
chr1	109147156	109147476
chr1	109177581	109178287
chr1	109191143	109191767
chr1	109203870	109204199
chr1	109206985	109207696
chr1	109241795	109242825
chr1	109289198	109289530
chr1	109472128	109472717
chr1	109513766	109514343
chr1	109553775	109554319
chr1	109607056	109607556
chr1	109612687	109613211
chr1	109618371	109618741
chr1	109631418	109633574
chr1	109636592	109637945
chr1	109656747	109657296
chr1	109660432	109661121
chr1	109675591	109676013
chr1	109707468	109707947
chr1	109747100	109747406
chr1	109756401	109757909
chr1	109771812	109772165
chr1	109773642	109774404
chr1	109780178	109781163
chr1	109792276	109796623
chr1	109800565	109802113
chr1	109816739	109817562
chr1	109822332	109822979
chr1	109865045	109865363
chr1	109951059	109951399
chr1	109968472	109969220
chr1	110033734	110034409
chr1	110038389	110038917
chr1	110047534	110048001
chr1	110049583	110051237
chr1	110090611	110091454
chr1	110097641	110098101
chr1	110114630	110115261
chr1	110134687	110135402
chr1	110162196	110162553
chr1	110279270	110279862
chr1	110282700	110283083
chr1	110318681	110319137
chr1	110354993	110355574
chr1	110358357	110358791
chr1	110385133	110385657
chr1	110386230	110386541
chr1	110465838	110466143
chr1	110471379	110472706
chr1	110553868	110554184
chr1	110596103	110596613
chr1	110753466	110753776
chr1	110766367	110766672
chr1	110880367	110881360
chr1	110882123	110885122
chr1	110888804	110890527
chr1	110950138	110950457
chr1	111390538	111391486
chr1	111490397	111491143
chr1	111492521	111492927
chr1	111494040	111495356
chr1	111495758	111496260
chr1	111503619	111503924
chr1	111505910	111506293
chr1	111729361	111730439
chr1	111730878	111731209
chr1	111982267	111982584
chr1	111995679	111996214
chr1	112057575	112057977
chr1	112058238	112058671
chr1	112223264	112224677
chr1	112225131	112225803
chr1	112227585	112228020
chr1	112228128	112228618
chr1	112266219	112267424
chr1	112269093	112270578
chr1	112277154	112277463
chr1	112288900	112289252
chr1	112308143	112309950
chr1	112482684	112483598
chr1	112497270	112497746
chr1	112515592	112516081
chr1	112524714	112525313
chr1	112538971	112539281
chr1	112540102	112540591
chr1	112998565	113000859
chr1	113035628	113035933
chr1	113161700	113162695
chr1	113191782	113192096
chr1	113243589	113244441
chr1	113245415	113245840
chr1	113456342	113457004
chr1	113459755	113460609
chr1	113498115	113498478
chr1	113499119	113499904
chr1	113615753	113616305
chr1	113656935	113657300
chr1	113666279	113667427
chr1	113932272	113932775
chr1	113992794	113993099
chr1	114002438	114003609
chr1	114003940	114005311
chr1	114005616	114005921
chr1	114031865	114032286
chr1	114032511	114033366
chr1	114035552	114036817
chr1	114045768	114046143
chr1	114055560	114055985
chr1	114056093	114056403
chr1	114056520	114056982
chr1	114065798	114066312
chr1	114066587	114067319
chr1	114095760	114096116
chr1	114097554	114097879
chr1	114099765	114100155
chr1	114100628	114100968
chr1	114101050	114102087
chr1	114102716	114103142
chr1	114104354	114104682
chr1	114138452	114138996
chr1	114140334	114140891
chr1	114143084	114143844
chr1	114144070	114144410
chr1	114144591	114144970
chr1	114145824	114146636
chr1	114184315	114185154
chr1	114225475	114226192
chr1	114226263	114226860
chr1	114233812	114235166
chr1	114236642	114236969
chr1	114308461	114309299
chr1	114339940	114340788
chr1	114354572	114354960
chr1	114379638	114380425
chr1	114382612	114383251
chr1	114383546	114384107
chr1	114384493	114384903
chr1	114384968	114385444
chr1	114437602	114438202
chr1	114442484	114442976
chr1	114443821	114444353
chr1	114447186	114447542
chr1	114453629	114456307
chr1	114471597	114472387
chr1	114475994	114476299
chr1	114482784	114484285
chr1	114523626	114524173
chr1	114934531	114935012
chr1	114939852	114940715
chr1	114961186	114961537
chr1	115035830	115036138
chr1	115052109	115053215
chr1	115056396	115056707
chr1	115107375	115108739
chr1	115110349	115111096
chr1	115123938	115124337
chr1	115166212	115166517
chr1	115167770	115168924
chr1	115255703	115256362
chr1	115264383	115264727
chr1	115265542	115265860
chr1	115278464	115278969
chr1	115281219	115281559
chr1	115300327	115300713
chr1	115316686	115317238
chr1	115318405	115318746
chr1	115457175	115457573
chr1	115691670	115691985
chr1	116206151	116206621
chr1	116233465	116234567
chr1	116588626	116589073
chr1	116590180	116590942
chr1	116591260	116591565
chr1	116593690	116594653
chr1	116599178	116599742
chr1	116599858	116602305
chr1	116609680	116610078
chr1	116916929	116917293
chr1	116948117	116948840
chr1	117066357	117066956
chr1	117067699	117068591
chr1	117068753	117069330
chr1	117075687	117076277
chr1	117076538	117077021
chr1	117078641	117078946
chr1	117093762	117094181
chr1	117105568	117107353
chr1	117117183	117117887
chr1	117118854	117120420
chr1	117122053	117122703
chr1	117131602	117131933
chr1	117156641	117157028
chr1	117158748	117159141
chr1	117208932	117209811
chr1	117421735	117422527
chr1	117484272	117484635
chr1	117491693	117492315
chr1	117503602	117504337
chr1	117509335	117510132
chr1	117517455	117519911
chr1	117522207	117523046
chr1	117529288	117529941
chr1	117534884	117536279
chr1	117565955	117566260
chr1	117568159	117568594
chr1	117569011	117569429
chr1	117602216	117602523
chr1	117617351	117618435
chr1	117620211	117620604
chr1	117624397	117624812
chr1	117625652	117625978
chr1	117654837	117655258
chr1	117660693	117661566
chr1	117686050	117687844
chr1	117694164	117694640
chr1	117695879	117696188
chr1	117699245	117699569
chr1	117700199	117701018
chr1	117701401	117701913
chr1	117909809	117911376
chr1	117981657	117981987
chr1	117991943	117992274
chr1	117993080	117993716
chr1	117996160	117996522
chr1	118011660	118013055
chr1	118020070	118020456
chr1	118033758	118034162
chr1	118058786	118059921
chr1	118060582	118060891
chr1	118061289	118061622
chr1	118062459	118063197
chr1	118063517	118064858
chr1	118065421	118066123
chr1	118149122	118149831
chr1	118165268	118167338
chr1	118321047	118321558
chr1	118380331	118380668
chr1	118501696	118502313
chr1	119575329	119576094
chr1	119649919	119650271
chr1	119650687	119650995
chr1	119682981	119683522
chr1	119683840	119684295
chr1	119692964	119693514
chr1	119715168	119715476
chr1	119722133	119722438
chr1	119725573	119725936
chr1	120165500	120165805
chr1	120254125	120254795
chr1	120390467	120390772
chr1	120402090	120402400
chr1	120457056	120458312
chr1	120458893	120459392
chr1	120466364	120466703
chr1	120838842	120839514
chr1	120904468	120904904
chr1	120905971	120906287
chr1	120923316	120923643
chr1	120924815	120925477
chr1	120925830	120926449
chr1	120930525	120930932
chr1	121109090	121109447
chr1	121129226	121129769
chr1	121148016	121148321
chr1	121351982	121352616
chr1	121353814	121354141
chr1	121478665	121478970
chr1	142687094	142687525
chr1	142826209	142826817
chr1	143161939	143162298
chr1	143378098	143378441
chr1	143382457	143382762
chr1	143426695	143427094
chr1	143435521	143435829
chr1	143644920	143645232
chr1	143674162	143674600
chr1	143687177	143687537
chr1	143688417	143688934
chr1	143688994	143690345
chr1	143880709	143881014
chr1	143912821	143913175
chr1	143915646	143916292
chr1	144013675	144013980
chr1	144057659	144057972
chr1	144308436	144308831
chr1	144488449	144488779
chr1	144701686	144702155
chr1	144706486	144706803
chr1	144828375	144829275
chr1	144835692	144836500
chr1	144879013	144879516
chr1	144881492	144881993
chr1	144882507	144882975
chr1	144891609	144892244
chr1	144902761	144903469
chr1	144930460	144932446
chr1	144975961	144976844
chr1	144980636	144981426
chr1	144981658	144981993
chr1	145004817	145005173
chr1	145096298	145097064
chr1	145139202	145139613
chr1	145243184	145243554
chr1	145250803	145251136
chr1	145281198	145281574
chr1	145289754	145290315
chr1	145292281	145292828
chr1	145297360	145297685
chr1	145303445	145303991
chr1	145368259	145369171
chr1	145375376	145376452
chr1	145382542	145382942
chr1	145438419	145439011
chr1	145441296	145441949
chr1	145456472	145456777
chr1	145507253	145507580
chr1	145507944	145508515
chr1	145519130	145519674
chr1	145522394	145522901
chr1	145590729	145591329
chr1	145595239	145595671
chr1	145595743	145596101
chr1	145602044	145602462
chr1	145602873	145603565
chr1	145603959	145604556
chr1	145610339	145611078
chr1	145627107	145627430
chr1	145635848	145636188
chr1	145636420	145636760
chr1	145645489	145645841
chr1	145653051	145653381
chr1	145660480	145660998
chr1	145670680	145670985
chr1	145764612	145765179
chr1	145774018	145775119
chr1	145794768	145795090
chr1	145797705	145798035
chr1	145890490	145890844
chr1	145893690	145894052
chr1	145913375	145914607
chr1	145923551	145923880
chr1	145943343	145943972
chr1	145969317	145969633
chr1	146033838	146034568
chr1	146053333	146053865
chr1	146214756	146215528
chr1	146246851	146247423
chr1	146251180	146251588
chr1	146396055	146396421
chr1	146399109	146399488
chr1	146411677	146412077
chr1	146465730	146466614
chr1	146473067	146473837
chr1	146554787	146555657
chr1	146556170	146556491
chr1	146570471	146570791
chr1	146570959	146571654
chr1	146577272	146577616
chr1	146630931	146631326
chr1	146644280	146644941
chr1	146648614	146649560
chr1	146649617	146651457
chr1	146767665	146768144
chr1	146773651	146774222
chr1	146775376	146775817
chr1	146775892	146776210
chr1	146779845	146780478
chr1	146783776	146784106
chr1	146790679	146791048
chr1	146896871	146897176
chr1	146900113	146900551
chr1	146915336	146915726
chr1	147090669	147092534
chr1	147095771	147097270
chr1	147105864	147106241
chr1	147141707	147144316
chr1	147424181	147424676
chr1	147433653	147433963
chr1	147434821	147435358
chr1	147450499	147450817
chr1	147455225	147455530
chr1	147511045	147511371
chr1	147543935	147544938
chr1	147575155	147576255
chr1	147595248	147595575
chr1	147725273	147725744
chr1	147726041	147726432
chr1	147833368	147833769
chr1	147843797	147844102
chr1	147876901	147877831
chr1	147932714	147933084
chr1	148004188	148004951
chr1	148023614	148023919
chr1	148023983	148024297
chr1	148176711	148177404
chr1	148195284	148195639
chr1	148241301	148241607
chr1	148251315	148252303
chr1	148345737	148346070
chr1	148357089	148357437
chr1	148550790	148551185
chr1	148581378	148581683
chr1	148594188	148595017
chr1	148604952	148605260
chr1	148756293	148757083
chr1	148762253	148762563
chr1	148951937	148952344
chr1	148953018	148953394
chr1	149204334	149204843
chr1	149224059	149224388
chr1	149224837	149225434
chr1	149232782	149233462
chr1	149281990	149282553
chr1	149286893	149287350
chr1	149287816	149288504
chr1	149289161	149289590
chr1	149290910	149291367
chr1	149299576	149299936
chr1	149374203	149375075
chr1	149378632	149379303
chr1	149379762	149380295
chr1	149386477	149386782
chr1	149400177	149400719
chr1	149514102	149514415
chr1	149576441	149576965
chr1	149616453	149616760
chr1	149647050	149647355
chr1	149665325	149665724
chr1	149670395	149670700
chr1	149670838	149671166
chr1	149673090	149673543
chr1	149674994	149675352
chr1	149752979	149753753
chr1	149759107	149759746
chr1	149763467	149765414
chr1	149766621	149766965
chr1	149771243	149771708
chr1	149783674	149784056
chr1	149784923	149785368
chr1	149803240	149804754
chr1	149805048	149806540
chr1	149811172	149811896
chr1	149812437	149812919
chr1	149813995	149814884
chr1	149819823	149820196
chr1	149821932	149823658
chr1	149824063	149824583
chr1	149825027	149825903
chr1	149827923	149828260
chr1	149829109	149829502
chr1	149829826	149830135
chr1	149830356	149832916
chr1	149832990	149833546
chr1	149858010	149858766
chr1	149859239	149859595
chr1	149866964	149867284
chr1	149871025	149872713
chr1	149898344	149899020
chr1	149915304	149917151
chr1	149923953	149926164
chr1	149927282	149928760
chr1	149929116	149930693
chr1	149933272	149933605
chr1	149978852	149979164
chr1	149981757	149982080
chr1	150038863	150040128
chr1	150067386	150067704
chr1	150068564	150069034
chr1	150071366	150071675
chr1	150071862	150074060
chr1	150074232	150075025
chr1	150077993	150078548
chr1	150130944	150131907
chr1	150208561	150208898
chr1	150238940	150239260
chr1	150266133	150266527
chr1	150267560	150268206
chr1	150269466	150269807
chr1	150280439	150280757
chr1	150280873	150281178
chr1	150293998	150294492
chr1	150300541	150300884
chr1	150307212	150308047
chr1	150308909	150309371
chr1	150310191	150310817
chr1	150327221	150328104
chr1	150331087	150331911
chr1	150336276	150336965
chr1	150337045	150337477
chr1	150364516	150364842
chr1	150365041	150365480
chr1	150387755	150388178
chr1	150402901	150403402
chr1	150408967	150409375
chr1	150443108	150445052
chr1	150445109	150445929
chr1	150465980	150466332
chr1	150468648	150469338
chr1	150472730	150473035
chr1	150479108	150480050
chr1	150549381	150552109
chr1	150577700	150578644
chr1	150582737	150583086
chr1	150588760	150589065
chr1	150599537	150600299
chr1	150601804	150602401
chr1	150620557	150621438
chr1	150649666	150649972
chr1	150667132	150667893
chr1	150785385	150785724
chr1	150900088	150900451
chr1	150902302	150902718
chr1	150922577	150923561
chr1	150931549	150932140
chr1	150932694	150933837
chr1	150936496	150936822
chr1	150958692	150959082
chr1	150974758	150975240
chr1	150978809	150979478
chr1	150993699	150994013
chr1	150996013	150996318
chr1	151006195	151007517
chr1	151011060	151011408
chr1	151020122	151021496
chr1	151025371	151026039
chr1	151042675	151043703
chr1	151051512	151051888
chr1	151052729	151053097
chr1	151090460	151090880
chr1	151133202	151133627
chr1	151137564	151138833
chr1	151170943	151171608
chr1	151171654	151171962
chr1	151195981	151196477
chr1	151206518	151206835
chr1	151220346	151220917
chr1	151232410	151232737
chr1	151236110	151236535
chr1	151236584	151237347
chr1	151239494	151239827
chr1	151253855	151254686
chr1	151254729	151255292
chr1	151258315	151260990
chr1	151287757	151289323
chr1	151341935	151342278
chr1	151371924	151372501
chr1	151375279	151376514
chr1	151376899	151378980
chr1	151399254	151399597
chr1	151408028	151408689
chr1	151408817	151409204
chr1	151422471	151423093
chr1	151490904	151491881
chr1	151497220	151497669
chr1	151509622	151510113
chr1	151529845	151530498
chr1	151553081	151553490
chr1	151553929	151554919
chr1	151735298	151735854
chr1	151742282	151742983
chr1	151750765	151751499
chr1	151763180	151763582
chr1	151779300	151780141
chr1	151813734	151814039
chr1	151822546	151823115
chr1	151845764	151847459
chr1	151881685	151882451
chr1	151955715	151956028
chr1	151990006	151990374
chr1	152009162	152009478
chr1	152716074	152716379
chr1	152883903	152884212
chr1	153580054	153580359
chr1	153599632	153599991
chr1	153606425	153607013
chr1	153617387	153618258
chr1	153634694	153635043
chr1	153699988	153700300
chr1	153746755	153747360
chr1	153747842	153749038
chr1	153800241	153801035
chr1	153823700	153824261
chr1	153824501	153824876
chr1	153825052	153826493
chr1	153889143	153889873
chr1	153936610	153937247
chr1	153939780	153940777
chr1	153946255	153946575
chr1	153949880	153951072
chr1	153954355	153954742
chr1	154179727	154180319
chr1	154184346	154184929
chr1	154245277	154245770
chr1	154246028	154246433
chr1	154321274	154322135
chr1	154437148	154438598
chr1	154522176	154523113
chr1	154523445	154523753
chr1	154557161	154557686
chr1	154573066	154575226
chr1	154908208	154909057
chr1	154917306	154917611
chr1	154930936	154931689
chr1	154934286	154935107
chr1	154955735	154956156
chr1	154959504	154962069
chr1	154986950	154988223
chr1	154988281	154989764
chr1	155041247	155041954
chr1	155106240	155107162
chr1	155193749	155194305
chr1	155194445	155195325
chr1	155203736	155204932
chr1	155211662	155212828
chr1	155212911	155214111
chr1	155232798	155233464
chr1	155240759	155241283
chr1	155252235	155252632
chr1	155278542	155278955
chr1	155294439	155294750
chr1	155334875	155335253
chr1	155356208	155357397
chr1	155395555	155395939
chr1	155408134	155409054
chr1	155411500	155411814
chr1	155417833	155418476
chr1	155429548	155429935
chr1	155437881	155438360
chr1	155443073	155443492
chr1	155447543	155448375
chr1	155448621	155449205
chr1	155449776	155450148
chr1	155450235	155452475
chr1	155490752	155491602
chr1	155507793	155508415
chr1	155523870	155524314
chr1	155532749	155533487
chr1	155580150	155580469
chr1	155583452	155584812
chr1	155629419	155629953
chr1	155630563	155630869
chr1	155658735	155659361
chr1	155660071	155660426
chr1	155687921	155688302
chr1	155707398	155708414
chr1	155715463	155716543
chr1	155717917	155718630
chr1	155719366	155720841
chr1	155721869	155722426
chr1	155724075	155724380
chr1	155734339	155735780
chr1	155806610	155807176
chr1	155823008	155823784
chr1	155869950	155870587
chr1	155885471	155885790
chr1	155917551	155917922
chr1	155978877	155979646
chr1	155980674	155981190
chr1	155987049	155987360
chr1	156022009	156022444
chr1	156024854	156025469
chr1	156030788	156031343
chr1	156046221	156047353
chr1	156084397	156084901
chr1	156146434	156146946
chr1	156163441	156164121
chr1	156165291	156165608
chr1	156169358	156170250
chr1	156179951	156180258
chr1	156182659	156182991
chr1	156201213	156201716
chr1	156235673	156236418
chr1	156261237	156262032
chr1	156426790	156427241
chr1	156496044	156496349
chr1	156508712	156509299
chr1	156525576	156525950
[truncated: 30,905 more rows]
