# Supplementary material for: RNA m6A modification orchestrates a LINE-1–host interaction that facilitates retrotransposition and contributes to long gene vulnerability
Source: Cell Res. 2021 Jun 9;31(8):861–85. doi: 10.1038/s41422-021-00515-8 (PMC8324889; doi:10.1038/s41422-021-00515-8)
Supplement: Supplementary file 14 — Table S2 [file 41422_2021_515_MOESM14_ESM.xlsx]

## Sheet: Sheet1
Supplementary Table 2 - All sequencing data we generated in this work and the read numbers.
	Total Reads	Uniquely Aligned Reads
K562-MINT-Seq-rep1	63213723	36624411
K562-TT-Seq-rep1	62117879	42978948
K562-MERIP-Seq-rep1	33154660	17681807
K562-RNA-Seq-rep1	33033925	10538259
K562-MINT-Seq-rep2	27902589	16420637
K562-TT-Seq-rep2	60939201	38918677
K562-MERIP-Seq-rep2	32366219	25489895
K562-RNA-Seq-rep2	29892541	13317171
Hela-MINT-Seq	14891977	8999054
Hela-TT-Seq	16799477	11927901
Hela-MERIP-Seq	18606280	12505847
Hela-RNA-Seq	19688512	7961468
MCF7 TT-Seq	36851858	27925831
MCF7 MINT-Seq	26658324	20326229
HMC3 TT-Seq	27932208	11525582
HMC3 MINT-Seq	25251085	9275181
HMC3-RNA-Seq	23786461	17033665
HMC3-MeRIP-Seq	31705984	20403559
NPC-RNA-Seq	25460906	10557143
NPC-MeRIP-Seq	28502301	16404277
hNPC-siCTL-RNA-Seq-rep1	14881414	11612239
hNPC-siSAFB&B2-RNA-Seq-rep1	16258440	13043233
hNPC-siCTL-RNA-Seq-rep2	14633460	11780914
hNPC-siSAFB&B2-RNA-Seq-rep2	17191336	13780039
K562-siCTL-RNA-Seq	32685333	25897164
K562-siSAFB-RNA-Seq	28130120	22471965
K562-siSAFB&B2-RNA-Seq	31626050	24074282
K562-siCTLT-TT-Seq	30199068	24259507
K562-siSAFB-TT-Seq	45265581	38061907
K562-siSAFB&B2-TT-Seq	32795968	27539946
K562-WT-TT-Seq rep1	27964382	23802975
K562-WT-TT-Seq rep2	34494157	24778047
K562-PSMA1-MIL-KO-clone1-TT-Seq	32119205	24064691
K562-PSMA1-MIL-KO-clone2-TT-Seq	35115207	27533495
K562-PSMA1-MIL-inversion-clone1-TT-Seq	31584836	27141209
K562-PSMA1-MIL-inversion-clone2-TT-Seq	23077883	19835859
K562-ZRANB3-MIL-KO-clone1-TT-Seq	26762294	22652688
K562-ZRANB3-MIL-KO-clone2-TT-Seq	27364074	23515181
K562 siCTL H3K9me3 ChIP-Seq	23820017	19634906
K562 siSAFB&B2 H3K9me3 ChIP-Seq	21240643	17505830
