# Supplementary material for: RNA m6A modification orchestrates a LINE-1–host interaction that facilitates retrotransposition and contributes to long gene vulnerability
Source: Cell Res. 2021 Jun 9;31(8):861–85. doi: 10.1038/s41422-021-00515-8 (PMC8324889; doi:10.1038/s41422-021-00515-8)
Supplement: Supplementary file 15 — Table S3 [file 41422_2021_515_MOESM15_ESM.xlsx]

## Sheet: K562-typical-mils
Supplementary Table 3 - The MIL lists identified from MINT-Seq, locations, sub-types and hosting genes.
	key_0	start	end	strand	L1	host
0	chr1	55318386	55318649	-	L1ME1	DHCR24
1	chr8	101306657	101306864	-	L1MEf	RNF19A
2	chr8	101305437	101306529	-	L1MEf	RNF19A
3	chr10	105102324	105102536	-	L1MC4a	PCGF6
4	chr11	22298471	22298721	-	HAL1	ANO5
5	chr11	22299065	22300696	-	HAL1	ANO5
6	chr11	22246301	22246575	+	L1MA4	ANO5
7	chr9	19345622	19345852	+	L1ME4a	DENND4C
8	chr1	174191563	174191992	+	L1M5	RABGAP1L
9	chr1	174344391	174344920	+	L1MD	RABGAP1L
10	chr1	174181506	174182281	+	L1MA3	RABGAP1L
11	chr1	174184608	174185583	+	L1MA3	RABGAP1L
12	chr1	174345233	174346684	+	L1MD	RABGAP1L
13	chr1	174178406	174181438	+	L1MA3	RABGAP1L
14	chr1	174294492	174297094	+	L1MA6	RABGAP1L
15	chr1	174182556	174184316	+	L1MA3	RABGAP1L
16	chr1	174677926	174680035	+	L1P3	RABGAP1L
17	chr1	174458241	174458984	+	L1PA5	RABGAP1L
18	chr1	174520374	174521201	+	L1MD	RABGAP1L
19	chr1	174698079	174699620	+	L1PA16	RABGAP1L
20	chr1	174586873	174590228	+	L1PA4	RABGAP1L
21	chr1	174530215	174532152	+	L1PA7	RABGAP1L
22	chr1	174405877	174407312	+	L1P1	RABGAP1L
23	chr7	647189	647457	-	L1ME4a	PRKAR1B
24	chr7	618074	618306	-	L1MD2	PRKAR1B
25	chr1	179988783	179989027	+	L1ME4a	CEP350
26	chr1	180019262	180019515	+	L1MD3	CEP350
27	chr1	179971639	179972234	+	L1MB7	CEP350
28	chr1	180019831	180020390	+	L1MD3	CEP350
29	chr15	27546144	27546382	+	L1MD2	GABRG3
30	chr15	27580639	27580981	+	L1MB4	GABRG3
31	chr15	27556247	27558052	+	L1MB1	GABRG3
32	chr15	27389199	27390742	+	L1M4	GABRG3
33	chr15	27349997	27350745	+	L1MEe	GABRG3
34	chr15	27544476	27545528	+	L1MD2	GABRG3
35	chr15	27351621	27352122	+	L1MEe	GABRG3
36	chr15	27443204	27444302	+	L1PA7	GABRG3
37	chr15	27534588	27536121	+	L1MC3	GABRG3
38	chr15	27390812	27391320	+	L1M4	GABRG3
39	chr15	27350750	27351548	+	L1MA9	GABRG3
40	chr7	87527601	87527824	+	L1MB3	DBF4
41	chr7	87528134	87528935	+	L1MB3	DBF4
42	chr7	87511426	87512746	+	L1MB3	DBF4
43	chr8	68008167	68008441	+	L1MEd	CSPP1
44	chr8	68092369	68092999	+	L1MD2	CSPP1
45	chr8	68099264	68099650	+	L1MC1	CSPP1
46	chr8	68099934	68100507	+	L1MC1	CSPP1
47	chr8	27669155	27669831	-	L1M5	PBK
48	chr1	47176522	47176821	-	L1MA5A	EFCAB14
49	chr12	94079021	94079360	+	L1MA5	CRADD
50	chr12	94087574	94089397	+	L1MA8	CRADD
51	chr12	94240891	94241955	+	HAL1b	CRADD
52	chr20	56934303	56934550	+	L1MD3	RAB22A
53	chr14	53182888	53183190	+	L1MA7	PSMC6
54	chr10	81583554	81583774	-	L1MB1	NUTM2B-AS1
55	chr10	81582366	81583243	-	L1MB1	NUTM2B-AS1
56	chr10	81565472	81565765	-	L1MCa	NUTM2B-AS1
57	chr7	107010133	107010499	-	L1ME3C	COG5
58	chr7	107145390	107147667	-	L1PB3	COG5
59	chr7	107009543	107009826	-	L1ME3C	COG5
60	chr7	106933522	106934012	-	L1MB8	COG5
61	chr7	106931401	106931781	-	L1MB8	COG5
62	chr7	106931821	106932476	-	L1MB8	COG5
63	chr7	106878547	106880118	-	L1MA7	COG5
64	chr7	107142468	107145386	-	L1PB3	COG5
65	chrX	137961692	137961899	-	L1PA7	FGF13
66	chrX	138039603	138043751	-	L1PA5	FGF13
67	chrX	138064996	138065610	-	L1MB1	FGF13
68	chrX	137960316	137961279	-	L1PA4	FGF13
69	chrX	137961283	137961692	-	L1MB4	FGF13
70	chr12	32868719	32869266	+	L1ME1	DNM1L
71	chr13	96586236	96586706	-	L1PA16	UGGT2
72	chr13	96584610	96585928	-	L1PA16	UGGT2
73	chr13	96556550	96558066	-	L1PA3	UGGT2
74	chr13	96500001	96501350	-	L1MC	UGGT2
75	chr13	96558067	96558444	-	L1ME3B	UGGT2
76	chr12	1187698	1187954	+	L1M5	ERC1
77	chr17	61637610	61637884	+	L1MC4a	DCAF7
78	chr17	61639468	61639872	+	L1M7	DCAF7
79	chr17	61653069	61653523	+	L1ME1	DCAF7
80	chr17	61637176	61637552	+	L1MC4a	DCAF7
81	chr17	34139611	34139849	+	L1MEd	TAF15
82	chr17	34140144	34140358	+	L1MEd	TAF15
83	chr18	12313055	12313425	+	L1MD	TUBB6
84	chr7	129743392	129743628	+	L1ME3B	KLHDC10
85	chr7	129744795	129745634	+	L1ME3B	KLHDC10
86	chr7	129746951	129747354	+	L1M5	KLHDC10
87	chr2	25049393	25049956	-	L1ME3B	ADCY3
88	chr2	25119511	25119951	-	L1MEc	ADCY3
89	chr1	50991023	50991472	-	L1MB4	FAF1
90	chr1	51106804	51107592	-	L1ME1	FAF1
91	chr1	51219728	51220131	-	L1MEc	FAF1
92	chr1	51219207	51219426	-	L1MEc	FAF1
93	chr1	51334036	51335137	-	L1MEc	FAF1
94	chr1	51156463	51156922	-	L1MB7	FAF1
95	chr1	51055179	51056371	-	L1M3	FAF1
96	chr1	50989391	50990564	-	L1PA13	FAF1
97	chr1	51106213	51106501	-	L1ME1	FAF1
98	chr1	51158452	51159101	-	L1MB7	FAF1
99	chr1	51195706	51196245	-	L1MEe	FAF1
100	chr1	51350998	51352061	-	L1M1	FAF1
101	chr1	51157966	51158463	-	L1MA7	FAF1
102	chr1	50960653	50961518	-	L1MA2	FAF1
103	chr1	50976933	50978559	-	L1PA7	FAF1
104	chr1	51084729	51085581	-	L1PA16	FAF1
105	chr1	51335153	51335380	-	L1MEc	FAF1
106	chr1	51082651	51084094	-	L1PA16	FAF1
107	chr1	51085879	51087059	-	L1PA16	FAF1
108	chr1	51352055	51358165	-	L1PA5	FAF1
109	chr1	51080590	51082353	-	L1PA16	FAF1
110	chr1	51370559	51376681	-	L1PA5	FAF1
111	chr2	20986250	20987041	-	L1MCa	LDAH
112	chr2	20984672	20985945	-	L1MCa	LDAH
113	chr7	101677448	101677685	+	L1M5	CUX1
114	chr7	101679536	101679737	+	L1M5	CUX1
115	chr7	101676596	101677143	+	L1M5	CUX1
116	chr17	53474276	53474509	-	L1MEc	MMD
117	chr17	53473691	53473980	-	L1MEc	MMD
118	chr17	53475203	53476699	-	L1MEc	MMD
119	chr15	83276662	83277503	-	L1M4	CPEB1
120	chr5	172440598	172440874	+	L1MA4A	ATP6V0E1
121	chr5	172441193	172441970	+	L1MA4A	ATP6V0E1
122	chr14	67168084	67169309	+	L1PA8A	GPHN
123	chr14	67127533	67132009	+	L1PA12	GPHN
124	chr14	67324300	67331208	+	L1MA2	GPHN
125	chr14	67054480	67060031	+	L1PA7	GPHN
126	chr14	67517962	67522415	+	L1PA10	GPHN
127	chr14	67360093	67362233	+	L1PA5	GPHN
128	chr14	66984072	66984812	+	L1MA5A	GPHN
129	chr14	67169342	67174507	+	L1PA8A	GPHN
130	chr14	67132018	67132973	+	L1PA5	GPHN
131	chr14	67161138	67161593	+	L1MC1	GPHN
132	chr14	67243748	67245037	+	L1P1	GPHN
133	chr14	67161906	67162843	+	L1MC1	GPHN
134	chrX	24922349	24922860	+	L1ME1	POLA1
135	chrX	24807212	24807661	+	L1M3	POLA1
136	chrX	24928620	24929312	+	L1ME1	POLA1
137	chrX	24923161	24923680	+	L1ME1	POLA1
138	chr3	142043765	142044261	-	L1M1	XRN1
139	chr3	142036290	142036620	-	HAL1	XRN1
140	chr3	142042727	142043749	-	L1PA4	XRN1
141	chr3	142111170	142112486	-	L1PA2	XRN1
142	chr3	142044338	142046524	-	L1M1	XRN1
143	chr3	142035756	142036210	-	HAL1	XRN1
144	chr3	142038797	142039947	-	L1PB4	XRN1
145	chr1	180727284	180727501	+	L1MA4	XPR1
146	chr1	180727954	180731420	+	L1PA4	XPR1
147	chr3	171358326	171359192	-	L1MB7	PLD1
148	chr3	171441756	171442243	-	L1MB7	PLD1
149	chr3	171440652	171441756	-	L1MA3	PLD1
150	chr3	171433554	171435842	-	L1PREC2	PLD1
151	chr3	171357699	171358329	-	L1MB7	PLD1
152	chr21	35088266	35088608	+	HAL1	ITSN1
153	chr16	72689606	72689820	-	L1MEd	LINC01572
154	chr16	72487901	72490104	-	L1MA2	LINC01572
155	chr16	72523647	72524412	-	L1MEd	LINC01572
156	chr16	72479932	72482317	-	L1MA10	LINC01572
157	chr16	72482343	72487601	-	L1MA2	LINC01572
158	chr16	72364587	72367234	-	L1PA13	LINC01572
159	chr16	72357767	72358281	-	L1PA13	LINC01572
160	chr16	72455011	72455293	-	L1MEc	LINC01572
161	chr16	72467503	72469163	-	L1MEg	LINC01572
162	chr16	72559210	72563097	-	L1PA5	LINC01572
163	chr16	72454354	72454575	-	L1MEc	LINC01572
164	chr9	88603725	88604106	+	L1M7	NAA35
165	chr9	88598726	88598960	+	HAL1	NAA35
166	chr9	88599273	88599510	+	HAL1	NAA35
167	chr9	88599875	88600672	+	L1MB8	NAA35
168	chr9	88603178	88603432	+	L1M7	NAA35
169	chr9	88599523	88599862	+	L1MB8	NAA35
170	chr2	9060194	9061053	-	L1MB7	MBOAT2
171	chr2	9061046	9062562	-	L1MB7	MBOAT2
172	chr2	9070417	9070802	-	L1PA4	MBOAT2
173	chr2	170567505	170567713	-	L1ME4a	PHOSPHO2-KLHL23
174	chr1	39647033	39647542	+	L1MB7	MACF1
175	chr1	39647843	39649054	+	L1MB7	MACF1
176	chr15	42775026	42775495	-	L1MEb	ZNF106
177	chr15	42773857	42774720	-	L1MEb	ZNF106
178	chr10	27450830	27451284	+	L1M5	MASTL
179	chr5	118464229	118464467	+	L1MC1	DMXL1
180	chr5	118474661	118478922	+	L1PREC2	DMXL1
181	chr19	19913819	19914600	+	L1M3a	ZNF506
182	chr19	19914819	19915900	+	L1PA6	ZNF506
183	chr12	66702688	66703296	+	HAL1	HELB
184	chr3	65445627	65446075	-	L1MA3	MAGI1
185	chr3	65446236	65446882	-	L1PA7	MAGI1
186	chr3	65449279	65450218	-	L1PA7	MAGI1
187	chr3	65443331	65445344	-	L1MA3	MAGI1
188	chr3	65447463	65449233	-	L1PA7	MAGI1
189	chr22	21182381	21182841	-	L1PA15	PI4KA
190	chr22	21185361	21185572	-	L1PA15	PI4KA
191	chr22	21185884	21186401	-	L1PA15	PI4KA
192	chr22	21187043	21187854	-	L1PA15	PI4KA
193	chr22	21180659	21182080	-	L1PA15	PI4KA
194	chr22	21183141	21185046	-	L1PA15	PI4KA
195	chr6	107113090	107113545	+	L1MC4a	QRSL1
196	chr15	25645024	25645386	-	L1MA8	UBE3A
197	chr15	25643978	25644709	-	L1MA8	UBE3A
198	chr15	25646881	25648076	-	L1MA8	UBE3A
199	chr15	25645697	25646900	-	L1MA8	UBE3A
200	chr2	39607947	39608429	-	L1MB7	MAP4K3
201	chr2	39608419	39608849	-	L1MB7	MAP4K3
202	chr2	201410284	201410912	+	L1MA4	SGO2
203	chr2	201411104	201412392	+	L1MA4	SGO2
204	chr3	105447018	105447287	+	L1PA7	CBLB
205	chr3	105445396	105447009	-	L1PA7	CBLB
206	chr10	51103250	51103454	-	L1ME2z	PARG
207	chr10	51095808	51097552	-	L1MDa	PARG
208	chrX	80009070	80010224	-	L1PB3	BRWD3
209	chr21	39459677	39461075	-	L1MC4	DSCR4
210	chr21	39469765	39471376	-	L1MCa	DSCR4
211	chr12	69937947	69938204	+	L1MB2	FRS2
212	chr12	69934060	69934839	+	L1MC3	FRS2
213	chr12	69938495	69939266	+	L1MB2	FRS2
214	chr12	69939565	69939860	+	L1MB2	FRS2
215	chr2	203550008	203550223	+	L1ME1	FAM117B
216	chr2	203610017	203613547	+	L1M2	FAM117B
217	chr2	203595447	203596055	+	L1MB8	FAM117B
218	chr2	203617641	203619232	+	L1PA8A	FAM117B
219	chr2	203550223	203551252	+	L1ME1	FAM117B
220	chr5	34134723	34135677	-	L1P1	C1QTNF3
221	chrX	70682425	70683134	+	L1ME4a	TAF1
222	chr9	77687613	77687910	-	L1MEg	NMRK1
223	chr2	24262409	24262658	+	L1MC4	WDCP
224	chr2	241423103	241423644	-	L1PA7	ANKMY1
225	chr2	241428890	241431435	-	L1MA4A	ANKMY1
226	chr2	241426301	241428592	-	L1MA4A	ANKMY1
227	chr2	241421923	241422576	-	L1MEe	ANKMY1
228	chr2	241436991	241437520	-	L1M4b	ANKMY1
229	chr12	43779595	43780033	-	L1PA7	ADAMTS20
230	chr12	43780025	43782282	-	L1PA7	ADAMTS20
231	chr12	43897363	43898204	-	L1PREC2	ADAMTS20
232	chr12	43778264	43779612	-	L1PA7	ADAMTS20
233	chr7	43805180	43805604	+	L1M5	BLVRA
234	chr4	37014889	37016470	+	L1ME1	LOC100508631
235	chr4	37011581	37012286	+	L1MA1	LOC100508631
236	chr4	37012594	37014422	+	L1MA1	LOC100508631
237	chr12	122279289	122279592	+	L1MB7	HPD
238	chr10	25817278	25818003	+	L1ME3	GPR158
239	chr10	25828859	25829874	+	L1PA5	GPR158
240	chr10	25778667	25778934	+	L1M5	GPR158
241	chr3	101196047	101196412	+	L1MA4A	SENP7
242	chr3	101191615	101193693	-	L1PA13	SENP7
243	chr3	101206150	101207260	-	L1P4	SENP7
244	chr3	101073113	101074890	-	L1PREC2	SENP7
245	chr3	101146541	101150402	-	L1PA7	SENP7
246	chr3	101161819	101162750	-	L1PA3	SENP7
247	chr7	1038381	1038587	-	L1M4	C7orf50
248	chr7	1037881	1038090	-	L1M4	C7orf50
249	chr1	114102493	114102845	+	L1PA11	MAGI3
250	chr1	114138657	114140116	+	L1MB7	MAGI3
251	chr1	114099674	114102189	+	L1PA11	MAGI3
252	chr1	114103026	114104745	+	L1PA11	MAGI3
253	chr1	113986552	113987942	+	L1M4c	MAGI3
254	chr1	114146002	114146212	+	L1PB3	MAGI3
255	chr1	114096655	114097466	+	L1MEc	MAGI3
256	chr1	114140253	114140554	+	L1PA3	MAGI3
257	chr1	114144852	114145271	+	L1PB3	MAGI3
258	chr1	114030827	114037137	+	L1PA13	MAGI3
259	chr1	114003452	114005340	+	L1PA14	MAGI3
260	chr1	114097590	114097947	+	L1MEc	MAGI3
261	chr1	114140833	114144854	+	L1PA3	MAGI3
262	chr1	114146213	114146909	+	L1PB3	MAGI3
263	chr1	114002407	114003150	+	L1PA14	MAGI3
264	chr1	114055238	114057411	+	L1PA3	MAGI3
265	chr2	26008717	26009109	+	L1M5	ASXL2
266	chr2	25997254	25997958	-	L1ME3	ASXL2
267	chr2	26011188	26011778	-	L1M5	ASXL2
268	chr8	141883026	141883559	-	L1ME3F	PTK2
269	chr8	141886294	141886984	-	L1ME3F	PTK2
270	chr4	2890715	2891266	+	L1ME3D	ADD1
271	chr2	54462787	54463239	-	L1MEg	ACYP2
272	chr2	54462221	54462474	-	L1MEg	ACYP2
273	chr2	54464401	54464997	-	L1MEg	ACYP2
274	chr2	54399744	54402754	-	L1PA6	ACYP2
275	chr2	54471891	54473363	-	L1MA5A	ACYP2
276	chr2	54440074	54440910	-	L1PA15	ACYP2
277	chr1	206542016	206542608	+	L1MEg	SRGAP2
278	chr1	206542592	206543333	+	L1MB7	SRGAP2
279	chr7	86654037	86654251	+	L1PA4	KIAA1324L
280	chr2	101708975	101709372	-	L1MC4	TBC1D8
281	chr2	101708376	101708980	-	L1MC4	TBC1D8
282	chr2	101763592	101764195	-	L1MA6	TBC1D8
283	chr12	69232683	69232904	-	L1MA9	MDM2
284	chr1	155251736	155252191	-	L1ME3D	HCN3
285	chr3	21615595	21616309	+	L1MC5	ZNF385D
286	chr3	21630810	21631731	+	L1ME3E	ZNF385D
287	chr3	21739045	21740091	+	L1PB4	ZNF385D
288	chr3	21740095	21740991	+	L1PA7	ZNF385D
289	chr15	76996569	76996972	-	L1PA3	SCAPER
290	chr15	77012268	77017339	-	L1PA4	SCAPER
291	chr11	46571669	46572208	-	L1MC4	AMBRA1
292	chr16	10490824	10491314	-	L1M2	ATF7IP2
293	chr16	10570902	10571136	+	L1PA8A	ATF7IP2
294	chr16	10484134	10484357	+	L1M5	ATF7IP2
295	chr16	10492191	10492688	+	L1MA8	ATF7IP2
296	chr16	10487906	10490102	+	L1M4	ATF7IP2
297	chr16	10500273	10501496	+	L1MA2	ATF7IP2
298	chr16	10571226	10573521	+	L1PA3	ATF7IP2
299	chr6	150179918	150180159	-	L1M5	LRP11
300	chr6	150179190	150179703	-	L1PA6	LRP11
301	chr10	8005531	8005784	+	L1PA6	TAF3
302	chr19	19581242	19581542	+	L1MB7	GATAD2A
303	chr19	19581542	19581782	+	L1MB7	GATAD2A
304	chr19	19580260	19580473	+	L1MB7	GATAD2A
305	chr19	19579191	19579958	+	L1MB7	GATAD2A
306	chr7	76777876	76778661	+	L1P3	CCDC146
307	chr9	4812541	4813195	-	L1MA5	RCL1
308	chr9	4813188	4814154	+	L1PA3	RCL1
309	chr22	19064537	19065333	-	L1MB3	DGCR2
310	chr22	19062974	19063477	-	L1MB3	DGCR2
311	chr22	19063978	19064237	-	L1MB3	DGCR2
312	chr12	100621512	100621730	+	HAL1	DEPDC4
313	chr12	100629652	100630974	-	L1PB1	DEPDC4
314	chr11	66958240	66958514	+	L1M4c	KDM2A
315	chr11	66956282	66956920	+	L1M4c	KDM2A
316	chr11	66957324	66957598	+	L1M4c	KDM2A
317	chr11	66953459	66954260	+	L1M4c	KDM2A
318	chr22	19323216	19323582	-	L1M5	HIRA
319	chr22	19368741	19369635	-	L1ME4a	HIRA
320	chr22	19367628	19368129	-	L1ME4a	HIRA
321	chr22	19368447	19368687	-	L1ME4a	HIRA
322	chr22	19391154	19391727	-	L1M5	HIRA
323	chr22	19358994	19359624	-	L1MB7	HIRA
324	chr22	19322245	19322758	-	L1MEc	HIRA
325	chr7	119516264	119517012	-	L1PA6	LINC02476
326	chr7	119546513	119546851	-	L1MA5	LINC02476
327	chr7	119509543	119509757	-	L1MA10	LINC02476
328	chr7	119536160	119537980	-	L1MA3	LINC02476
329	chr7	119334695	119335909	-	L1M4	LINC02476
330	chr7	119508413	119509239	-	L1MA10	LINC02476
331	chr7	119340009	119341470	-	L1M5	LINC02476
332	chr7	119309391	119311281	-	L1MCa	LINC02476
333	chr7	119539105	119539715	-	L1MA3	LINC02476
334	chr7	119502785	119503214	-	L1MEc	LINC02476
335	chr7	119528591	119529016	-	L1M2	LINC02476
336	chr7	119320803	119321422	-	L1MEf	LINC02476
337	chr7	119537988	119538373	-	L1PA14	LINC02476
338	chr7	119276427	119279180	-	L1MA8	LINC02476
339	chr7	119470734	119471481	-	L1ME2	LINC02476
340	chr7	119523149	119524963	-	L1MA3	LINC02476
341	chr7	119296097	119296723	-	L1MA9	LINC02476
342	chr7	119469655	119470365	-	L1ME2	LINC02476
343	chr7	119284154	119287285	-	L1PA4	LINC02476
344	chr7	119296767	119297823	-	L1HS	LINC02476
345	chr12	51212826	51213325	+	L1ME2	ATF1
346	chr12	51209494	51209835	+	L1MA3	ATF1
347	chr12	51193170	51194250	+	L1MB8	ATF1
348	chr2	73693780	73694101	+	L1ME3	ALMS1
349	chr2	73765528	73771652	+	L1PA4	ALMS1
350	chr2	73687582	73693778	+	L1PA4	ALMS1
351	chr6	47478837	47479403	+	L1MC3	CD2AP
352	chr6	47477878	47478528	+	L1MC3	CD2AP
353	chr6	47553091	47554258	+	L1MEc	CD2AP
354	chr6	47513038	47514291	+	L1PBa	CD2AP
355	chr6	47514290	47518928	+	L1PB1	CD2AP
356	chr6	47565775	47566646	+	L1PB1	CD2AP
357	chr5	34948325	34948689	+	L1MC4	DNAJC21
358	chr4	108616128	108616965	-	L1P3	PAPSS1
359	chr4	108623536	108625826	-	L1MA8	PAPSS1
360	chr8	37983237	37983439	+	L1MC4a	ASH2L
361	chr5	102479168	102479390	+	L1MA3	PPIP5K2
362	chr5	102479389	102481736	+	L1MA3	PPIP5K2
363	chr5	102475106	102476271	+	L1MA3	PPIP5K2
364	chr17	58722016	58722325	+	L1MD	PPM1D
365	chr21	10940731	10941525	-	L1M2	TPTE
366	chr21	10948582	10950928	-	L1MA2	TPTE
367	chr22	22157025	22157545	-	L1MB8	MAPK1
368	chr22	22157544	22158052	-	L1MB8	MAPK1
369	chr11	77957278	77957542	-	L1MEf	GAB2
370	chr11	77947050	77947359	-	L1M5	GAB2
371	chr11	77956668	77956971	-	L1MEf	GAB2
372	chr11	77957845	77958389	-	L1MEf	GAB2
373	chr5	179421498	179422161	-	L1PA15-16	RNF130
374	chr5	179422331	179422964	-	L1PA15-16	RNF130
375	chr5	179426744	179429910	-	L1M2a	RNF130
376	chr5	179425139	179425480	-	L1M2a	RNF130
377	chr5	179418020	179418624	-	L1M2	RNF130
378	chr5	179422966	179424125	-	L1M2a	RNF130
379	chr5	179419725	179421488	-	L1PA5	RNF130
380	chr5	179448697	179449296	-	L1MC4	RNF130
381	chr17	7389758	7390337	+	L1M5	POLR2A
382	chr2	167222803	167223227	-	L1MB1	SCN9A
383	chr8	48687105	48687341	-	L1M4	PRKDC
384	chr4	80147590	80148354	-	L1PA5	LINC01088
385	chr4	80189859	80191438	-	L1PA2	LINC01088
386	chr4	80145915	80146414	+	L1MC3	LINC01088
387	chr4	80143477	80144812	+	L1PA2	LINC01088
388	chr13	50298033	50298442	-	L1MB8	KPNA3
389	chr5	96952722	96953373	+	L1PA4	LINC01340
390	chr6	3099808	3100373	+	L1MC4a	RIPK1
391	chr2	174044469	174045118	+	L1MB7	MAP3K20
392	chr2	174046106	174046493	+	L1MB7	MAP3K20
393	chr2	174042458	174043089	+	L1MB7	MAP3K20
394	chr2	174041057	174042171	+	L1MB7	MAP3K20
395	chr2	174045413	174045963	+	L1MB7	MAP3K20
396	chr8	41881838	41882720	-	L1MA4A	KAT6A
397	chr8	41883026	41887077	-	L1MA4A	KAT6A
398	chr22	16174563	16175773	-	L1PA5	DUXAP8
399	chr22	16173653	16174524	-	L1MA9	DUXAP8
400	chr5	55428439	55428985	+	L1MC1	ANKRD55
401	chr5	55429281	55430122	+	L1MC1	ANKRD55
402	chr5	55425998	55427343	+	L1MC1	ANKRD55
403	chr19	32936368	32936624	+	L1MB7	DPY19L3
404	chr19	32933346	32934248	+	L1MB7	DPY19L3
405	chr19	32936919	32938341	+	L1MB7	DPY19L3
406	chr19	32934965	32935706	+	L1MB7	DPY19L3
407	chr19	32912553	32913535	+	L1M7	DPY19L3
408	chr16	14323891	14325150	+	L1PA3	MKL2
409	chr16	14319062	14319353	+	L1MB3	MKL2
410	chr16	14318361	14318759	+	L1MB3	MKL2
411	chr2	171945688	171946179	-	L1M5	TLK1
412	chr2	171946347	171946946	-	L1M5	TLK1
413	chr2	171926701	171927804	-	L1MA3	TLK1
414	chr12	107215075	107215577	+	L1ME3A	RIC8B
415	chr12	107215886	107216340	+	L1ME3A	RIC8B
416	chr17	37470202	37470603	-	L1MB7	FBXL20
417	chr17	37447988	37448448	-	L1M5	FBXL20
418	chr17	37444521	37444727	-	L1M5	FBXL20
419	chr21	46616106	46616828	+	L1ME1	ADARB1
420	chr21	46612618	46614042	+	L1ME1	ADARB1
421	chr16	48342558	48343446	+	L1MA5	LONP2
422	chr16	48342008	48342265	+	L1MA5	LONP2
423	chr3	196782122	196783123	-	L1M4c	DLG1
424	chr3	196821344	196821670	-	L1M7	DLG1
425	chr3	196836247	196837945	-	L1M4	DLG1
426	chr3	196835479	196835941	-	L1M4	DLG1
427	chr3	196896625	196897781	-	L1PA13	DLG1
428	chr7	98673329	98673543	-	L1M4	SMURF1
429	chr7	98679576	98680643	-	L1M4	SMURF1
430	chr10	49606203	49607020	+	L1MC3	MAPK8
431	chr10	49605934	49606206	+	L1MD2	MAPK8
432	chr10	49560021	49561692	+	L1MD2	MAPK8
433	chr10	49544858	49546865	+	L1PA17	MAPK8
434	chr10	49556926	49559315	+	L1PA7	MAPK8
435	chr10	49561697	49562202	+	L1MD2	MAPK8
436	chr10	49580264	49585413	+	L1PA7	MAPK8
437	chr10	49546898	49548588	+	L1PA17	MAPK8
438	chr7	11108001	11108333	+	L1MB3	PHF14
439	chr10	27309096	27309591	-	L1MA5	ANKRD26
440	chr10	27310078	27310645	-	L1MA5	ANKRD26
441	chr18	1348858	1349135	-	L1MC	LINC00470
442	chr18	1288060	1288980	-	L1MB8	LINC00470
443	chr18	1348568	1348852	-	L1M4	LINC00470
444	chr18	1290995	1291968	-	L1MB8	LINC00470
445	chr18	1303158	1303654	-	L1M3b	LINC00470
446	chr15	44841093	44841309	+	L1M5	EIF3J
447	chr8	90785948	90786153	+	L1M4	RIPK2
448	chr8	90786348	90786856	+	L1M4	RIPK2
449	chr4	13445951	13446353	-	L1MA9	RAB28
450	chr4	13453697	13457563	-	L1M2c	RAB28
451	chr4	13446474	13448440	-	L1P3	RAB28
452	chr16	2149263	2149538	-	L1M4	PKD1
453	chr1	143199106	143199393	+	L1MA5A	LOC102723769
454	chr1	143201129	143202177	+	L1MB8	LOC102723769
455	chr1	143165336	143166637	-	L1PA12	LOC102723769
456	chr1	143197662	143198789	+	L1MA5A	LOC102723769
457	chr1	143160432	143161532	+	L1PA7	LOC102723769
458	chr1	143188823	143189057	+	L1MC4	LOC102723769
459	chr1	143162529	143165060	-	L1PA13	LOC102723769
460	chr3	183081512	183082022	+	L1MC4	MCF2L2
461	chr3	183080643	183081324	+	L1MC1	MCF2L2
462	chr3	183124577	183125268	-	L1ME1	MCF2L2
463	chr3	183082333	183082854	+	L1MC4	MCF2L2
464	chr3	183133275	183134268	-	L1M4b	MCF2L2
465	chr3	183119257	183119815	-	L1ME2	MCF2L2
466	chr3	183080270	183080632	+	L1MC4	MCF2L2
467	chr3	183123807	183124285	-	L1ME1	MCF2L2
468	chr17	26605436	26605667	+	L1M5	KRT18P55
469	chr9	37829497	37829721	+	L1ME3C	DCAF10
470	chr9	37811337	37811901	+	L1MEg	DCAF10
471	chr9	37804797	37805196	+	L1MEe	DCAF10
472	chr9	37812150	37812628	+	L1MEg	DCAF10
473	chr9	37821459	37822401	+	L1PB1	DCAF10
474	chr9	37805500	37805798	+	L1MEe	DCAF10
475	chrX	72820626	72822084	+	L1PA2	CHIC1
476	chrX	72868111	72873196	+	L1PA8A	CHIC1
477	chrX	72815981	72816901	+	L1PA7	CHIC1
478	chr6	84027023	84027401	-	L1PA3	ME1
479	chr6	83970138	83971268	-	L1PREC2	ME1
480	chr6	84000006	84002996	-	L1P2	ME1
481	chr6	84083329	84085631	-	L1PA10	ME1
482	chr6	83996875	84000000	-	L1PA7	ME1
483	chr6	84113206	84115441	-	L1PA8	ME1
484	chr17	18810556	18811167	+	L1MD	PRPSAP2
485	chr13	52286588	52287470	+	L1MEc	WDFY2
486	chr13	52283637	52286589	+	L1PA5	WDFY2
487	chr3	136150411	136151317	-	L1MEf	STAG1
488	chr3	136089210	136093115	-	L1PA4	STAG1
489	chr3	136241419	136247227	-	L1PA5	STAG1
490	chr2	234393429	234394144	-	L1M5	USP40
491	chr14	56719397	56720836	+	L1PA7	PELI2
492	chr14	56709169	56709718	+	L1PB2	PELI2
493	chr14	56695352	56701465	+	L1PA5	PELI2
494	chr14	56721130	56722351	+	L1PA7	PELI2
495	chr19	5116263	5116598	+	HAL1	KDM4B
496	chr19	5080372	5081122	+	L1ME2	KDM4B
497	chr3	52634953	52635275	-	L1M2	PBRM1
498	chr3	52629378	52630173	-	L1M1	PBRM1
499	chr3	52634181	52634665	-	L1M2	PBRM1
500	chr7	65346338	65346784	+	L1MD2	VKORC1L1
501	chr7	65403210	65403672	+	HAL1	VKORC1L1
502	chrX	119061939	119062533	-	L1M5	NKAP
503	chr1	178710692	178710990	+	L1MEc	RALGPS2
504	chr1	178711296	178712068	+	L1MEc	RALGPS2
505	chr1	178799372	178799971	+	L1ME3F	RALGPS2
506	chr1	178800100	178800334	+	L1ME3F	RALGPS2
507	chr1	178751119	178752626	+	L1MCb	RALGPS2
508	chr1	178866216	178866483	+	L1PA2	RALGPS2
509	chr1	178806683	178812801	+	L1PA2	RALGPS2
510	chr14	19899387	19900639	-	L1MA3	BMS1P22
511	chr15	35242589	35243079	-	L1MEd	AQR
512	chr14	31408838	31410056	-	HAL1	STRN3
513	chr15	20695574	20696895	-	L1M1	HERC2P3
514	chr15	20628121	20633420	-	L1PA16	HERC2P3
515	chr15	20616750	20622251	-	L1PA4	HERC2P3
516	chr11	77453623	77453895	-	L1MA8	RSF1
517	chr11	77452616	77453325	-	L1MA8	RSF1
518	chr11	77453900	77455061	-	L1MA8	RSF1
519	chr11	77455650	77456603	-	L1MA8	RSF1
520	chr6	163931603	163933418	+	L1MEf	QKI
521	chr6	163894534	163895614	+	L1MEg	QKI
522	chr6	163885367	163886379	+	L1M3	QKI
523	chr5	177049453	177050351	-	L1M4c	LOC202181
524	chr5	177071585	177073199	-	L1MEf	LOC202181
525	chr5	177050654	177051116	-	L1M4c	LOC202181
526	chr5	177062733	177066676	-	L1PA5	LOC202181
527	chr5	177061813	177062738	-	L1PA5	LOC202181
528	chr4	145926370	145927566	-	L1PA15	ANAPC10
529	chr4	145924661	145926271	-	L1PA15	ANAPC10
530	chr9	134315864	134316206	+	L1MC4a	PRRC2B
531	chr17	45112524	45114268	-	L1MB7	ARL17A
532	chr17	45114877	45115388	-	L1MB7	ARL17A
533	chr2	236824530	236824836	+	HAL1	AGAP1
534	chr3	195156195	195156862	-	L1MB7	ACAP2
535	chr3	195152476	195153777	-	L1MB7	ACAP2
536	chr3	195151612	195152167	-	L1MB7	ACAP2
537	chr3	195091702	195092384	-	L1PREC2	ACAP2
538	chr3	195155264	195155912	-	L1MB7	ACAP2
539	chr12	31466251	31466535	-	L1ME3	SINHCAF
540	chr12	31465318	31465961	-	L1ME3	SINHCAF
541	chr3	17660547	17661137	+	L1MC4a	TBC1D5
542	chr3	17654384	17660531	-	L1PA6	TBC1D5
543	chr1	41593683	41593910	-	L1MC4a	SCMH1
544	chr1	41593903	41594864	-	L1MEc	SCMH1
545	chr1	41596529	41597152	-	L1MB7	SCMH1
546	chr14	71427142	71428233	+	L1P1	PCNX1
547	chr11	10106744	10107102	-	L1MEd	SBF2
548	chr11	10158394	10159271	-	L1MD2	SBF2
549	chr11	10030810	10032615	-	L1PA7	SBF2
550	chr11	10201263	10202400	-	L1M1	SBF2
551	chr11	10247880	10254001	-	L1PA4	SBF2
552	chr11	10090715	10092812	-	L1PA6	SBF2
553	chr11	9898948	9900066	-	L1PA6	SBF2
554	chr3	48006353	48007562	-	L1MB3	MAP4
555	chrX	68872696	68873458	-	L1PA4	EDA
556	chr2	196590220	196590810	+	L1ME1	SLC39A10
557	chr2	196589216	196590189	+	L1ME1	SLC39A10
558	chr12	69088709	69089541	+	L1MB3	NUP107
559	chr12	69092055	69092868	+	L1MC1	NUP107
560	chr12	69088177	69088399	+	L1MB3	NUP107
561	chr11	68362980	68363309	+	L1M4	PPP6R3
562	chr11	68327508	68328203	+	L1MC	PPP6R3
563	chr5	12697587	12698296	+	L1ME1	LINC01194
564	chr5	12726963	12730310	+	L1PA15	LINC01194
565	chr5	12698605	12698903	+	L1ME1	LINC01194
566	chr18	34382954	34383272	-	L1MA7	TPGS2
567	chr1	183967646	183969115	-	L1ME3D	COLGALT2
568	chr1	183966825	183967641	-	L1ME3D	COLGALT2
569	chr22	18007491	18008205	+	L1MA2	CECR2
570	chr22	18005593	18006224	+	L1MA2	CECR2
571	chr22	18006530	18006871	+	L1MA2	CECR2
572	chr10	45894931	45895766	+	L1MB7	ALOX5
573	chr10	45891734	45892548	+	L1MB8	ALOX5
574	chr10	45892849	45894926	+	L1MB8	ALOX5
575	chr10	45897944	45898792	+	L1ME3B	ALOX5
576	chr10	45888173	45891066	+	L1PA5	ALOX5
577	chr10	45883274	45886501	+	L1PA5	ALOX5
578	chr10	45908489	45911035	+	L1PA5	ALOX5
579	chr8	124134076	124134956	+	L1MB4	TBC1D31
580	chr1	63936030	63936788	-	L1ME3A	ITGB3BP
581	chr1	63968187	63972014	-	L1PA4	ITGB3BP
582	chr3	196208980	196209731	-	L1ME3C	RNF168
583	chrX	56780632	56781372	+	L1M4	NBDY
584	chrX	56781398	56782737	+	L1PA3	NBDY
585	chr2	209637489	209637879	+	L1M5	LOC101927960
586	chr2	209607217	209608736	+	L1ME1	LOC101927960
587	chr2	209635422	209635941	+	L1ME3E	LOC101927960
588	chr2	209636014	209636644	+	L1M5	LOC101927960
589	chr2	209438575	209442138	+	L1M1	LOC101927960
590	chr2	209676346	209682372	+	L1PA2	LOC101927960
591	chr2	209467097	209468498	+	L1MA2	LOC101927960
592	chr2	209642703	209642966	+	L1PA7	LOC101927960
593	chr2	209665365	209671515	+	L1PA3	LOC101927960
594	chr2	209625703	209631007	+	L1PA5	LOC101927960
595	chr2	128946485	128947113	+	L1MD1	UGGT1
596	chr8	100484328	100486272	+	L1ME1	VPS13B
597	chr8	100436603	100438123	+	L1PA4	VPS13B
598	chr8	100535244	100536738	+	L1MB7	VPS13B
599	chr8	100751066	100757211	+	L1PA4	VPS13B
600	chr8	100384501	100385568	+	L1PA8	VPS13B
601	chr8	100439703	100441521	+	L1PA4	VPS13B
602	chr8	100214672	100214979	+	L1PA7	VPS13B
603	chr8	100305270	100306778	+	L1PA2	VPS13B
604	chr8	100215297	100217742	+	L1PA7	VPS13B
605	chr8	100604777	100606321	+	L1PA11	VPS13B
606	chr4	154324303	154324765	+	L1MB7	MND1
607	chr9	414146	414395	+	L1MB7	DOCK8
608	chr9	412435	413857	+	L1MB7	DOCK8
609	chr9	300427	302846	+	L1PA16	DOCK8
610	chr15	64575984	64576802	-	L1MB7	CSNK1G1
611	chr2	61445533	61446523	-	L1MC3	USP34
612	chr2	61450979	61452214	-	L1MC5	USP34
613	chr4	129977409	129978589	-	L1M2a	SCLT1
614	chr4	129979204	129983547	-	L1M2a	SCLT1
615	chr4	129927953	129929824	-	L1MEg	SCLT1
616	chr4	129930694	129934144	-	L1PA13	SCLT1
617	chr4	129934431	129937093	-	L1PA13	SCLT1
618	chr4	129846779	129847167	-	L1ME1	SCLT1
619	chr4	129970877	129976989	-	L1PA8	SCLT1
620	chr4	129888001	129889103	-	L1PA15	SCLT1
621	chr4	129977013	129977397	-	L1PA8	SCLT1
622	chr4	129929819	129930389	-	L1PA13	SCLT1
623	chr4	129889098	129890296	-	L1MEf	SCLT1
624	chr4	129991919	129994339	-	L1PB1	SCLT1
625	chr4	129989380	129991891	-	L1PB1	SCLT1
626	chrX	70030882	70032059	-	L1PA5	TEX11
627	chrX	69784257	69790408	-	L1PA3	TEX11
628	chrX	69968302	69969772	-	L1PA2	TEX11
629	chrX	69930646	69936778	-	L1PA4	TEX11
630	chr7	103544284	103544979	-	L1PA8	RELN
631	chr11	73922970	73926109	+	L1MA3	PPME1
632	chr11	73928616	73931099	+	L1MA3	PPME1
633	chr11	73922609	73922968	+	L1M5	PPME1
634	chr11	73926398	73928304	+	L1MA3	PPME1
635	chr17	74636685	74636947	+	L1MC4a	ST6GALNAC1
636	chr5	134590871	134592605	+	L1ME2	C5orf66
637	chr5	134540977	134541741	+	L1ME3A	C5orf66
638	chr20	3318305	3319295	-	L1MCa	C20orf194
639	chr18	12843767	12845706	-	L1MD2	PTPN2
640	chr7	92003284	92003508	+	L1MC	ANKIB1
641	chr7	92009089	92015204	+	L1PA6	ANKIB1
642	chr10	76215756	76216150	+	L1P3	ADK
643	chr10	76217170	76217781	+	L1PA7	ADK
644	chr10	76216449	76217169	+	L1P3	ADK
645	chr2	170420949	170421456	-	L1MA1	FASTKD1
646	chr2	170422072	170422675	-	L1MA1	FASTKD1
647	chr22	46574202	46574637	+	L1ME1	PPARA
648	chr2	109444809	109445152	+	L1MB3	CCDC138
649	chr7	140524496	140524766	-	L1ME1	BRAF
650	chr7	140525068	140525353	-	L1ME1	BRAF
651	chr7	140529398	140529963	-	HAL1	BRAF
652	chr7	140525356	140525659	-	L1MEd	BRAF
653	chr7	140522961	140524498	-	L1MB2	BRAF
654	chr3	197344956	197346168	-	L1MA9	LOC220729
655	chr14	36054785	36056470	-	L1P1	RALGAPA1
656	chr2	242364642	242364888	+	L1PA10	FARP2
657	chr2	242361836	242364319	+	L1PA10	FARP2
658	chr2	242302735	242303384	+	L1MD2	FARP2
659	chr2	242335451	242336760	+	L1PA3	FARP2
660	chr18	77125041	77125619	+	L1MC4a	ATP9B
661	chr18	76990200	76991778	+	L1PB1	ATP9B
662	chr18	77124295	77124738	+	L1MC4a	ATP9B
663	chr18	77054599	77054843	+	L1MC5	ATP9B
664	chr2	26330692	26331677	+	L1MD2	RAB10
665	chr2	26336451	26337477	+	L1MB7	RAB10
666	chr2	26265654	26266013	+	L1MB4	RAB10
667	chr2	26300887	26301409	+	L1M4	RAB10
668	chr2	26266313	26266756	+	L1MB4	RAB10
669	chr2	26330135	26330382	+	L1MD2	RAB10
670	chr2	26329085	26329472	+	L1MD2	RAB10
671	chr2	26309164	26310007	+	L1MB5	RAB10
672	chr2	26337923	26338639	+	L1MB7	RAB10
673	chr17	41142466	41142710	+	L1MB8	RUNDC1
674	chr3	98553013	98553632	-	L1MA4	DCBLD2
675	chr3	98550195	98552885	-	L1PREC2	DCBLD2
676	chr3	98548136	98549913	-	L1PREC2	DCBLD2
677	chr3	98520545	98523821	-	L1PA5	DCBLD2
678	chr3	98587307	98588419	-	L1PB3	DCBLD2
679	chr2	96864076	96865814	-	L1MB7	STARD7
680	chr4	68511	69794	-	L1MA3	ZNF718
681	chr4	63882	64105	+	L1M3a	ZNF718
682	chr4	67235	67575	-	L1MB2	ZNF718
683	chr4	68219	68461	-	L1MB1	ZNF718
684	chr4	67574	67779	-	L1MB2	ZNF718
685	chr5	82612107	82616189	+	L1PA2	XRCC4
686	chr4	75049371	75050584	+	L1MEc	MTHFD2L
687	chr6	36828569	36829135	-	L1ME3D	PPIL1
688	chr3	57095487	57095724	-	L1MB4	SPATA12
689	chr3	150287113	150287350	+	L1M5	EIF2A
690	chr3	150287614	150287995	+	L1M5	EIF2A
691	chr16	56476094	56477084	-	HAL1	NUDT21
692	chr10	52144511	52145015	-	L1MC4a	SGMS1
693	chr10	52231843	52232581	-	L1MA7	SGMS1
694	chr9	123580501	123580815	+	L1ME4a	PSMD5
695	chr22	24739934	24741789	+	L1MEc	SPECC1L
696	chr6	64948651	64951550	-	L1PA7	EYS
697	chr6	64801646	64807652	-	L1PA4	EYS
698	chr6	64839089	64839968	-	L1PA4	EYS
699	chr18	21143676	21143951	-	L1MB8	NPC1
700	chr18	21144587	21145316	-	L1MB8	NPC1
701	chr2	96631896	96632953	-	L1P3	ANKRD36C
702	chr1	175977755	175978442	-	L1M4c	COP1
703	chr1	175970749	175971488	-	L1M4c	COP1
704	chr1	176081554	176082657	-	L1MA4	COP1
705	chr1	176093257	176095587	-	L1MA2	COP1
706	chr1	175971491	175977503	-	L1PA2	COP1
707	chr8	91273719	91274444	+	L1ME1	LINC00534
708	chr8	91382959	91384767	+	L1MDb	LINC00534
709	chr8	91267398	91268664	+	L1MEf	LINC00534
710	chr8	91268877	91270582	+	L1MEf	LINC00534
711	chr8	91385747	91386946	+	L1MDb	LINC00534
712	chr8	91345470	91348507	+	L1HS	LINC00534
713	chr8	61508346	61508678	+	L1MD1	RAB2A
714	chr8	61508675	61509199	+	L1PA7	RAB2A
715	chr15	72539865	72540126	-	L1ME3F	PARP6
716	chr15	72540412	72540647	-	L1ME3F	PARP6
717	chr11	35818588	35819449	+	L1MC3	TRIM44
718	chr11	35720809	35721701	+	L1PA4	TRIM44
719	chr11	35724327	35730471	+	L1PA3	TRIM44
720	chr5	36968810	36969760	+	L1ME3C	NIPBL
721	chr5	37033971	37034925	+	L1ME3F	NIPBL
722	chr5	36964276	36965914	+	L1MA4	NIPBL
723	chr4	57315381	57315861	+	L1PA8	PAICS
724	chr10	46276502	46277453	+	L1MB8	WASHC2C
725	chr15	56513657	56515764	-	L1MEf	RFX7
726	chr15	56412922	56416323	-	L1MA3	RFX7
727	chr15	56474595	56475658	-	L1ME3C	RFX7
728	chr15	56511568	56512414	-	L1PA15	RFX7
729	chr15	56416637	56417797	-	L1MA5A	RFX7
730	chr15	56519470	56520547	-	L1MCa	RFX7
731	chr15	56426817	56432826	-	L1PA2	RFX7
732	chr17	70803022	70803426	-	HAL1	SLC39A11
733	chr17	70853116	70855256	-	L1PREC2	SLC39A11
734	chr17	70802297	70802731	-	HAL1	SLC39A11
735	chr4	56484369	56484666	-	L1PA8	NMU
736	chr4	56491737	56492589	-	L1ME5	NMU
737	chr4	56494955	56495423	-	L1ME5	NMU
738	chr4	56463833	56464252	-	L1M5	NMU
739	chr11	28267594	28267860	+	L1MA4	METTL15
740	chr11	28293248	28294277	+	L1PA7	METTL15
741	chr19	34931850	34932070	+	L1M5	UBA2
742	chr19	34930180	34930456	+	L1M5	UBA2
743	chr7	156603805	156604023	-	L1ME2	LMBR1
744	chr1	10029290	10029566	+	HAL1	NMNAT1
745	chrX	46903245	46906090	+	L1M1	JADE3
746	chr5	169489652	169491766	+	L1M3de	DOCK2
747	chr5	169246649	169252779	+	L1PA5	DOCK2
748	chr13	48927126	48930346	+	L1MA1	RB1
749	chr13	48968090	48970113	+	L1PA7	RB1
750	chr13	48970111	48971791	+	L1PA7	RB1
751	chr9	102945560	102945789	+	L1MEf	INVS
752	chr9	102936033	102936913	+	L1MEf	INVS
753	chr9	102891870	102892298	+	L1MEb	INVS
754	chr9	102918151	102918531	+	L1MC4a	INVS
755	chr9	102939319	102945568	+	L1PA7	INVS
756	chrX	114083992	114084662	+	L1MEe	HTR2C
757	chr5	34775690	34776628	+	L1MA3	RAI14
758	chr5	34773275	34774021	+	L1M2	RAI14
759	chr5	34774500	34775557	+	L1MA3	RAI14
760	chr5	34778962	34781479	+	L1PA5	RAI14
761	chr17	58537232	58537454	-	L1MEd	APPBP2
762	chr17	58559814	58560759	-	L1PA6	APPBP2
763	chr17	58561054	58565687	-	L1PA6	APPBP2
764	chr17	58594637	58595234	-	L1ME3A	APPBP2
765	chr12	62694161	62695432	+	L1ME2z	USP15
766	chr15	64032409	64033224	-	L1MB7	HERC1
767	chr15	64035761	64036309	-	L1M1	HERC1
768	chr4	68394047	68395030	-	L1MB4	CENPC
769	chr3	178439143	178440079	-	L1ME1	KCNMB2
770	chr3	178414116	178417800	-	L1PA13	KCNMB2
771	chr3	178418635	178419315	-	L1PA5	KCNMB2
772	chr3	178441965	178443099	-	L1PA17	KCNMB2
773	chr6	44975565	44976095	-	L1MB8	SUPT3H
774	chr14	105868536	105868809	+	L1M5	TEX22
775	chr14	105867733	105868080	+	L1PA5	TEX22
776	chr2	191819863	191821815	-	L1PA7	GLS
777	chr7	5683303	5684142	-	L1MB5	RNF216
778	chr7	5685520	5685796	-	L1ME3C	RNF216
779	chr7	5761062	5761367	-	L1M5	RNF216
780	chr7	5684761	5685214	-	L1ME3C	RNF216
781	chr14	76411951	76412904	+	L1MEd	TTLL5
782	chr14	76418687	76419396	+	L1MB8	TTLL5
783	chr2	12670401	12670925	+	L1M5	MIR3681HG
784	chr2	12669544	12670017	+	L1MEd	MIR3681HG
785	chr2	12409889	12410817	-	L1MEf	MIR3681HG
786	chr2	12602669	12603287	+	L1ME4a	MIR3681HG
787	chr2	12423217	12425062	+	L1MB5	MIR3681HG
788	chr2	12413340	12415247	-	L1MEg	MIR3681HG
789	chr2	12486688	12487210	+	L1P1	MIR3681HG
790	chr2	12412100	12412723	-	L1M4	MIR3681HG
791	chr2	12587825	12588397	+	L1PB1	MIR3681HG
792	chr2	12659391	12660038	+	L1MEd	MIR3681HG
793	chr2	12708695	12709149	+	L1ME3C	MIR3681HG
794	chr2	12703866	12704593	+	HAL1b	MIR3681HG
795	chr13	61079713	61080597	+	L1P2	TDRD3
796	chr13	60995686	60996045	+	L1MC4	TDRD3
797	chr1	117952843	117954580	+	L1M5	MAN1A2
798	chr1	118059167	118060581	+	L1MEc	MAN1A2
799	chr1	118019668	118020732	+	L1PA7	MAN1A2
800	chr1	118049724	118050288	+	HAL1	MAN1A2
801	chr1	118061178	118064014	+	L1PB1	MAN1A2
802	chr1	118063985	118064808	+	L1PB1	MAN1A2
803	chr1	118011840	118013123	+	L1MB4	MAN1A2
804	chr1	118006161	118006594	+	L1M7	MAN1A2
805	chr21	22539735	22541985	+	L1MC1	NCAM2
806	chr2	152993702	152995074	-	L1ME3C	STAM2
807	chr8	6546522	6548157	-	L1MEf	MCPH1-AS1
808	chr8	6488822	6489874	+	L1MB3	MCPH1-AS1
809	chr8	6540333	6541441	-	L1MC2	MCPH1-AS1
810	chr10	74638179	74638739	+	L1ME3B	MCU
811	chr10	74535943	74538296	+	L1MA4	MCU
812	chr10	74639045	74639521	+	L1ME3B	MCU
813	chr2	98513230	98514795	-	L1MEf	TMEM131
814	chr2	98530668	98531782	-	L1MD2	TMEM131
815	chr2	98535648	98536036	-	L1MD2	TMEM131
816	chr2	98509126	98509373	-	L1MEf	TMEM131
817	chr2	98509366	98513152	-	L1PA7	TMEM131
818	chr2	86321383	86321893	-	L1MC4	POLR1A
819	chr1	46442585	46442880	+	L1MB7	MAST2
820	chr1	46282649	46283450	+	L1M1	MAST2
821	chr1	46480269	46483572	+	L1PA3	MAST2
822	chr16	11975287	11975499	-	L1MB5	GSPT1
823	chr3	124973111	124974080	-	L1ME3A	ZNF148
824	chr3	124974391	124974936	-	L1ME3A	ZNF148
825	chr3	114776038	114776679	-	L1MEc	ZBTB20
826	chr8	38043381	38044990	+	L1M4b	BAG4
827	chr9	69209548	69212773	-	L1PB1	CBWD6
828	chr9	69208084	69209547	-	L1PB1	CBWD6
829	chr6	151210323	151211004	+	L1ME3C	MTHFD1L
830	chr6	151396069	151396975	+	L1MEc	MTHFD1L
831	chr19	3418890	3419256	+	L1MB3	NFIC
832	chr18	9156636	9157101	+	L1MB3	ANKRD12
833	chr18	9264938	9270777	+	L1PA4	ANKRD12
834	chr1	90353554	90355146	+	L1MC3	LRRC8D
835	chr1	90389033	90390544	+	L1PA16	LRRC8D
836	chr7	82029753	82031035	+	L1PA3	CACNA2D1
837	chr1	169220800	169226829	-	L1PA2	NME7
838	chr1	169244747	169249077	-	L1PA3	NME7
839	chr1	169242700	169244526	-	L1PA3	NME7
840	chr1	169249076	169253600	-	L1P2	NME7
841	chr1	169253586	169254058	-	L1PA11	NME7
842	chr9	99353148	99354030	-	L1MB2	CDC14B
843	chr9	99352259	99353017	-	L1MB2	CDC14B
844	chr14	102270082	102271357	+	L1MA1	PPP2R5C
845	chr14	102268772	102269307	+	L1MB3	PPP2R5C
846	chr10	123586127	123586529	-	L1PA16	ATE1
847	chr14	81843276	81844187	-	L1MD2	STON2
848	chr14	81822060	81823307	-	L1P1	STON2
849	chr14	81871538	81871972	-	L1MEf	STON2
850	chr7	71760344	71762187	-	L1P1	CALN1
851	chr18	10546539	10546847	+	L1MEf	NAPG
852	chr18	10546844	10547128	+	L1MEf	NAPG
853	chr18	10547155	10547732	+	L1MEf	NAPG
854	chr2	33054178	33056072	+	L1PREC2	LINC00486
855	chr3	101458762	101459433	+	L1PA7	CEP97
856	chr3	101454240	101458469	+	L1PA7	CEP97
857	chr3	101459733	101460603	+	L1PA7	CEP97
858	chr3	101460915	101461590	+	L1PA7	CEP97
859	chr2	112092605	112093525	-	L1ME3A	MIR4435-2HG
860	chr2	112089275	112090485	-	L1M2	MIR4435-2HG
861	chr2	112094584	112095634	-	L1ME3A	MIR4435-2HG
862	chr2	112049661	112050070	-	L1M5	MIR4435-2HG
863	chr7	10565654	10566056	-	L1PA4	MGC4859
864	chr7	10817117	10817414	-	L1PA5	MGC4859
865	chr7	10549519	10552683	-	L1MA8	MGC4859
866	chr7	10654113	10654469	-	L1M6	MGC4859
867	chr7	10553017	10554118	-	L1MA8	MGC4859
868	chr7	10706117	10712459	-	L1PA8A	MGC4859
869	chr15	91179038	91180800	+	L1PA4	CRTC3
870	chr3	141214216	141214915	+	L1MC4a	RASA2
871	chr3	141214932	141216176	+	L1PA5	RASA2
872	chr7	106775787	106777550	+	L1MC1	PRKAR2B
873	chr9	32444663	32448807	-	L1PA7	ACO1
874	chr9	32443840	32444665	-	L1PA7	ACO1
875	chr1	145636011	145637694	+	L1MB2	RNF115
876	chr1	145661739	145662705	+	L1M4c	RNF115
877	chr14	50943658	50945265	-	L1MEc	MAP4K5
878	chr15	72198130	72199089	-	L1MEf	MYO9A
879	chr15	72372953	72377453	-	L1PREC2	MYO9A
880	chr11	43488631	43489219	+	L1MB2	TTC17
881	chr11	43489805	43490198	+	L1ME2	TTC17
882	chr7	99289078	99291394	-	L1P2	CYP3A7-CYP3A51P
883	chr7	99287176	99289075	+	L1PA4	CYP3A7-CYP3A51P
884	chr7	99283643	99287177	+	L1PA4	CYP3A7-CYP3A51P
885	chr6	56447400	56451384	-	L1PA4	DST
886	chr6	56427391	56429906	-	L1PA7	DST
887	chr1	167376569	167378056	+	L1MB7	POU2F1
888	chr1	167375223	167376182	+	L1MB7	POU2F1
889	chr22	20895559	20895776	+	L1MB8	MED15
890	chr22	20913857	20914095	+	L1MEd	MED15
891	chr22	20894875	20895179	+	L1MB8	MED15
892	chr22	20896381	20896811	+	L1MB8	MED15
893	chr1	173956006	173958156	-	L1MC3	RC3H1
894	chr8	110263700	110264243	-	L1MCc	NUDCD1
895	chr8	110264245	110264518	-	L1MCc	NUDCD1
896	chr12	102841493	102841867	+	L1PA7	IGF1
897	chr12	102838747	102841496	-	L1PA7	IGF1
898	chr7	16267844	16270435	-	L1MA8	ISPD
899	chr7	16328495	16331462	+	L1MA6	ISPD
900	chr7	16417738	16423765	-	L1PA3	ISPD
901	chr7	16199006	16202586	-	L1PA7	ISPD
902	chr7	16202897	16204730	-	L1PA7	ISPD
903	chr7	16315677	16316374	+	L1MC4	ISPD
904	chr1	167843594	167844350	+	L1ME3A	ADCY10
905	chrX	96664398	96669369	+	L1PA6	DIAPH2
906	chr2	20941744	20942541	-	L1MC1	LDAH
907	chr2	20940372	20941287	-	L1MC1	LDAH
908	chr2	20941286	20941720	-	L1MA7	LDAH
909	chr1	212131177	212132074	-	L1ME1	INTS7
910	chr1	212196085	212197803	-	L1PA16	INTS7
911	chr1	212126745	212128914	-	L1PA3	INTS7
912	chr2	32348342	32350275	+	L1MC2	SPAST
913	chr1	42766459	42766870	-	L1PA15-16	FOXJ3
914	chr1	42767173	42768336	-	L1PA15-16	FOXJ3
915	chr1	42718461	42720651	+	L1PA3	FOXJ3
916	chr1	42761498	42763622	-	L1PB4	FOXJ3
917	chr1	42697492	42699730	-	L1PA4	FOXJ3
918	chr1	42763985	42765296	-	L1PB4	FOXJ3
919	chr1	42760747	42761190	-	L1PB4	FOXJ3
920	chr1	42699709	42701220	-	L1PA4	FOXJ3
921	chr15	66741397	66741936	+	L1ME1	MAP2K1
922	chr11	66667933	66668467	-	L1MB8	PC
923	chr11	66667107	66667646	-	L1MB8	PC
924	chr1	161798010	161798639	+	L1MEd	ATF6
925	chr1	161768389	161769394	+	L1PA15	ATF6
926	chr1	161802081	161804061	+	L1P1	ATF6
927	chr1	161804062	161804570	+	L1PA4	ATF6
928	chr1	161766931	161768121	+	L1PA15	ATF6
929	chr1	161799304	161801747	+	L1PA5	ATF6
930	chr1	161798673	161798979	+	L1PA5	ATF6
931	chr2	188371038	188371633	-	L1MC3	TFPI
932	chr2	188355928	188357260	-	L1PB4	TFPI
933	chr2	188371637	188372300	-	L1PA3	TFPI
934	chr2	188372292	188374543	-	L1P3	TFPI
935	chr14	34991462	34992007	-	L1M3f	EAPP
936	chr5	126290556	126291820	-	L1ME3C	MARCH3
937	chr5	126239503	126245509	-	L1PA3	MARCH3
938	chr5	126225979	126232025	-	L1PA3	MARCH3
939	chr5	126289173	126289682	-	HAL1	MARCH3
940	chr5	126264492	126265341	-	L1MC5	MARCH3
941	chr15	28551240	28551976	-	L1MA3	HERC2
942	chr15	28547244	28549029	-	L1MA3	HERC2
943	chr15	28552862	28554190	-	L1M1	HERC2
944	chr15	28552281	28552871	-	L1MA3	HERC2
945	chr15	28554190	28554669	-	L1M1	HERC2
946	chr15	28399918	28406027	-	L1PA5	HERC2
947	chr6	20883828	20884042	+	L1ME2z	CDKAL1
948	chr6	21064084	21065182	+	HAL1	CDKAL1
949	chr6	20886281	20887092	+	L1MB4	CDKAL1
950	chr6	20884083	20884523	+	L1MB4	CDKAL1
951	chr6	20905046	20906682	+	L1M4c	CDKAL1
952	chr6	20884547	20885075	+	L1MB4	CDKAL1
953	chr6	21092788	21093936	+	HAL1	CDKAL1
954	chr6	21029703	21030737	+	L1PA8	CDKAL1
955	chr1	93975158	93977241	+	L1PA3	FNBP1L
956	chr1	93977546	93981484	+	L1PA3	FNBP1L
957	chr1	93923987	93924264	+	L1MA8	FNBP1L
958	chr1	115034955	115036073	-	L1MB4	TRIM33
959	chr11	86941996	86942996	+	L1MEc	TMEM135
960	chr11	86890803	86892528	+	L1MEf	TMEM135
961	chr11	86876722	86877156	+	L1PA2	TMEM135
962	chr11	86918782	86922167	+	L1P4a	TMEM135
963	chr10	71116667	71117205	+	L1MB8	HK1
964	chr8	28879394	28879654	+	L1MC4a	HMBOX1
965	chr9	102714486	102715347	+	L1PA3	STX17
966	chr7	110883572	110889602	-	L1HS	IMMP2L
967	chr7	110593230	110594074	-	L1PA7	IMMP2L
968	chr7	110874626	110875245	-	L1MEc	IMMP2L
969	chr7	110573907	110575692	-	L1P2	IMMP2L
970	chr3	171948324	171949248	+	L1MB7	FNDC3B
971	chr3	171947680	171948000	+	L1MB7	FNDC3B
972	chr18	20585149	20585371	+	L1MA5	RBBP8
973	chrX	108900447	108901295	-	L1PA5	ACSL4
974	chr8	92126223	92126710	+	L1MA9	LRRC69
975	chr8	92124649	92126129	+	L1MA9	LRRC69
976	chr17	43330071	43330308	+	L1MC1	MAP3K14-AS1
977	chr17	43329045	43329770	+	L1MC1	MAP3K14-AS1
978	chr8	93949638	93951558	-	L1MEc	TRIQK
979	chr7	15309244	15311768	-	L1PB4	AGMO
980	chr7	15311758	15316651	-	L1PA5	AGMO
981	chr7	29944971	29947091	+	L1MB3	WIPF3
982	chr1	230362601	230364347	+	L1ME3C	GALNT2
983	chrX	37507650	37508847	+	L1PA8A	LANCL3
984	chr10	86039724	86045762	+	L1PA2	LINC00858
985	chr10	22059896	22060433	-	L1ME2	DNAJC1
986	chr10	22084580	22084899	-	L1MB1	DNAJC1
987	chr10	22059628	22059874	-	L1ME2	DNAJC1
988	chr10	22085199	22086410	-	L1MB1	DNAJC1
989	chr6	99895401	99901062	+	L1PA5	USP45
990	chr1	46780363	46780696	+	L1MB3	UQCRH
991	chr9	99710625	99711011	-	L1MC4a	MFSD14C
992	chrX	86846719	86847945	-	L1MA3	KLHL4
993	chrX	86808797	86811177	-	L1P1	KLHL4
994	chrX	86785273	86786460	-	L1PA2	KLHL4
995	chrX	86846485	86846707	-	L1MA5	KLHL4
996	chrX	86845778	86846345	-	L1MA5	KLHL4
997	chrX	86787072	86787821	-	L1PA2	KLHL4
998	chr1	224319963	224320225	+	L1MB7	FBXO28
999	chr1	224318430	224319672	+	L1MB7	FBXO28
1000	chr16	21818177	21819391	-	L1MB8	RRN3P1
1001	chr5	171369035	171369525	-	L1MC4	FBXW11
1002	chr9	99290834	99291772	-	L1MB3	CDC14B
1003	chr9	99292076	99292578	-	L1MB3	CDC14B
1004	chr9	99292862	99293912	-	L1MB3	CDC14B
1005	chr1	144973059	144973876	-	L1PA16	PDE4DIP
1006	chr1	84596387	84596758	+	L1MEf	PRKACB
1007	chr1	84571909	84574179	+	L1PREC2	PRKACB
1008	chr1	84596087	84596418	+	L1MEf	PRKACB
1009	chr6	37965757	37967780	+	L1MC3	ZFAND3
1010	chr6	38054555	38055693	+	L1M1	ZFAND3
1011	chr8	130443001	130444895	-	L1PB1	CCDC26
1012	chr8	130442265	130442676	-	L1PB1	CCDC26
1013	chr8	130437626	130441840	-	L1PB1	CCDC26
1014	chr2	20162642	20163482	-	HAL1	WDR35
1015	chr2	20164411	20164692	-	HAL1	WDR35
1016	chr2	20164984	20165890	-	HAL1	WDR35
1017	chr2	20181053	20181284	-	L1MC4	WDR35
1018	chr2	97803799	97804848	+	L1P3	ANKRD36
1019	chr2	97835143	97836011	+	L1P3	ANKRD36
1020	chr2	97836012	97837450	+	L1PA2	ANKRD36
1021	chr2	97842646	97844573	+	L1PA2	ANKRD36
1022	chr2	43715324	43716320	-	L1MB7	THADA
1023	chr2	43581398	43581889	-	L1MA3	THADA
1024	chr2	43770009	43776160	-	L1PA3	THADA
1025	chr5	61604204	61604823	+	L1MA9	KIF2A
1026	chr5	61621294	61621736	+	L1PA16	KIF2A
1027	chr5	61632305	61633037	+	L1ME3B	KIF2A
1028	chr5	61619924	61620858	+	L1PA16	KIF2A
1029	chr5	61621738	61621965	+	L1PA16	KIF2A
1030	chr16	24093222	24095170	+	L1ME1	PRKCB
1031	chr16	23950145	23951725	+	L1MD	PRKCB
1032	chr16	81022052	81023774	-	L1MC4	CMC2
1033	chr16	81024075	81024322	-	L1MC4	CMC2
1034	chr5	20639236	20639937	+	L1MA4A	LINC02241
1035	chr5	20647118	20650547	+	L1PREC2	LINC02241
1036	chr5	20633083	20637436	+	L1MA4A	LINC02241
1037	chr5	20776003	20776312	+	L1P3	LINC02241
1038	chr5	20650541	20653150	+	L1PREC2	LINC02241
1039	chr5	20638049	20639198	+	L1MA4A	LINC02241
1040	chr5	20776625	20776950	+	L1P3	LINC02241
1041	chr5	20744148	20744689	+	L1M4b	LINC02241
1042	chr9	5730375	5730781	+	L1ME3B	RIC1
1043	chr9	5685089	5686789	+	L1PA2	RIC1
1044	chr18	45407636	45408238	-	L1ME2z	SMAD2
1045	chr10	74272909	74273696	-	L1M4	MICU1
1046	chr10	74275815	74276561	-	L1P3	MICU1
1047	chr9	97046787	97047475	+	L1M4	ZNF169
1048	chr9	97047473	97047989	+	L1MDa	ZNF169
1049	chr11	14304266	14305404	-	L1MEc	RRAS2
1050	chr11	14305545	14306813	-	L1MEc	RRAS2
1051	chr11	14306945	14307556	-	L1MEc	RRAS2
1052	chr4	89098654	89101605	+	L1MA4	ABCG2
1053	chr8	77432621	77434651	-	L1PA16	LINC01111
1054	chr8	77404959	77408717	-	L1MA3	LINC01111
1055	chr8	77411103	77413025	-	L1MA3	LINC01111
1056	chr5	21515645	21516649	+	L1PB4	GUSBP1
1057	chr12	23851084	23852347	-	L1ME1	SOX5
1058	chr12	23767366	23767735	-	L1MB7	SOX5
1059	chr15	44894089	44894673	-	L1M2	SPG11
1060	chr1	190268563	190268809	-	L1PA3	BRINP3
1061	chr1	190261816	190263369	-	L1M1	BRINP3
1062	chr1	190268821	190269584	-	L1HS	BRINP3
1063	chr1	190221930	190227477	-	L1PA6	BRINP3
1064	chr3	27897371	27900046	+	L1PA11	LINC01980
1065	chr16	69947438	69947690	+	HAL1	WWP2
1066	chr16	69948004	69948379	+	HAL1	WWP2
1067	chr1	187099793	187100394	+	L1MA6	LINC01036
1068	chr1	187150144	187153370	+	L1M1	LINC01036
1069	chr1	187102213	187105607	+	L1MA6	LINC01036
1070	chr1	187142693	187143387	+	L1MA8	LINC01036
1071	chr1	187143386	187144434	+	L1MA8	LINC01036
1072	chr1	187109283	187112682	+	L1PA6	LINC01036
1073	chr1	187100467	187101918	+	L1MA6	LINC01036
1074	chr2	63151351	63152581	+	L1MA5A	EHBP1
1075	chr2	63106727	63108550	+	L1PA15	EHBP1
1076	chr2	62994989	62998311	+	L1PREC2	EHBP1
1077	chr2	63152622	63154641	+	L1MA5A	EHBP1
1078	chr9	36239770	36241100	-	L1PA17	GNE
1079	chr9	36237643	36239458	-	L1PA17	GNE
1080	chr2	170828242	170830033	+	L1PA3	UBR3
1081	chr2	170775912	170776988	+	L1PA4	UBR3
1082	chr11	124131446	124132447	+	L1M5	OR8G1
1083	chrX	154528889	154534914	-	L1PA2	CLIC2
1084	chrX	154516907	154517462	-	L1PA14	CLIC2
1085	chrX	154515281	154516612	-	L1PA14	CLIC2
1086	chrX	67876055	67876862	+	L1PA5	STARD8
1087	chr6	35594291	35595096	-	L1MB2	FKBP5
1088	chr6	35595219	35595526	-	L1MB2	FKBP5
1089	chr13	20226273	20228336	+	L1P3	MPHOSPH8
1090	chr13	20241350	20241881	-	L1MC1	MPHOSPH8
1091	chr2	39268857	39269532	-	L1MEg	SOS1
1092	chr2	39275843	39276076	-	L1MEg	SOS1
1093	chr2	39268412	39268860	-	L1MB4	SOS1
1094	chr7	53858932	53859220	-	L1PA6	LINC01446
1095	chr7	53749727	53750775	-	L1PA15	LINC01446
1096	chrX	64149073	64153973	-	L1PBa	ZC4H2
1097	chrX	64169520	64170676	-	L1P1	ZC4H2
1098	chrX	64147016	64148419	-	L1PA7	ZC4H2
1099	chrX	64159909	64164008	-	L1P3	ZC4H2
1100	chrX	64207614	64209376	-	L1PA4	ZC4H2
1101	chr9	102762737	102767143	-	L1MA8	ERP44
1102	chr9	102761720	102762300	-	L1MA8	ERP44
1103	chr7	83618642	83624658	-	L1PA2	SEMA3A
1104	chr7	83679028	83685046	-	L1PA3	SEMA3A
1105	chr7	83691726	83697752	+	L1PA2	SEMA3A
1106	chr4	54171325	54171606	-	L1M3	SCFD2
1107	chr4	54159912	54164125	-	L1PA7	SCFD2
1108	chr4	54170286	54171265	-	L1PA7	SCFD2
1109	chr4	53761344	53767458	-	L1PA4	SCFD2
1110	chr4	53961891	53964736	-	L1PA5	SCFD2
1111	chr4	54124764	54130414	-	L1PB1	SCFD2
1112	chr4	54079828	54085951	-	L1PA5	SCFD2
1113	chr4	54067194	54069487	-	L1PA4	SCFD2
1114	chr4	54124343	54124705	-	L1PB1	SCFD2
1115	chr19	46348154	46348390	-	L1MA3	SYMPK
1116	chr19	46348537	46349183	-	L1MA3	SYMPK
1117	chr17	50604225	50605435	-	L1MEc	LINC01982
1118	chr19	29174438	29175002	-	L1PA5	LOC100420587
1119	chr19	29114455	29116803	-	L1PA6	LOC100420587
1120	chr7	151300754	151301054	-	L1MC3	PRKAG2
1121	chr7	151256204	151256417	-	L1ME3B	PRKAG2
1122	chr3	142250077	142250910	-	L1PA4	ATR
1123	chr3	142288787	142289221	-	L1M4	ATR
1124	chr3	142248022	142250070	-	L1MC4	ATR
1125	chr3	142200079	142200300	-	L1MA8	ATR
1126	chr3	142193948	142200076	-	L1PA5	ATR
1127	chr7	102971704	102972443	-	L1MA4A	DNAJC2
1128	chr5	93191822	93193642	-	L1PA3	FAM172A
1129	chr12	118762157	118762539	-	L1MA3	TAOK3
1130	chr12	118718166	118719142	-	L1PA15	TAOK3
1131	chr12	118716913	118717387	-	L1PA15	TAOK3
1132	chr12	118762851	118763478	-	L1MA3	TAOK3
1133	chr11	27102835	27103586	-	L1PA6	BBOX1-AS1
1134	chr14	80982495	80983400	-	L1M1	CEP128
1135	chr14	81116085	81118393	-	L1PA7	CEP128
1136	chr14	81090128	81092034	-	L1MA5	CEP128
1137	chrX	80534833	80539830	+	L1PBa1	SH3BGRL
1138	chrX	80494337	80495888	+	L1M1	SH3BGRL
1139	chrX	80527052	80527299	+	L1P2	SH3BGRL
1140	chr15	57288477	57289834	+	L1PA16	TCF12
1141	chr15	57285118	57287366	+	L1MEf	TCF12
1142	chr15	57398809	57399800	+	L1MC1	TCF12
1143	chr15	57444024	57445433	+	L1MEf	TCF12
1144	chr6	121475956	121479968	-	L1P4a	TBC1D32
1145	chr6	121553857	121556315	-	L1PB1	TBC1D32
1146	chr6	121556286	121556845	-	L1PB1	TBC1D32
1147	chr6	121470026	121475595	-	L1PA7	TBC1D32
1148	chr6	121416539	121417424	-	L1PA7	TBC1D32
1149	chr6	121552408	121553879	-	L1PB1	TBC1D32
1150	chr11	74473774	74474887	+	L1ME3C	RNF169
1151	chr11	74538697	74541082	+	L1PA11	RNF169
1152	chr11	74541078	74543102	+	L1M4	RNF169
1153	chr11	74536183	74536867	+	L1PA11	RNF169
1154	chr11	74534827	74535623	+	L1PA11	RNF169
1155	chr11	74535890	74536199	+	L1PA11	RNF169
1156	chr11	74475087	74475297	+	L1ME3C	RNF169
1157	chr7	43748074	43748626	-	L1ME3A	COA1
1158	chr7	43740688	43745681	-	L1PA15	COA1
1159	chr17	43021916	43022434	-	L1M5	KIF18B
1160	chr17	43021380	43021605	-	L1M5	KIF18B
1161	chr19	23573681	23573975	-	L1PREC2	ZNF91
1162	chr10	69763226	69764337	-	L1MA3	HERC4
1163	chr10	69766435	69767459	-	L1MA3	HERC4
1164	chr10	69762660	69762910	-	L1MA3	HERC4
1165	chr17	28761148	28762705	+	L1MB8	CPD
1166	chr7	39351370	39352100	+	HAL1b	POU6F2
1167	chr7	39064892	39066363	+	L1PA3	POU6F2
1168	chr13	50792657	50794407	+	L1MB7	DLEU1
1169	chr13	50787214	50791695	+	L1MB7	DLEU1
1170	chr13	51056484	51057412	+	L1MC5	DLEU1
1171	chr13	50873681	50875424	+	L1ME1	DLEU1
1172	chr13	50964797	50965410	+	L1ME1	DLEU1
1173	chr13	50830504	50831574	+	L1PA6	DLEU1
1174	chr1	70733222	70733624	-	L1MD2	ANKRD13C
1175	chr1	70732271	70733041	-	L1MD2	ANKRD13C
1176	chr1	234519079	234519294	+	L1PA4	COA6
1177	chr11	36119104	36119375	+	L1MA4A	LDLRAD3
1178	chr11	36195306	36196249	+	L1P1	LDLRAD3
1179	chr17	49325111	49325805	-	L1MC4	MBTD1
1180	chr17	49326979	49327274	-	L1MC4	MBTD1
1181	chr17	49327566	49328657	-	L1MC4	MBTD1
1182	chr9	96037696	96039037	+	L1ME1	WNK2
1183	chr9	96032636	96034737	+	L1ME1	WNK2
1184	chr9	96041120	96042892	+	L1ME1	WNK2
1185	chr6	51713717	51718912	-	L1PA8A	PKHD1
1186	chr3	178499578	178500000	-	L1PA2	KCNMB2-AS1
1187	chr3	178500001	178501804	-	L1P1	KCNMB2-AS1
1188	chr4	120185469	120186295	+	L1ME1	USP53
1189	chr16	46700528	46701854	-	L1MD3	VPS35
1190	chr16	46711718	46712001	-	L1M5	VPS35
1191	chr14	91460519	91460905	-	L1MEd	RPS6KA5
1192	chr14	91459792	91460252	-	L1MEd	RPS6KA5
1193	chr14	91492870	91493826	-	L1PA16	RPS6KA5
1194	chr7	27605086	27607450	-	L1ME1	HIBADH
1195	chr7	27610348	27610838	-	L1MEd	HIBADH
1196	chr2	52000001	52002343	-	L1P2	LOC730100
1197	chr2	98180821	98181869	-	L1P3	ANKRD36B
1198	chr15	89793931	89795248	+	L1MC4	FANCI
1199	chr6	160926638	160928299	-	L1P4a	LPAL2
1200	chr6	160894342	160897272	-	L1ME2	LPAL2
1201	chr6	160919102	160921158	-	L1MEf	LPAL2
1202	chr6	160909702	160910611	-	L1MEf	LPAL2
1203	chr6	160911055	160911747	-	L1MEf	LPAL2
1204	chr13	76158752	76161238	+	L1MEf	UCHL3
1205	chr1	145797157	145797984	-	L1MEf	GPR89A
1206	chr7	120783744	120784086	+	L1ME3	CPED1
1207	chr7	120849594	120851023	+	L1MA3	CPED1
1208	chr7	120784087	120784896	+	L1MA4	CPED1
1209	chr7	120794991	120796766	+	L1MA4	CPED1
1210	chr7	120868042	120869260	+	L1MA4A	CPED1
1211	chr7	124826415	124832532	+	L1M1	LOC101928283
1212	chr2	166124607	166125144	+	L1PB	SCN2A
1213	chr2	166125300	166125790	+	L1MA7	SCN2A
1214	chr2	166123293	166124256	+	L1M3	SCN2A
1215	chr2	166124277	166124612	+	L1M3	SCN2A
1216	chr1	35996544	35997393	-	L1M2	KIAA0319L
1217	chr1	35993951	35994664	-	L1M2	KIAA0319L
1218	chr1	35992619	35993689	-	L1M2	KIAA0319L
1219	chr1	35994804	35995647	-	L1M2	KIAA0319L
1220	chr1	35990312	35991857	-	L1MA4A	KIAA0319L
1221	chr1	35995927	35996516	-	L1M2	KIAA0319L
1222	chr12	107442304	107443153	-	L1MEg	CRY1
1223	chr12	107403538	107404119	-	L1M5	CRY1
1224	chr3	17384440	17385611	-	L1PA3	TBC1D5
1225	chr3	17259956	17261107	-	L1M4b	TBC1D5
1226	chr3	17430385	17430768	-	L1MC5	TBC1D5
1227	chr12	94686649	94687122	-	L1ME3A	PLXNC1
1228	chr11	2393980	2394612	-	L1MB7	CD81-AS1
1229	chr10	21394115	21397832	-	L1PA6	NEBL
1230	chr15	52079056	52085222	+	L1PA7	TMOD2
1231	chr6	42558197	42558646	+	L1M5	UBR2
1232	chr20	33393789	33394733	-	L1MA5	NCOA6
1233	chr3	142579550	142581360	-	HAL1	PCOLCE2
1234	chr2	9091634	9095748	-	L1PA16	MBOAT2
1235	chr2	9088469	9090547	-	L1PA16	MBOAT2
1236	chr8	61105536	61106828	-	HAL1	CA8
1237	chr8	61106963	61107483	-	HAL1	CA8
1238	chr10	65270063	65271096	-	L1MC1	JMJD1C
1239	chr10	65267424	65269767	-	L1MC1	JMJD1C
1240	chr10	65271651	65272929	-	L1MC1	JMJD1C
1241	chr10	64929865	64930322	-	L1MB4	JMJD1C
1242	chr10	65072712	65073998	-	L1PB1	JMJD1C
1243	chr8	103348093	103349200	-	L1M3	UBR5
1244	chr10	61445891	61446549	-	L1MC4a	SLC16A9
1245	chr20	46141341	46141619	+	L1ME3A	NCOA3
1246	chr20	46183214	46183867	+	L1P1	NCOA3
1247	chr5	70149778	70150186	+	L1PA10	LOC653080
1248	chr5	70105547	70106553	+	L1PB4	LOC653080
1249	chr5	174920993	174921469	+	L1ME1	SFXN1
1250	chr5	174921881	174922449	+	L1MB3	SFXN1
1251	chr6	79598976	79600144	+	L1PA7	IRAK1BP1
1252	chr6	79584519	79585594	+	L1PA17	IRAK1BP1
1253	chr5	68700771	68701048	+	L1MA8	RAD17
1254	chr4	135353312	135356688	+	L1PB4	LINC02462
1255	chr13	67444064	67444514	-	L1PA3	PCDH9-AS2
1256	chr7	2987888	2990956	-	L1MB8	CARD11
1257	chr7	3021114	3021333	-	L1ME1	CARD11
1258	chr13	31824664	31827446	+	L1PA7	B3GLCT
1259	chr12	28532077	28533268	+	L1PA6	CCDC91
1260	chr12	28616739	28623878	+	L1MA2	CCDC91
1261	chr12	28655093	28657028	+	L1PA3	CCDC91
1262	chr12	28629096	28632564	+	L1PA5	CCDC91
1263	chr12	28427842	28429025	+	L1PA4	CCDC91
1264	chrX	113134121	113134469	-	L1PB4	XACT
1265	chrX	113166625	113170651	-	L1MA4	XACT
1266	chrX	112935234	112941652	-	L1PA7	XACT
1267	chrX	112975178	112979763	-	L1PA7	XACT
1268	chrX	112973001	112974860	-	L1PA7	XACT
1269	chrX	113065556	113069261	-	L1PA7	XACT
1270	chrX	113062489	113065251	-	L1PA7	XACT
1271	chrX	113101039	113105028	-	L1PA10	XACT
1272	chrX	113132293	113132520	-	L1ME3B	XACT
1273	chrX	113105337	113107758	-	L1PA10	XACT
1274	chr1	1748369	1748952	-	L1MB5	GNB1
1275	chr1	25163349	25164221	+	L1MEe	CLIC4
1276	chr1	25162080	25163050	+	L1MEe	CLIC4
1277	chr17	75474903	75475246	+	L1MB2	SEPT9
1278	chr17	75474390	75474606	+	L1MB2	SEPT9
1279	chr3	56621923	56622488	+	L1PB1	CCDC66
1280	chr3	56622737	56623398	+	L1M5	CCDC66
1281	chr3	196641545	196642913	+	L1M1	SENP5
1282	chr3	196635173	196635412	+	L1PA8	SENP5
1283	chr3	196638707	196639367	+	L1PA8	SENP5
1284	chr3	196635713	196637206	+	L1PA8	SENP5
1285	chr3	196637516	196638301	+	L1PA8	SENP5
1286	chr2	190675452	190676031	+	L1MEf	PMS1
1287	chr2	190674981	190675312	+	L1MEf	PMS1
1288	chr6	135779174	135779659	+	L1ME3A	AHI1
1289	chr6	135797042	135798175	-	L1ME1	AHI1
1290	chr6	135781342	135783158	+	L1ME3A	AHI1
1291	chr6	135780043	135780813	+	L1ME3A	AHI1
1292	chr6	135683562	135684156	-	L1PB1	AHI1
1293	chr6	135779712	135780002	+	L1ME3A	AHI1
1294	chr6	135789763	135790537	+	L1PA10	AHI1
1295	chr6	135790529	135792074	+	L1PA10	AHI1
1296	chr3	142513733	142514624	+	L1MEc	TRPC1
1297	chr3	142453048	142453497	+	L1MEd	TRPC1
1298	chr3	142483844	142484928	+	L1PREC2	TRPC1
1299	chr9	127468350	127468798	-	L1MB7	NR6A1
1300	chr9	127469095	127470028	-	L1MB7	NR6A1
1301	chr9	127397899	127399106	-	L1MC1	NR6A1
1302	chr9	127370422	127373195	-	L1PA10	NR6A1
1303	chr11	20507416	20507872	+	L1MB8	PRMT3
1304	chr11	20506353	20507424	+	L1MEg	PRMT3
1305	chr3	87981766	87982956	+	L1PA3	HTR1F
1306	chr3	87920897	87922181	+	L1MB2	HTR1F
1307	chr3	87922806	87924318	+	L1MB2	HTR1F
1308	chr3	87894147	87894862	+	L1PA3	HTR1F
1309	chr3	87952059	87953055	+	L1PA3	HTR1F
1310	chr3	87959497	87963000	+	L1PA13	HTR1F
1311	chr3	87930107	87930679	+	L1PA6	HTR1F
1312	chr3	87989462	87989943	+	L1P3	HTR1F
1313	chr3	87963007	87969164	+	L1PB1	HTR1F
1314	chr3	87932029	87937643	+	L1PA6	HTR1F
1315	chr3	87987104	87988258	+	L1PREC2	HTR1F
1316	chr2	46833474	46833824	-	L1MC4a	PIGF
1317	chr2	162259220	162260060	+	L1MB5	PSMD14
1318	chr2	162252766	162253174	+	L1MA8	PSMD14
1319	chr7	124530838	124532103	-	L1M4c	POT1
1320	chr4	89555094	89558004	+	L1PA8	HERC3
1321	chr4	89558597	89561897	+	L1PA8	HERC3
1322	chr3	43527791	43529312	-	L1PA3	ANO10
1323	chr3	43720447	43726586	+	L1PA4	ANO10
1324	chr3	43710511	43711199	-	L1MCa	ANO10
1325	chr3	43710259	43710514	-	L1MCa	ANO10
1326	chr3	43708936	43710259	-	L1PB2	ANO10
1327	chr4	73355588	73360810	-	L1MA9	ADAMTS3
1328	chr4	73291055	73292123	-	L1PA4	ADAMTS3
1329	chr4	73365345	73368730	-	L1PA16	ADAMTS3
1330	chr4	73380552	73386710	-	L1PA3	ADAMTS3
1331	chr4	73307011	73307328	-	L1ME2	ADAMTS3
1332	chr5	145644214	145644572	+	L1MC4a	RBM27
1333	chr5	145644549	145645001	+	L1MC4a	RBM27
1334	chr15	34579198	34585349	-	L1PA7	SLC12A6
1335	chr15	34596134	34596871	-	L1MB7	SLC12A6
1336	chr13	41519479	41519984	-	L1MEd	ELF1
1337	chr2	167888025	167889951	+	L1PA7	XIRP2
1338	chr5	10383588	10383854	+	HAL1	MARCH6
1339	chr5	10383241	10383453	+	L1MEd	MARCH6
1340	chr5	10384097	10384587	+	L1ME3	MARCH6
1341	chr7	87496391	87497587	-	L1M3f	SLC25A40
1342	chr5	77557893	77558499	-	L1MB3	AP3B1
1343	chr5	77556580	77557276	-	L1MB3	AP3B1
1344	chr5	77447656	77451346	-	L1M1	AP3B1
1345	chr5	77447109	77447635	-	L1M1	AP3B1
1346	chr5	77442876	77443391	-	L1M6	AP3B1
1347	chr5	77342529	77343492	-	L1PA7	AP3B1
1348	chr5	77469478	77471181	-	L1PA6	AP3B1
1349	chr5	77465558	77469483	-	L1PA6	AP3B1
1350	chr2	189409270	189412052	+	L1MD2	GULP1
1351	chr2	189398020	189399379	+	L1PA16	GULP1
1352	chr2	189413600	189414904	+	L1MD2	GULP1
1353	chr1	90111547	90111956	+	L1MEf	LRRC8C
1354	chr2	178395915	178397785	+	L1MD1	AGPS
1355	chr2	178321479	178325054	+	L1PA7	AGPS
1356	chr7	30663837	30664355	+	L1MEf	GARS
1357	chr7	30662754	30663615	+	L1MEf	GARS
1358	chr15	85077830	85078674	+	L1MEg	UBE2Q2P1
1359	chr2	171486444	171488267	+	L1PA5	MYO3B
1360	chr2	171488263	171492127	+	L1PA5	MYO3B
1361	chr15	99745141	99747282	-	L1MA4	TTC23
1362	chr6	110078460	110080494	+	L1PA7	FIG4
1363	chr9	129755944	129761441	+	L1PA4	RALGPS1
1364	chr10	108682947	108683720	-	L1MC1	SORCS1
1365	chr10	108746323	108746853	-	L1MEf	SORCS1
1366	chr9	119271295	119277412	-	L1PA5	ASTN2-AS1
1367	chr3	178888410	178890787	+	L1ME2	PIK3CA
1368	chr11	119311626	119311964	-	L1MB4	USP2-AS1
1369	chr11	119271020	119273242	+	L1MA5A	USP2-AS1
1370	chr3	81574338	81575394	-	L1PA4	GBE1
1371	chr3	81579090	81581453	-	L1MA3	GBE1
1372	chr3	81577569	81579069	-	L1MA3	GBE1
1373	chr3	81572505	81574121	-	L1MA3	GBE1
1374	chr3	184955550	184958528	-	L1PB4	EHHADH
1375	chr17	40415989	40416218	-	L1M5	STAT5B
1376	chr17	40417668	40417996	-	L1M5	STAT5B
1377	chr7	105118008	105118269	-	L1MB8	PUS7
1378	chr7	105117103	105117687	-	L1MB3	PUS7
1379	chr13	21180252	21180732	+	L1MB7	IFT88
1380	chr13	21184727	21184995	+	L1MB7	IFT88
1381	chr13	21186474	21187914	+	L1MB7	IFT88
1382	chrX	106323852	106325861	-	L1MC3	RBM41
1383	chrX	106325858	106328131	-	L1MC3	RBM41
1384	chr12	63249524	63250323	-	L1MEc	PPM1H
1385	chr20	29642264	29645448	+	L1PA4	FRG1BP
1386	chr20	29649078	29651586	-	L1PB1	FRG1BP
1387	chr5	138341144	138347175	-	L1PA2	SIL1
1388	chr5	138370415	138370802	-	L1M5	SIL1
1389	chr5	138348660	138348965	-	L1MC5	SIL1
1390	chr19	35162118	35162833	-	L1MD	SCGB1B2P
1391	chr17	57112132	57112406	-	L1ME3	TRIM37
1392	chr5	54983825	54984173	-	L1PA12	SLC38A9
1393	chr5	54981455	54982985	-	L1PA12	SLC38A9
1394	chr7	6093603	6093816	-	L1MA3	EIF2AK1
1395	chr6	1673617	1674790	-	L1MC2	GMDS
1396	chr6	2075038	2075489	-	L1MA4A	GMDS
1397	chr6	2075510	2081022	-	L1PA4	GMDS
1398	chr6	1933098	1934899	-	L1MB7	GMDS
1399	chr6	1938644	1939161	-	L1MB7	GMDS
1400	chr18	46175357	46181506	+	L1PA6	CTIF
1401	chr1	28714728	28715080	+	L1MA6	PHACTR4
1402	chr1	28715371	28715988	+	L1MA6	PHACTR4
1403	chr19	34696595	34697127	+	L1M5	LSM14A
1404	chr19	34697597	34697848	+	L1M5	LSM14A
1405	chr19	34697843	34698048	+	L1M5	LSM14A
1406	chr15	42544876	42546070	-	L1M4	TMEM87A
1407	chr15	42538494	42544578	-	L1PA6	TMEM87A
1408	chr17	31058222	31058611	-	L1MEe	MYO1D
1409	chr17	31056921	31057922	-	L1MEe	MYO1D
1410	chr17	31005276	31011290	-	L1PA2	MYO1D
1411	chr17	31115269	31116432	-	L1PB2	MYO1D
1412	chr17	30967959	30973149	-	L1PA5	MYO1D
1413	chr17	31114735	31115268	-	L1PB2	MYO1D
1414	chr7	8066433	8066850	+	L1MA2	GLCCI1
1415	chr7	8077738	8079345	+	L1PB4	GLCCI1
1416	chr7	8067137	8071329	+	L1MA2	GLCCI1
1417	chr5	139856564	139857199	+	L1MEg	ANKHD1-EIF4EBP3
1418	chr5	139855682	139856536	+	L1MEg	ANKHD1-EIF4EBP3
1419	chr5	139895100	139900527	+	L1PA3	ANKHD1-EIF4EBP3
1420	chr8	146169206	146169436	-	L1MB5	ZNF16
1421	chr7	148444367	148444698	+	L1MEe	CUL1
1422	chr7	148444832	148445106	+	L1MEe	CUL1
1423	chr9	88700397	88703334	-	L1PA7	GOLM1
1424	chr9	88703373	88706134	-	L1PA7	GOLM1
1425	chr5	107543033	107549452	-	L1PA7	FBXL17
1426	chr5	107694712	107695865	-	L1M4c	FBXL17
1427	chr8	74641924	74642679	-	L1MB5	STAU2
1428	chr8	74465884	74466964	-	L1M3d	STAU2
1429	chr8	74640296	74641817	-	L1MB5	STAU2
1430	chr8	74424988	74425728	-	L1MB7	STAU2
1431	chr8	74635600	74636271	-	L1MEc	STAU2
1432	chr15	65969963	65970265	-	L1M5	DENND4A
1433	chr15	65978075	65978568	-	L1MB8	DENND4A
1434	chr15	65981483	65982394	-	L1MEg1	DENND4A
1435	chr15	65979345	65981296	-	L1MEf	DENND4A
1436	chr14	37684655	37684990	+	L1M1	MIPOL1
1437	chr14	37685298	37687096	+	L1M1	MIPOL1
1438	chr11	7029689	7031811	+	L1PA15	ZNF214
1439	chr1	5988668	5991321	-	L1MD2	NPHP4
1440	chr3	72442717	72443584	-	L1MC4a	RYBP
1441	chrX	57343576	57347289	+	L1PA7	FAAH2
1442	chr20	43578319	43578774	-	L1ME3E	TOMM34
1443	chr4	89718716	89719280	-	L1M6	FAM13A
1444	chr15	57477525	57477812	+	L1MB5	TCF12
1445	chr15	57478106	57478414	+	L1MB5	TCF12
1446	chr22	20830203	20830478	-	L1MC4a	KLHL22
1447	chr2	162025336	162026240	+	HAL1	TANK
1448	chr14	72102023	72103476	+	L1MDa	SIPA1L1
1449	chr14	72100189	72100835	+	L1MDa	SIPA1L1
1450	chr14	72145584	72147543	+	L1PA5	SIPA1L1
1451	chr6	161439030	161440221	+	L1MEc	MAP3K4
1452	chr1	162143110	162144365	+	L1PA4	NOS1AP
1453	chr8	97708687	97711866	+	L1MA2	CPQ
1454	chr8	97984283	97990209	+	L1PB1	CPQ
1455	chr8	98066344	98067159	+	L1PB3	CPQ
1456	chr8	97704538	97706609	+	L1MA2	CPQ
1457	chr8	97706602	97707096	+	L1MA2	CPQ
1458	chr8	97707163	97708678	+	L1PA3	CPQ
1459	chr8	98104644	98105677	+	L1PA15	CPQ
1460	chr15	56962409	56964836	-	L1PA12	ZNF280D
1461	chr3	58075289	58075508	+	L1MD1	FLNB
1462	chr3	58074124	58074982	+	L1MD1	FLNB
1463	chr11	31755055	31756940	+	L1MB1	ELP4
1464	chr11	31759046	31759662	+	L1MB1	ELP4
1465	chr11	31756941	31759026	+	L1PA4	ELP4
1466	chr11	31762302	31768441	+	L1PA4	ELP4
1467	chr6	149725112	149727181	+	L1MA9	TAB2
1468	chr6	149722413	149724088	+	L1MA9	TAB2
1469	chr3	139123405	139129585	+	L1PA6	LOC100507291
1470	chr7	92318463	92319885	-	L1PA12	CDK6
1471	chr7	92386466	92388327	-	L1PA14	CDK6
1472	chr7	92405231	92406538	-	L1PA7	CDK6
1473	chr7	92406860	92407286	-	L1PA7	CDK6
1474	chr2	109259658	109263150	+	L1PA7	LIMS1
1475	chr2	109263477	109266433	+	L1PA7	LIMS1
1476	chr8	48216166	48217689	-	L1ME2z	SPIDR
1477	chr8	48210047	48216171	-	L1PA4	SPIDR
1478	chr8	48218767	48219359	-	L1ME2z	SPIDR
1479	chr8	48229550	48235690	+	L1PA4	SPIDR
1480	chr2	132450941	132453475	+	L1PA3	C2orf27A
1481	chr3	37923042	37923511	+	L1ME3C	CTDSPL
1482	chr3	53370434	53370872	-	L1MEd	DCP1A
1483	chr3	53368887	53369104	-	L1MEd	DCP1A
1484	chr3	53369468	53369847	-	L1MEd	DCP1A
1485	chr9	80394916	80396329	-	L1MA5A	GNAQ
1486	chr8	107050157	107051261	-	L1PA3	ZFPM2-AS1
1487	chr13	92997670	92999999	+	L1M3b	GPC5-AS2
1488	chr1	75737210	75739721	-	L1PB2	SLC44A5
1489	chr1	76068667	76070775	-	L1PA16	SLC44A5
1490	chr18	70864983	70865361	-	L1MEg	LOC400655
1491	chr1	212234605	212235488	+	L1MA4A	DTL
1492	chr1	212228332	212233796	+	L1MA4A	DTL
1493	chr1	212234095	212234407	+	L1MA4A	DTL
1494	chr4	170463179	170466208	-	L1PA7	NEK1
1495	chr4	170416693	170421699	-	L1PA4	NEK1
1496	chr4	170415252	170416390	-	L1PA4	NEK1
1497	chr4	170467200	170470572	-	L1PA7	NEK1
1498	chr4	170389753	170393743	-	L1P3	NEK1
1499	chr11	126112338	126113094	+	L1MB7	FAM118B
1500	chr11	126111984	126112203	+	L1MB7	FAM118B
1501	chr5	70276409	70276983	+	L1MB4	NAIP
1502	chr12	8621205	8623501	+	L1PA7	CLEC6A
1503	chr18	77257931	77263235	+	L1MB8	NFATC1
1504	chr9	125961513	125962839	-	L1PB3	STRBP
1505	chr9	125960717	125961232	-	L1PB3	STRBP
1506	chr9	125963159	125964929	-	L1PB3	STRBP
1507	chr2	149121102	149126052	+	L1PA7	MBD5
1508	chr2	149185411	149187561	+	L1PA7	MBD5
1509	chr2	148931322	148932636	+	L1MA7	MBD5
1510	chr2	149181777	149185370	+	L1PA4	MBD5
1511	chr2	148844792	148850388	+	L1PB1	MBD5
1512	chr9	94703584	94704060	-	L1MC4a	ROR2
1513	chr1	225405730	225409361	+	L1P3	DNAH14
1514	chr1	225315957	225318530	+	L1PA3	DNAH14
1515	chr1	225251701	225252620	+	L1ME2	DNAH14
1516	chr1	225355891	225361977	+	L1PA4	DNAH14
1517	chr5	65065812	65066824	+	L1ME3F	NLN
1518	chr9	98723150	98723375	+	L1MC4a	ERCC6L2
1519	chr9	98705813	98706825	+	L1MB3	ERCC6L2
1520	chr9	98720925	98722051	+	L1PA3	ERCC6L2
1521	chr6	83791126	83792500	+	L1MA8	DOPEY1
1522	chr21	34605974	34606488	+	L1ME4a	IFNAR2
1523	chr21	34605304	34605946	+	L1ME4a	IFNAR2
1524	chr6	136975884	136976181	-	L1M5	MAP3K5
1525	chr6	137011902	137012466	-	L1MEf	MAP3K5
1526	chr17	28159985	28160699	-	L1M1	SSH2
1527	chr7	120919682	120920144	+	HAL1	CPED1
1528	chr7	120893539	120896539	+	L1PA16	CPED1
1529	chr7	120896540	120897277	+	L1PA16	CPED1
1530	chr7	120887452	120889778	+	L1PA4	CPED1
1531	chr7	120889774	120893526	+	L1PA4	CPED1
1532	chr1	197548375	197549199	-	L1MEg	DENND1B
1533	chr18	72522638	72523998	+	L1PA3	ZNF407
1534	chr2	242859113	242863308	+	L1PREC2	LINC01237
1535	chr2	242831858	242832297	+	L1MC4	LINC01237
1536	chr1	234543380	234543709	-	L1MC3	TARBP1
1537	chr15	56254007	56254641	-	L1MEf	NEDD4
1538	chr17	492959	496205	-	L1HS	VPS53
1539	chr17	537637	543778	-	L1PA5	VPS53
1540	chrX	31483323	31489727	-	L1PA7	DMD
1541	chrX	31529430	31531533	-	L1PA3	DMD
1542	chr18	32853046	32853463	-	L1MB3	ZSCAN30
1543	chr20	25672117	25672530	-	L1M4b	ZNF337
1544	chr20	25659597	25661040	+	L1MA4	ZNF337
1545	chr14	90370322	90371255	-	L1PA6	EFCAB11
1546	chr3	17090875	17092944	+	L1MA2	PLCL2
1547	chr16	67102406	67102834	+	L1M4b	CBFB
1548	chr16	67101520	67102100	+	L1M4b	CBFB
1549	chr16	48597979	48600123	-	L1MD2	N4BP1
1550	chr16	48600256	48601230	-	L1MD2	N4BP1
1551	chr15	77636127	77636438	-	L1MB2	PEAK1
1552	chr15	77442854	77448986	-	L1PA4	PEAK1
1553	chr15	77578042	77578611	-	L1P1	PEAK1
1554	chr15	77635050	77635824	-	L1MB2	PEAK1
1555	chr15	77549071	77551394	-	L1PA3	PEAK1
1556	chr15	77613007	77614238	-	L1PA4	PEAK1
1557	chr7	66121829	66122534	+	L1M4	LOC100996437
1558	chr7	66122838	66123239	+	L1M4	LOC100996437
1559	chr10	94718365	94718570	+	L1MC1	EXOC6
1560	chr10	94669813	94670357	+	L1ME2	EXOC6
1561	chr10	94718869	94720345	+	L1MC1	EXOC6
1562	chr12	105576107	105579481	-	L1PA7	APPL2
1563	chr12	105572765	105575812	-	L1PA7	APPL2
1564	chr1	227490014	227491596	-	HAL1	CDC42BPA
1565	chr1	227270480	227271806	-	L1MEg	CDC42BPA
1566	chr1	227415953	227417392	-	L1MB7	CDC42BPA
1567	chr1	227338686	227339491	-	L1MB3	CDC42BPA
1568	chr1	227395066	227397794	-	L1PA2	CDC42BPA
1569	chr1	227420127	227420809	-	L1PA5	CDC42BPA
1570	chr1	227295280	227296303	-	L1MB4	CDC42BPA
1571	chr2	174995740	174996548	-	L1ME3	OLA1
1572	chr2	174959382	174960279	-	L1MB2	OLA1
1573	chr12	11041630	11042695	-	L1MDa	PRH1-PRR4
1574	chr3	128472846	128474437	+	L1M4c	RAB7A
1575	chr3	128518759	128518979	+	L1MEd	RAB7A
1576	chr4	85680006	85682710	-	L1PA3	WDFY3
1577	chr6	96981118	96981632	+	L1MB8	UFL1
1578	chr6	96993700	96995846	+	L1PB4	UFL1
1579	chr7	26804469	26810530	-	L1P3	SKAP2
1580	chr1	71346399	71348663	-	L1PB4	PTGER3
1581	chr5	93288022	93290378	-	L1MA3	FAM172A
1582	chr5	93283239	93284482	-	L1PA3	FAM172A
1583	chr2	64226384	64227001	-	L1M1	VPS54
1584	chr2	64206675	64207751	-	L1MEc	VPS54
1585	chr2	64213236	64215577	-	L1MA3	VPS54
1586	chr17	30909233	30909911	-	L1ME1	MYO1D
1587	chr18	60597541	60598140	+	L1PA17	PHLPP1
1588	chr18	60484488	60485084	+	L1MEc	PHLPP1
1589	chr18	60488016	60488356	+	L1MEc	PHLPP1
1590	chr18	60599133	60601947	+	L1PA17	PHLPP1
1591	chr18	60598441	60598845	+	L1PA17	PHLPP1
1592	chrX	20269901	20271350	-	L1MDa	RPS6KA3
1593	chr15	43357559	43357906	-	L1PA11	UBR1
1594	chr15	43357907	43358926	-	L1P3	UBR1
1595	chr15	43260753	43261808	-	L1PA7	UBR1
1596	chr1	119650321	119654546	-	L1MC1	WARS2
1597	chr10	75917017	75917355	+	L1MEg	ADK
1598	chr2	219372181	219372497	-	L1MC4	USP37
1599	chr2	219371308	219371521	-	L1MC4	USP37
1600	chr2	219370041	219370585	-	L1MC4	USP37
1601	chr2	219390413	219390955	-	L1PA13	USP37
1602	chr9	101512281	101512881	-	L1MB7	ANKS6
1603	chr9	101526421	101527302	-	L1ME1	ANKS6
1604	chr7	107913193	107919341	-	L1PA6	NRCAM
1605	chr10	124651006	124651281	+	L1MD2	LOC399815
1606	chr10	124653328	124653887	+	L1MD2	LOC399815
1607	chr10	124650491	124650995	+	L1MD2	LOC399815
1608	chr10	88898474	88899383	+	L1MEc	SHLD2
1609	chr10	88896648	88897619	+	L1MEg	SHLD2
1610	chr6	107487868	107491815	-	L1PA5	PDSS2
1611	chr6	107485373	107487565	-	L1PA5	PDSS2
1612	chr6	107697186	107698035	-	L1PA3	PDSS2
1613	chr10	112708807	112711480	+	L1MA9	SHOC2
1614	chr8	112001530	112003011	-	L1MC4a	LINC01608
1615	chr8	112005962	112006334	-	L1PB1	LINC01608
1616	chr5	79456384	79458195	-	L1PB4	SERINC5
1617	chr22	46224098	46227260	+	L1MB3	ATXN10
1618	chr22	46176664	46177942	+	L1MDa	ATXN10
1619	chr6	108207064	108208266	-	L1PA7	SEC63
1620	chr6	108258065	108258327	-	L1PA16	SEC63
1621	chr6	108258630	108259272	-	L1PA16	SEC63
1622	chr6	108208964	108213491	-	L1PA7	SEC63
1623	chr8	23074273	23074728	-	L1M5	TNFRSF10A
1624	chr8	23073631	23073974	-	L1M5	TNFRSF10A
1625	chr18	33244974	33246253	+	HAL1	GALNT1
1626	chr2	132397648	132399462	-	L1MCc	LINC01087
1627	chr2	132396676	132397133	+	L1P4	LINC01087
1628	chr5	115429359	115431008	+	L1MA4A	COMMD10
1629	chr5	115461516	115463627	+	L1PA5	COMMD10
1630	chr14	28133099	28133998	-	L1PA5	LOC728755
1631	chr14	28134003	28135201	-	L1PA12	LOC728755
1632	chr13	51495837	51498702	+	L1M4	RNASEH2B
1633	chr10	28889805	28890997	+	L1MB4	WAC
1634	chr10	28889554	28889804	+	L1MD	WAC
1635	chr1	213372251	213374194	+	L1PA13	RPS6KC1
1636	chr10	59966398	59966763	-	L1PB2	IPMK
1637	chr10	59967044	59967315	-	L1PB2	IPMK
1638	chr1	184894201	184895358	-	L1MA3	FAM129A
1639	chr1	184892038	184894185	-	L1MA3	FAM129A
1640	chr1	184802991	184805147	-	L1PA6	FAM129A
1641	chr5	151216558	151217513	+	L1PA7	GLRA1
1642	chr7	138854777	138856537	+	L1MA3	TTC26
1643	chr13	93198285	93199323	+	L1PA4	GPC5
1644	chr13	93168986	93175026	+	L1PA5	GPC5
1645	chr13	92989374	92991312	+	L1MC1	GPC5
1646	chr18	59715935	59720177	-	L1PA3	PIGN
1647	chr4	56377652	56379033	-	L1MC1	CLOCK
1648	chr13	91158549	91159576	+	L1MC1	LINC01049
1649	chr13	91171522	91177243	+	L1PREC2	LINC01049
1650	chr20	3502992	3508728	+	L1PA7	ATRN
1651	chr20	3478561	3481492	+	L1PA3	ATRN
1652	chr8	109222828	109223802	-	L1PA5	EIF3E
1653	chr8	59472235	59473108	+	L1MB7	SDCBP
1654	chr11	111876659	111882689	+	L1PA6	DIXDC1
1655	chr9	95338108	95338807	+	L1MB3	CENPP
1656	chr9	95327705	95328302	+	L1MB3	CENPP
1657	chr9	95336546	95337813	+	L1MB3	CENPP
1658	chr9	95328608	95329651	+	L1MB3	CENPP
1659	chr7	133985199	133985802	-	L1ME4a	SLC35B4
1660	chr8	48481432	48482146	+	L1MA9	SPIDR
1661	chr8	48482141	48483343	+	L1MA9	SPIDR
1662	chr8	48439294	48440183	+	L1MC2	SPIDR
1663	chr8	48397434	48403568	+	L1PA5	SPIDR
1664	chr20	62301757	62302007	+	L1ME1	RTEL1
1665	chr20	62300130	62300341	+	L1M5	RTEL1
1666	chr3	152143420	152144153	+	L1PA7	MBNL1
1667	chr3	152139024	152139355	+	L1P3	MBNL1
1668	chr3	152137514	152139025	+	L1PA7	MBNL1
1669	chr3	152139352	152143132	+	L1PA7	MBNL1
1670	chrX	62685004	62685365	-	L1M4	LINC01278
1671	chrX	62666344	62672362	-	L1PA5	LINC01278
1672	chrX	62682413	62685003	-	L1P2	LINC01278
1673	chrX	62674961	62675603	+	L1PA14	LINC01278
1674	chrX	62695945	62697892	+	L1PA16	LINC01278
1675	chrX	62699411	62704347	+	L1PA6	LINC01278
1676	chrX	62704372	62706145	+	L1PA16	LINC01278
1677	chrX	62662800	62664113	+	L1PA13	LINC01278
1678	chrX	62672375	62674573	+	L1PA14	LINC01278
1679	chrX	62657082	62658302	+	L1M2	LINC01278
1680	chr1	12472138	12473161	+	L1ME3A	VPS13D
1681	chr1	12446735	12447619	+	L1MEc	VPS13D
1682	chr15	30079663	30080793	-	L1MB8	TJP1
1683	chr15	30082603	30083235	-	L1MA3	TJP1
1684	chr15	30051534	30052312	-	L1MA9	TJP1
1685	chr15	51602339	51603856	+	L1MEf	CYP19A1
1686	chr2	37090166	37091842	-	L1PA14	STRN
1687	chr2	37092158	37092714	-	L1PA14	STRN
1688	chr18	67760609	67764138	-	L1P2	RTTN
1689	chr18	67771032	67772861	-	L1PA3	RTTN
1690	chr18	67765881	67770125	-	L1PA3	RTTN
1691	chr17	2208661	2208988	+	L1ME4a	SRR
1692	chr15	102218481	102220628	-	L1MDa	TARSL2
1693	chr15	102231862	102232109	-	L1MA9	TARSL2
1694	chr11	4082672	4083398	+	L1MB5	STIM1
1695	chr11	4020820	4026972	+	L1PA3	STIM1
1696	chr11	4073046	4074973	+	L1PA5	STIM1
1697	chr14	100556280	100557383	+	L1ME3	EVL
1698	chrX	109517423	109518776	-	L1MEc	AMMECR1
1699	chrX	109515744	109517422	-	L1PB4	AMMECR1
1700	chr14	32078079	32081403	+	L1MA2	NUBPL
1701	chr14	32070712	32071608	+	L1PA3	NUBPL
1702	chr9	115412350	115413677	+	L1MEf	KIAA1958
1703	chr9	115410364	115411441	+	L1MEc	KIAA1958
1704	chr8	41611059	41611265	-	L1PA16	ANK1
1705	chr8	41535960	41536291	-	L1ME1	ANK1
1706	chr8	41533094	41534296	-	L1ME1	ANK1
1707	chr8	41536604	41536917	-	L1ME1	ANK1
1708	chr8	41596589	41597660	-	L1MCc	ANK1
1709	chr8	41534299	41534975	-	L1ME1	ANK1
1710	chr3	193372302	193372604	+	L1ME1	OPA1
1711	chr5	38892696	38893344	+	L1PA15-16	OSMR
1712	chr5	38893346	38895459	+	L1PA15-16	OSMR
1713	chr5	101968157	101968433	-	L1PA5	LINC00491
1714	chr1	60076209	60082314	+	L1PA4	FGGY
1715	chr1	60049674	60052342	+	L1PA4	FGGY
1716	chr1	59925770	59927442	+	L1PA6	FGGY
1717	chr1	59928878	59933179	+	L1PA6	FGGY
1718	chr1	60029066	60029970	+	L1P3	FGGY
1719	chr3	58884201	58885657	-	L1PA10	C3orf67
1720	chr8	22915217	22915477	-	L1MEe	TNFRSF10B
1721	chr8	22915769	22916004	-	L1MEe	TNFRSF10B
1722	chr8	22917325	22918524	-	L1MB2	TNFRSF10B
1723	chr2	59488539	59492746	+	L1PA4	LINC01793
1724	chr10	98991039	98991911	-	L1MB3	ARHGAP19
1725	chr7	124634931	124636516	+	L1PA7	POT1-AS1
1726	chrX	110983667	110984531	+	L1MC5	ALG13
1727	chrX	110996465	110999651	+	L1PA7	ALG13
1728	chr17	5432396	5432679	-	L1MEg	NLRP1
1729	chr17	5468961	5472314	-	L1MA1	NLRP1
1730	chr17	5433011	5433271	-	L1MEg	NLRP1
1731	chr11	72616325	72618643	-	L1PA6	FCHSD2
1732	chr11	72751639	72752985	-	L1MA4A	FCHSD2
1733	chr11	72753269	72754315	-	L1MA4A	FCHSD2
1734	chr5	90131761	90132625	+	L1MD1	ADGRV1
1735	chr5	90340909	90342928	+	L1PB	ADGRV1
1736	chr5	89983262	89984165	+	L1PA3	ADGRV1
1737	chr5	90265557	90271683	+	L1PA5	ADGRV1
1738	chr5	90090502	90096897	+	L1PA7	ADGRV1
1739	chr9	91956494	91957855	+	L1MB4	SECISBP2
1740	chr7	102103135	102103402	-	L1MB2	ALKBH4
1741	chr13	111909849	111914684	+	L1M1	ARHGEF7
1742	chr16	53518764	53519484	+	L1P1	RBL2
1743	chr9	111837451	111838393	-	L1MEf	TMEM245
1744	chr12	112739284	112739614	-	HAL1	HECTD4
1745	chr2	10490726	10491601	+	L1MB8	HPCAL1
1746	chr11	75643628	75645700	+	L1MA3	UVRAG
1747	chr11	75728396	75729240	+	L1MEg	UVRAG
1748	chr6	149992570	149993024	-	L1MD	LATS1
1749	chr1	146473774	146474039	-	L1M5	NBPF19
1750	chr1	146823625	146825033	-	L1MB7	NBPF19
1751	chr1	146793522	146799541	-	L1PA3	NBPF19
1752	chr1	147762331	147762700	+	L1MD2	NBPF19
1753	chr1	147751152	147751933	+	L1MEc	NBPF19
1754	chr1	146845899	146846850	-	L1PA3	NBPF19
1755	chr17	59781234	59781845	-	L1P4	BRIP1
1756	chr17	59780723	59781233	-	L1PA15	BRIP1
1757	chr17	59782284	59782861	-	L1PA16	BRIP1
1758	chr17	59872464	59874010	-	L1MA2	BRIP1
1759	chr4	71829566	71830364	+	L1MEg	MOB1B
1760	chr5	130832038	130833268	-	L1MB5	RAPGEF6
1761	chr5	130822117	130822413	-	HAL1	RAPGEF6
1762	chr2	159379130	159385161	+	L1PA2	PKP4
1763	chr3	195707372	195708588	-	L1MA9	SDHAP1
1764	chr22	31291228	31291505	+	HAL1	OSBP2
1765	chr22	31290236	31290482	+	L1MEe	OSBP2
1766	chr20	2980942	2981530	+	L1ME3D	PTPRA
1767	chr3	3217134	3217866	-	L1MC3	CRBN
1768	chr18	21008670	21009321	-	L1PA17	TMEM241
1769	chr18	21009639	21010203	-	L1PA17	TMEM241
1770	chr19	52726136	52727442	+	L1ME3	PPP2R1A
1771	chr3	4426869	4432284	-	L1MD1	SUMF1
1772	chr4	103573117	103573488	-	L1MA5	MANBA
1773	chr4	103618513	103623791	-	L1PA3	MANBA
1774	chr9	140631701	140632363	+	L1MB3	EHMT1
1775	chr9	140632674	140633532	+	L1MB3	EHMT1
1776	chr9	140627827	140630057	+	L1MB3	EHMT1
1777	chr17	35359982	35360683	+	L1M4	AATF
1778	chr5	54728070	54728854	+	L1M2	PLPP1
1779	chr5	54729978	54731146	+	L1M2	PLPP1
1780	chr5	54725068	54727265	+	L1M2	PLPP1
1781	chr5	54727259	54727765	+	L1M2	PLPP1
1782	chr10	114376157	114377492	+	L1MEg	VTI1A
1783	chr10	114354082	114356080	+	L1PA3	VTI1A
1784	chr11	65967841	65968409	+	L1MA3	PACS1
1785	chr11	65968703	65969127	+	L1MA3	PACS1
1786	chr11	65914561	65914891	+	L1M4b	PACS1
1787	chr2	86813465	86813923	+	L1MC1	RNF103-CHMP3
1788	chr2	86770980	86771360	-	L1MB5	RNF103-CHMP3
1789	chr2	238995899	238996449	+	L1MDa	UBE2F-SCLY
1790	chr2	238993557	238994077	+	L1MDa	UBE2F-SCLY
1791	chr2	238956325	238956958	+	L1MD2	UBE2F-SCLY
1792	chr2	238994379	238995068	+	L1MDa	UBE2F-SCLY
1793	chr4	56352219	56354165	-	HAL1	CLOCK
1794	chr6	147589866	147590794	+	L1MEf	STXBP5
1795	chr6	147591553	147593481	+	L1MEf	STXBP5
1796	chr6	147688794	147691374	+	L1ME1	STXBP5
1797	chr6	147617238	147622488	+	L1M2	STXBP5
1798	chr6	147590924	147591252	+	L1MEf	STXBP5
1799	chr6	147687950	147688381	+	L1ME1	STXBP5
1800	chr6	147572142	147573922	+	L1PA7	STXBP5
1801	chr6	147573918	147576513	+	L1PA7	STXBP5
1802	chr2	32121974	32124094	-	L1PA7	MEMO1
1803	chr3	158110345	158114136	+	L1PA15	RSRC1
1804	chr3	158060474	158061783	+	L1ME1	RSRC1
1805	chr3	158155210	158157607	+	L1PA6	RSRC1
1806	chr3	158161922	158163433	+	L1PA5	RSRC1
1807	chr3	158130656	158132348	+	L1PA10	RSRC1
1808	chr7	111880641	111882207	+	L1MA3	ZNF277
1809	chr7	158461451	158462091	-	L1PA11	NCAPG2
1810	chr2	185478413	185479986	+	L1PA7	ZNF804A
1811	chr3	149551125	149552260	+	L1MB3	RNF13
1812	chr18	23927184	23928293	+	L1MA5A	TAF4B
1813	chr18	23860022	23861234	+	L1PA16	TAF4B
1814	chr18	23930668	23931592	+	L1MA5A	TAF4B
1815	chr5	138996147	138996478	+	L1M5	UBE2D2
1816	chr15	49893695	49896275	-	L1MA2	FAM227B
1817	chr15	49885644	49887863	-	L1PB1	FAM227B
1818	chr1	169358557	169359341	+	L1MB4	BLZF1
1819	chr5	127494910	127496075	+	L1PA7	SLC12A2
1820	chr5	127453261	127454422	+	L1PB2	SLC12A2
1821	chr18	729925	730277	-	L1MEg	YES1
1822	chr18	728860	729266	-	L1MEg	YES1
1823	chr9	138745805	138746165	-	L1ME3C	CAMSAP1
1824	chr11	31407290	31411609	+	L1MA3	DNAJC24
1825	chr5	74002131	74008268	+	L1PA3	HEXB
1826	chr20	62428359	62429702	-	L1PA5	ZBTB46
1827	chrX	107746521	107748622	+	L1PB3	COL4A5
1828	chrX	107801170	107801415	-	L1PA5	COL4A5
1829	chr11	76666838	76667258	+	L1MB7	ACER3
1830	chr18	233605	234548	-	L1M5	THOC1
1831	chr9	115048130	115049614	-	L1MEf	PTBP3
1832	chr1	52295935	52296153	-	L1MEg	NRDC
1833	chr1	52295183	52295628	-	L1MEg	NRDC
1834	chr5	43133925	43134787	+	L1MB1	ZNF131
1835	chr15	58943310	58946582	-	L1MA2	ADAM10
1836	chr15	58948246	58950057	-	L1MA2	ADAM10
1837	chr15	58950062	58951190	-	L1M5	ADAM10
1838	chr6	38659530	38661434	-	L1MDa	GLO1
1839	chr7	92971277	92977292	+	L1PA3	VPS50
1840	chr7	92879723	92880996	+	L1PA7	VPS50
1841	chr7	92958444	92959780	+	L1ME1	VPS50
1842	chr7	92953932	92955793	+	L1PA3	VPS50
1843	chr1	87546184	87546674	+	L1M1	HS2ST1
1844	chr1	87546650	87547412	+	L1M1	HS2ST1
1845	chr1	174112709	174115327	+	L1PA7	LOC102724601
1846	chr1	174115305	174117618	+	L1PA7	LOC102724601
1847	chr11	77685945	77686497	-	L1MB8	INTS4
1848	chr1	202360204	202360676	+	L1MB8	PPP1R12B
1849	chr10	95280731	95286852	+	L1PA4	CEP55
1850	chr3	162934742	162936926	-	L1MA3	LINC01192
1851	chr3	162932819	162934745	-	L1MA3	LINC01192
1852	chr7	140053810	140054247	-	L1MC4a	SLC37A3
1853	chr11	92905614	92911690	-	L1PA2	SLC36A4
1854	chr11	92889846	92891093	-	L1PA13	SLC36A4
1855	chr5	43500818	43501035	-	L1M5	C5orf34
1856	chr5	43500003	43500437	-	L1M5	C5orf34
1857	chr1	155357065	155357823	-	L1PREC2	ASH1L
1858	chr1	155498504	155499400	-	L1PA13	ASH1L
1859	chr1	155417321	155418113	-	L1M1	ASH1L
1860	chr1	155356485	155356774	-	L1PREC2	ASH1L
1861	chrX	76868077	76868947	-	L1MB4	ATRX
1862	chrX	77017032	77017460	-	L1MA9	ATRX
1863	chrX	77006000	77012270	-	L1PA8	ATRX
1864	chr4	2327641	2328696	-	L1M2	ZFYVE28
1865	chr11	116845914	116847335	-	L1MB8	SIK3
1866	chr11	116901578	116902211	-	L1MD	SIK3
1867	chr7	152124406	152124699	-	L1MC4a	KMT2C
1868	chr3	108398819	108400937	+	L1PA7	DZIP3
1869	chr3	108385062	108385885	+	L1MDa	DZIP3
1870	chr3	108374359	108380495	+	L1PA4	DZIP3
1871	chr2	33019174	33020598	+	L1MB3	TTC27
1872	chr2	33020946	33021957	+	L1MB3	TTC27
1873	chr6	119138286	119144713	-	L1PA8	MCM9
1874	chr6	119155048	119159319	-	L1PA7	MCM9
1875	chr6	119159884	119161219	-	L1PA7	MCM9
1876	chr1	167282337	167283171	+	L1MEe	POU2F1
1877	chr1	167279344	167279691	+	L1MEe	POU2F1
1878	chr1	167283456	167283734	+	L1MEe	POU2F1
1879	chr2	135861749	135862140	+	L1M4b	RAB3GAP1
1880	chr2	135864344	135865118	+	L1M4b	RAB3GAP1
1881	chr2	135862487	135862772	+	L1M4b	RAB3GAP1
1882	chr22	21962281	21962528	+	L1MC1	UBE2L3
1883	chrX	154324853	154325872	+	L1M3	BRCC3
1884	chr10	124634447	124635210	-	L1MC2	FAM24B
1885	chr10	124612022	124612720	-	L1MDa	FAM24B
1886	chr6	90517845	90518653	-	L1MEf	MDN1
1887	chr8	143391551	143392188	-	L1ME3	TSNARE1
1888	chr8	143389090	143391578	-	L1ME3	TSNARE1
1889	chr8	143388227	143388463	-	L1ME3	TSNARE1
1890	chr11	14798220	14799217	+	L1MDb	PDE3B
1891	chr11	14845720	14850869	+	L1PA13	PDE3B
1892	chr11	14737455	14743484	+	L1PA2	PDE3B
1893	chr11	14865898	14872044	+	L1PA3	PDE3B
1894	chr11	14885031	14886748	+	L1P2	PDE3B
1895	chr11	14682862	14688993	+	L1PA3	PDE3B
1896	chr11	14689012	14689379	+	L1PA4	PDE3B
1897	chr11	14682416	14682855	+	L1P2	PDE3B
1898	chr11	14799222	14805319	+	L1PA5	PDE3B
1899	chr10	76288238	76289290	+	L1MB4	LOC102723439
1900	chr12	32958832	32962955	-	L1PA11	PKP2
1901	chr12	46161679	46163755	+	L1M4b	ARID2
1902	chr12	46216476	46218236	+	L1MA4	ARID2
1903	chr12	46218258	46218638	+	L1MA4	ARID2
1904	chr8	106855395	106858450	-	L1P2	ZFPM2-AS1
1905	chr3	113131252	113135240	-	L1PA8A	CFAP44
1906	chr5	40740984	40741809	-	L1ME2	TTC33
1907	chr14	68334789	68340814	+	L1PA3	RAD51B
1908	chr14	68687814	68689399	+	L1PB1	RAD51B
1909	chr14	68428733	68429946	+	HAL1b	RAD51B
1910	chr14	68443288	68443784	+	L1P1	RAD51B
1911	chr15	50504302	50508802	+	L1PB1	SLC27A2
1912	chr15	50502328	50503986	+	L1PB1	SLC27A2
1913	chr20	8155967	8157475	+	L1MD2	PLCB1
1914	chr20	8153310	8155413	+	L1MD2	PLCB1
1915	chr20	8544207	8546127	+	L1PA7	PLCB1
1916	chr14	32273776	32275126	+	L1PREC2	NUBPL
1917	chr14	32286158	32287596	+	L1PA7	NUBPL
1918	chr21	17156316	17156609	+	L1M2	USP25
1919	chr21	17154735	17155994	+	L1M2	USP25
1920	chr21	17156909	17159792	+	L1M1	USP25
1921	chr1	46414406	46415886	+	L1PREC2	MAST2
1922	chr1	46417750	46418220	+	L1MB7	MAST2
1923	chr11	100714123	100716240	+	L1PB1	ARHGAP42
1924	chr4	89606106	89606914	+	L1PA8	HERC3
1925	chr4	89605099	89605998	+	L1PA8	HERC3
1926	chr20	18283067	18283693	+	L1MB3	ZNF133
1927	chr20	18279633	18282762	+	L1MB3	ZNF133
1928	chr7	148939416	148940202	+	L1MEg	ZNF212
1929	chr20	6439501	6440998	+	L1PB1	CASC20
1930	chr20	6438334	6439518	+	L1PB1	CASC20
1931	chr6	159411510	159412780	-	L1MDa	RSPH3
1932	chr21	34702875	34705920	+	L1M2a	IFNAR1
1933	chr1	97220125	97221514	+	L1ME1	PTBP2
1934	chr1	97225698	97225996	+	L1ME2	PTBP2
1935	chr19	32871856	32872229	+	L1MC2	ZNF507
1936	chr19	32872545	32872781	+	L1MC2	ZNF507
1937	chr15	56691188	56697340	+	L1PA6	TEX9
1938	chrX	11237009	11238400	-	L1PA2	ARHGAP6
1939	chrX	11236503	11237020	-	L1PA7	ARHGAP6
1940	chrX	11353348	11353780	-	L1PA7	ARHGAP6
1941	chrX	11234835	11236504	-	L1PA7	ARHGAP6
1942	chrX	11405679	11406906	-	L1PA4	ARHGAP6
1943	chr6	26950333	26951871	+	L1PA8A	LINC00240
1944	chr17	34875428	34875831	-	L1MEg	MYO19
1945	chr12	40469992	40473669	-	L1PA15	SLC2A13
1946	chr12	40334947	40340887	-	L1PB1	SLC2A13
1947	chr12	40473962	40474195	-	L1PA15	SLC2A13
1948	chr12	40431453	40432260	-	L1MEf	SLC2A13
1949	chr2	26490071	26490391	+	L1MD3	HADHB
1950	chr1	146868008	146868432	-	L1MD1	LINC00624
1951	chr1	146869978	146872657	-	L1MD1	LINC00624
1952	chr1	146934493	146941668	-	L1PA14	LINC00624
1953	chr1	146884520	146885581	-	L1MEc	LINC00624
1954	chr1	146933708	146934498	-	L1MB8	LINC00624
1955	chr10	82237565	82238515	+	HAL1	TSPAN14
1956	chr14	37970834	37976963	+	L1PA6	MIPOL1
1957	chr14	37913898	37916289	+	L1PA3	MIPOL1
1958	chr14	37762534	37768656	+	L1PA4	MIPOL1
1959	chr15	34183438	34185552	-	L1PA6	AVEN
1960	chr6	56644523	56650666	-	L1PA3	DST
1961	chr6	56643183	56644507	-	L1PA4	DST
1962	chr6	143637623	143640765	+	L1PB1	AIG1
1963	chr6	143492021	143492306	+	L1M2c	AIG1
1964	chr6	143590421	143591132	+	L1ME3A	AIG1
1965	chr2	169700204	169700598	+	L1ME3E	NOSTRIN
1966	chr1	45390358	45390702	-	L1MA2	EIF2B3
1967	chr1	45385912	45387571	-	L1MA2	EIF2B3
1968	chr15	44651819	44656405	+	L1PA3	CASC4
1969	chr15	44641475	44643492	+	L1MA3	CASC4
1970	chr15	44648113	44649086	+	L1MC1	CASC4
1971	chr15	44643797	44644828	+	L1MA3	CASC4
1972	chr15	44656915	44657443	+	L1MC1	CASC4
1973	chr15	44650572	44651072	+	L1MC1	CASC4
1974	chr13	101010489	101010956	+	L1ME2	PCCA
1975	chr5	94809995	94810935	-	L1PA16	TTC37
1976	chr5	94809280	94809995	-	L1PA16	TTC37
1977	chrX	65464873	65465700	+	L1P1	HEPH
1978	chrX	65449022	65449450	+	L1PB1	HEPH
1979	chrX	65460892	65461595	+	L1PA15	HEPH
1980	chrX	65435648	65438389	+	L1PBa	HEPH
1981	chrX	65448200	65449018	+	L1PB	HEPH
1982	chr3	52917199	52918112	-	L1MEf	STIMATE
1983	chr1	229595290	229595956	-	L1MA7	NUP133
1984	chr8	54844745	54849621	+	L1PA7	RGS20
1985	chr8	54849862	54851112	+	L1PA7	RGS20
1986	chr17	68049017	68049526	-	L1MC1	LINC01028
1987	chr10	31764972	31767966	+	L1PB4	ZEB1
1988	chr10	1300280	1304338	+	L1PA2	ADARB2
1989	chr10	1304376	1305345	+	L1PA4	ADARB2
1990	chr5	75943677	75945387	+	L1MDa	IQGAP2
1991	chrX	63516463	63522471	-	L1PA2	MTMR8
1992	chrX	63495922	63498341	-	L1P2	MTMR8
1993	chrX	63539186	63540148	-	L1P1	MTMR8
1994	chrX	63530394	63532275	-	L1PA6	MTMR8
1995	chr12	100475185	100476561	-	L1PA15	UHRF1BP1L
1996	chr11	105743659	105750070	-	L1PA7	GRIA4
1997	chr10	134505616	134507051	+	L1MC2	INPP5A
[truncated: 1,925 more rows]

## Sheet: K562-super-mils
	key_0	start	end	strand	L1	host
0	chr3	40102574	40103917	-	L1PA14	MYRIP
1	chr3	44394713	44396214	-	L1MC1	TCAIM
2	chr14	60939118	60942067	-	L1PA4	C14orf39
3	chr15	58268489	58270759	-	L1PA7	ALDH1A2
4	chr22	50641313	50641520	+	L1M4	SELENOO
5	chr22	50653208	50653470	-	L1MB3	SELENOO
6	chr22	50641810	50642606	+	L1M4	SELENOO
7	chr21	15305764	15306038	-	L1MB7	LOC110091776
8	chr9	97921316	97923247	-	L1PA6	FANCC
9	chr6	36056515	36057334	+	L1PA10	MAPK14
10	chr16	53312513	53313430	+	L1PA5	CHD9
11	chr5	61839887	61842433	+	L1PA5	IPO11
12	chrX	138135026	138135382	-	L1PB1	FGF13
13	chrX	138135409	138136279	-	L1PB1	FGF13
14	chr4	13407633	13410198	-	L1PA7	RAB28
15	chr14	61471162	61474060	+	L1PA3	SLC38A6
16	chr3	101194945	101196048	-	L1PA7	SENP7
17	chr8	141911750	141912134	-	L1PA7	PTK2
18	chr1	227234782	227235074	-	L1M7	CDC42BPA
19	chr1	227418692	227420141	-	L1PA5	CDC42BPA
20	chr4	76883055	76884737	-	L1PA5	SDAD1
21	chr5	64699979	64702584	-	L1PA5	ADAMTS6
22	chr6	97707824	97708965	-	L1MC4	MMS22L
23	chr10	17442541	17444936	+	L1PA5	ST8SIA6-AS1
24	chr7	89999674	90000000	+	L1PB3	GTPBP10
25	chr9	99036763	99037717	+	L1MA9	HSD17B3
26	chr9	99037882	99038291	+	L1MA9	HSD17B3
27	chr9	99039502	99040117	+	L1MA9	HSD17B3
28	chr9	99038422	99039201	+	L1MA9	HSD17B3
29	chr9	99035943	99036438	+	L1MA9	HSD17B3
30	chr2	86320956	86321380	-	L1MC4	POLR1A
31	chr15	56512729	56513626	-	L1PA15	RFX7
32	chr14	55151827	55152301	-	L1MB3	SAMD4A
33	chr13	28224759	28225675	+	L1MC5	POLR1D
34	chr4	175227870	175229786	+	L1PA13	CEP44
35	chr2	86773861	86774118	-	L1MB5	RNF103-CHMP3
36	chr7	22606551	22607954	-	L1MA4	LOC100506178
37	chr8	94727971	94728236	-	L1M5	FAM92A
38	chr8	660490	661499	-	L1MC1	ERICH1
39	chr18	9794841	9796385	+	L1PB1	RAB31
40	chr8	71567757	71569080	-	L1PB1	LACTB2-AS1
41	chr8	71567133	71567455	-	L1PB1	LACTB2-AS1
42	chr1	25816288	25816682	+	L1ME4a	MACO1
43	chr14	37565485	37566213	-	L1M1	SLC25A21
44	chr8	30480764	30482880	-	L1PA5	GTF2E2
45	chr9	108290004	108292064	+	L1PA7	FSD1L
46	chr7	4852971	4853406	-	L1MEg1	RADIL
47	chr7	129363691	129364669	+	L1MB2	NRF1
48	chrX	154770710	154771926	-	L1PA7	TMLHE
49	chr15	63909209	63914241	-	L1PA4	HERC1
50	chr12	44643156	44644797	+	L1PA8	TMEM117
51	chr6	123577088	123578114	-	L1HS	TRDN
52	chr2	191361428	191361788	+	L1PB1	MFSD6
53	chr2	136271254	136276290	-	L1P3	ZRANB3
54	chr2	136238189	136241748	-	L1PA3	ZRANB3
55	chr1	1581504	1582568	-	L1MEf	CDK11B
56	chr5	27478686	27479483	+	L1PA3	PURPL
57	chr5	27478118	27478493	+	L1M4b	PURPL
58	chr7	136675801	136676287	-	L1MC1	CHRM2
59	chr2	136695127	136696169	-	L1PA5	DARS
60	chr7	132586304	132586866	-	L1PA5	CHCHD3
61	chr8	91270992	91273709	+	L1PA13	LINC00534
62	chr8	91276335	91282480	+	L1PA4	LINC00534
63	chr8	91388049	91393817	+	L1PA5	LINC00534
64	chr2	178233601	178238722	-	L1PA8	LOC100130691
65	chr2	178218945	178219927	-	L1PB1	LOC100130691
66	chr7	119274095	119276027	-	L1PA3	LINC02476
67	chr13	50673155	50673430	+	L1MEc	DLEU1
68	chr13	51046409	51047785	+	L1PA4	DLEU1
69	chr10	12014382	12016768	-	L1PA5	UPF2
70	chr1	43875079	43875941	+	L1M1	SZT2
71	chr1	174590214	174591990	+	L1PA4	RABGAP1L
72	chr19	56774101	56774318	-	L1ME3	ZSCAN5A
73	chr7	139362481	139364002	-	L1P3	HIPK2
74	chr3	42146745	42147958	+	L1P2	TRAK1
75	chr21	45519012	45519363	+	L1MD2	TRAPPC10
76	chr10	14906339	14908057	-	L1PA5	HSPA14
77	chr8	42762887	42764624	+	L1MA7	HOOK3
78	chr5	53278012	53278879	-	L1PA7	ARL15
79	chr1	180358140	180359921	-	L1PA4	ACBD6
80	chr9	5712356	5712559	+	L1PA5	RIC1
81	chr7	2172120	2172435	-	L1MC2	MAD1L1
82	chr7	2171784	2171994	-	L1MC2	MAD1L1
83	chr2	109493952	109494699	+	L1M6	CCDC138
84	chr20	40094920	40095156	-	L1MC5	CHD6
85	chr12	6988101	6988394	+	L1PB1	LOC105369632
86	chr7	149930055	149930289	-	L1MC3	ACTR3C
87	chr7	149930304	149931905	-	L1MC3	ACTR3C
88	chr11	108648381	108650408	+	L1PA5	DDX10
89	chr5	179310159	179310796	-	L1M7	TBC1D9B
90	chr16	47455592	47456299	-	L1PA6	ITFG1
91	chr16	89607019	89607371	+	L1MD	SPG7
92	chr15	76979785	76981173	-	L1PA7	SCAPER
93	chr15	76991083	76993012	-	L1P4e	SCAPER
94	chr1	16798444	16800584	-	L1MD1	CROCCP3
95	chr6	117916562	117918611	-	L1PB1	GOPC
96	chr7	124500663	124502177	-	L1PA7	POT1
97	chr11	14596812	14598685	-	L1PA5	PSMA1
98	chr11	14616307	14622422	-	L1PA6	PSMA1
99	chr16	89217553	89218019	+	L1M5	ACSF3
100	chr1	146838728	146840595	-	L1PA16	NBPF19
101	chr12	42821122	42822576	+	L1PB1	PPHLN1
102	chr12	118763785	118764322	-	L1MA3	TAOK3
103	chr6	108566157	108567484	-	L1PA8	SNX3
104	chr20	13492248	13493765	-	L1PA5	TASP1
105	chr3	195089997	195091397	-	L1PREC2	ACAP2
106	chr1	246402413	246405807	-	L1PA5	SMYD3
107	chr1	246416423	246416877	-	L1PA16	SMYD3
108	chr6	69477187	69479577	+	L1PA7	ADGRB3
109	chr6	73419999	73420789	+	L1M1	KCNQ5
110	chr6	73539653	73541463	+	L1PA5	KCNQ5
111	chr15	30969268	30970226	+	L1PREC2	LOC100288637
112	chr7	40429414	40431874	+	L1PA5	SUGCT
113	chr10	89109633	89110452	+	L1PA7	LINC00863
114	chr16	10508750	10510367	+	L1MA2	ATF7IP2
115	chr9	108525686	108527378	+	L1PA3	TMEM38B
116	chr7	149298361	149298603	-	L1ME3	ZNF767P
117	chr2	181897512	181899418	+	L1PA5	UBE2E3
118	chr2	24318028	24324128	+	L1PA6	FAM228B
119	chr5	16592329	16593137	+	L1PREC2	RETREG1
120	chr11	43361476	43362766	+	L1MA5A	API5
121	chr11	33146922	33147554	-	L1MEg	CSTF3
122	chr2	44822543	44822795	+	L1P1	CAMKMT
123	chr2	44821201	44822464	+	L1PA7	CAMKMT
124	chr10	86202473	86203909	+	L1PA7	CCSER2
125	chr9	130231266	130231473	+	L1MD3	LRSAM1
126	chr19	16672055	16672351	-	L1MD2	SLC35E1
127	chr19	16670479	16671391	-	L1MD2	SLC35E1
128	chr2	12471475	12472504	+	L1MA1	MIR3681HG
129	chr2	12704906	12705304	+	HAL1b	MIR3681HG
130	chr2	168741633	168741984	-	L1PB1	LOC105616981
131	chr2	168767655	168767991	-	L1MC1	LOC105616981
132	chr2	168744394	168748490	-	L1PB1	LOC105616981
133	chr2	168744080	168744393	-	L1PB1	LOC105616981
134	chr2	168742664	168744020	-	L1PB1	LOC105616981
135	chr3	157957299	157957519	+	L1PA6	RSRC1
136	chr3	157955765	157957298	+	L1PA6	RSRC1
137	chr7	145858520	145860258	+	L1PA5	CNTNAP2
138	chr5	177935041	177935657	-	L1MDa	COL23A1
139	chr5	177934069	177934402	-	L1MC4a	COL23A1
140	chr7	156413732	156414277	-	L1MA8	LINC01006
141	chr22	31290662	31290997	+	L1MEe	OSBP2
142	chr7	43836063	43836588	+	L1M4c	BLVRA
143	chr3	136556347	136556660	-	L1ME4a	SLC35G2
144	chr15	57246464	57247762	+	L1PA6	TCF12
145	chr7	53830364	53831010	-	L1PB1	LINC01446
146	chr16	60001114	60001494	-	L1MEe	LINC02141
147	chr8	2570062	2570999	-	L1MCb	LOC101927815
148	chr8	2570995	2571330	-	L1MCb	LOC101927815
149	chr8	2584506	2585024	+	L1PBa1	LOC101927815
150	chr2	54441197	54442585	-	L1PA15	ACYP2
151	chr2	152342544	152343526	+	L1MB7	NEB
152	chrX	79996410	79999212	-	L1PA4	BRWD3
153	chr8	99706594	99712746	-	L1PA3	STK3
154	chr14	105840509	105840832	+	L1M4	PACS2
155	chr6	57416320	57418093	+	L1PREC2	PRIM2
156	chr15	35220434	35221839	-	L1PA8A	AQR
157	chr4	137949769	137951238	-	L1PA15	LINC02511
158	chr4	34026578	34027538	-	L1PA7	LOC101928622
159	chr1	90334815	90335391	+	L1P2	LRRC8D
160	chr3	195423246	195423494	+	L1PA7	MIR570HG
161	chr18	34539993	34543024	+	L1P2	KIAA1328
162	chr3	60428078	60429521	-	L1PA4	FHIT
163	chr12	94816340	94816862	-	L1ME2z	CEP83
164	chr3	98584565	98586295	-	L1PA5	DCBLD2
165	chr7	86651385	86654045	-	L1PA4	KIAA1324L
166	chr2	39724971	39725844	+	L1PA5	LOC728730
167	chr9	95001905	95002516	-	L1MDa	IARS
168	chr9	94988502	94988740	-	L1M5	IARS
169	chr5	1806763	1807572	+	L1MB3	NDUFS6
170	chr16	67103290	67103734	+	L1M4b	CBFB
171	chr6	110465062	110466948	-	L1PA4	WASF1
172	chr14	34987837	34988201	-	L1M3f	EAPP
173	chr2	96598509	96599565	-	L1PA7	ANKRD36C
174	chr5	131640789	131641497	+	L1MB7	SLC22A4
175	chr2	227850649	227851195	+	L1MD3	RHBDD1
176	chr2	227803133	227805058	+	L1PA12	RHBDD1
177	chr16	84761100	84761664	-	L1MC4	USP10
178	chr2	11457742	11459903	-	L1PA5	ROCK2
179	chr2	209638182	209641018	+	L1PA3	LOC101927960
180	chr2	209648981	209655148	+	L1PA4	LOC101927960
181	chr2	209526675	209528475	+	L1PA3	LOC101927960
182	chr2	209643050	209643366	+	L1MD	LOC101927960
183	chr18	46819204	46820901	-	L1PA7	DYM
184	chr1	52244875	52245467	+	L1PB1	OSBPL9
185	chr17	20785010	20786490	+	L1PA5	CCDC144NL-AS1
186	chr1	214471223	214472213	+	L1PA16	SMYD2
187	chr13	73476162	73476523	+	L1PB1	PIBF1
188	chr8	48219348	48220157	-	L1PA4	SPIDR
189	chr3	61005711	61006182	-	L1PA7	FHIT
190	chr1	65784193	65784560	+	L1PA11	DNAJC6
191	chr8	27669840	27670971	+	L1PA6	PBK
192	chr14	28117947	28118302	-	L1PA8	LOC728755
193	chr14	27961618	27963345	-	L1PA5	LOC728755
194	chr2	257791	258410	-	L1ME2	SH3YL1
195	chr5	131681919	131685601	-	L1P2	MIR3936HG
196	chr5	131681250	131681607	-	L1P2	MIR3936HG
197	chr1	41597233	41598998	-	L1PA6	SCMH1
198	chr14	61354319	61356973	+	L1PA3	MNAT1
199	chr8	47513348	47515345	-	L1PA2	ASNSP1
200	chr8	47508995	47509506	-	L1M4	ASNSP1
201	chr2	156934761	156935115	-	L1PB1	LINC01876
202	chr2	157058278	157059392	-	L1MDa	LINC01876
203	chr8	93774499	93775601	-	L1PA7	FLJ46284
204	chr7	105000253	105001221	-	L1P2	SRPK2
205	chr3	101465097	101466055	+	L1PA3	CEP97
206	chr5	115538852	115539998	+	L1P1	COMMD10
207	chr12	76906204	76906832	-	L1PREC2	OSBPL8
208	chr5	65301370	65303387	+	L1PA4	ERBIN
209	chr16	47662584	47664093	+	L1PA3	PHKB
210	chr2	9071528	9072097	-	L1PA8A	MBOAT2
211	chr8	100555116	100556704	+	L1PA3	VPS13B
212	chr8	100347721	100349743	+	L1PA3	VPS13B
213	chr14	51127629	51128868	-	L1MA4A	SAV1
214	chr19	45364705	45365390	+	L1PA10	NECTIN2
215	chr3	87930677	87932015	+	L1PA3	HTR1F
216	chr3	87897777	87899766	+	L1PA4	HTR1F
217	chr3	87969201	87969560	+	L1PB1	HTR1F
218	chr7	119435743	119436977	-	L1PA4	LINC02476
219	chr17	33930580	33930783	+	L1MC5	AP2B1
220	chr10	32180219	32180990	-	L1PA5	ARHGAP12
221	chr3	43726795	43727200	-	L1ME3C	ANO10
222	chr4	57364371	57366545	+	L1PA7	SRP72
223	chr5	668595	668907	+	L1MD	TPPP
224	chr5	667222	667939	+	L1MD	TPPP
225	chr18	51815763	51817356	+	L1PA6	POLI
226	chr7	157033931	157034809	+	L1MB4	UBE3C
227	chr2	241435936	241436348	-	L1M4b	ANKMY1
228	chr8	145522400	145522656	+	L1MEf	HSF1
229	chr6	71466388	71468236	+	L1PA2	SMAP1
230	chrX	15718516	15718827	+	L1MC4a	CA5BP1
231	chr8	100077427	100079878	+	L1PA6	VPS13B
232	chr18	244039	245071	-	L1MEg	THOC1
233	chr11	31421901	31422839	+	L1PA8	DNAJC24
234	chr1	65921992	65922993	-	L1MCa	LEPR
235	chr1	65923935	65924684	-	L1MCa	LEPR
236	chr1	65927686	65933855	-	L1PA6	LEPR
237	chr1	65922976	65923199	-	L1MCa	LEPR
238	chr1	65923213	65923431	-	L1PB4	LEPR
239	chr1	219369848	219371220	+	L1PA10	LYPLAL1
240	chr16	15220945	15221220	-	L1M4	PKD1P6-NPIPP1
241	chr11	95544076	95544756	+	L1PA5	CEP57
242	chr1	225171061	225173318	+	L1PB1	DNAH14
243	chr1	14708815	14714837	-	L1PA3	KAZN-AS1
244	chr16	85080281	85081634	-	L1MD2	KIAA0513
245	chr21	45164444	45165018	+	L1MB4	PDXK
246	chr1	93729857	93730102	-	L1MC5	CCDC18
247	chr1	93685324	93686178	+	L1MEf	CCDC18
248	chr7	38394329	38394801	+	L1PA5	TRG-AS1
249	chr10	11904138	11904410	+	L1M5	PROSER2-AS1
250	chr12	46290706	46291313	+	L1MB3	ARID2
251	chrX	73219042	73220370	+	L1MA7	JPX
252	chr22	19779479	19779796	+	L1MEf	GNB1L
253	chr9	5114958	5116074	+	L1PA7	JAK2
254	chr8	86096304	86098735	+	L1PA7	E2F5
255	chr6	3320259	3320556	-	L1MEd	SLC22A23
256	chr11	43489330	43489819	+	L1MEg	TTC17
257	chr1	11143681	11146601	-	L1PA3	EXOSC10
258	chr11	3545668	3546639	+	L1P1	LOC101927708
259	chr10	14952750	14953508	+	L1ME1	DCLRE1C
260	chr3	6746578	6747384	+	L1PA15	GRM7-AS3
261	chr3	6680167	6681094	+	L1MA10	GRM7-AS3
262	chr7	92957771	92958391	+	L1ME1	VPS50
263	chr19	33662970	33663224	-	L1MC2	WDR88
264	chr2	103242530	103243310	+	L1PA5	SLC9A2
265	chr2	61533028	61533799	-	L1PA5	USP34
266	chr5	12575956	12577583	+	L1PA5	LINC01194
267	chrX	118130917	118132578	+	L1PB1	LONRF3
268	chr6	109454760	109457780	+	L1PA5	CEP57L1
269	chr8	41689190	41689721	+	L1ME1	ANK1
270	chr5	43053840	43057817	+	L1PA6	LOC648987
271	chr5	43059214	43060683	+	L1PA6	LOC648987
272	chr16	10562331	10563078	+	L1MEc	ATF7IP2
273	chr22	26893861	26894228	+	L1PB1	TFIP11
274	chr7	97785188	97785496	+	L1MD1	LMTK2
275	chr2	192561129	192561419	+	L1MC5	LOC105747689
276	chr7	139605543	139605869	-	L1MDa	TBXAS1
277	chr7	139608183	139609052	-	L1MDa	TBXAS1
278	chr7	139602745	139605535	-	L1PB1	TBXAS1
279	chr6	160473250	160474150	+	L1PA6	IGF2R
280	chr16	15174579	15175792	-	L1MB8	RRN3
281	chr4	3379950	3380732	+	L1MA9	RGS12
282	chr12	6953967	6954385	-	L1MC4	GNB3
283	chr16	46712408	46712737	-	L1M5	VPS35
284	chr4	87909614	87911314	+	L1PA7	AFF1
285	chr6	73976216	73976630	+	L1M4	KHDC1
286	chr11	22245898	22246301	+	L1MA4	ANO5
287	chr5	20814447	20818503	+	L1P3	LINC02241
288	chr2	201898998	201900751	-	L1P1	FAM126B
289	chr17	37502949	37504239	-	L1PA5	FBXL20
290	chr14	50775740	50775969	-	L1MD	L2HGDH
291	chr17	76271297	76271920	-	L1MB3	LINC01993
292	chr20	21149003	21150322	+	L1PA4	KIZ
293	chr7	43667891	43669122	-	L1ME2	COA1
294	chr8	6545518	6546031	-	L1MEf	MCPH1-AS1
295	chr5	178229124	178230732	-	L1PA4	AACSP1
296	chr6	146228951	146230340	-	L1PA8A	SHPRH
297	chr22	48220951	48221209	+	L1ME3B	LOC284930
298	chr20	62300509	62301024	+	L1M5	RTEL1
299	chr20	62302194	62302405	+	L1ME1	RTEL1
300	chr6	166787781	166788484	-	L1MC1	MPC1
301	chr6	79587229	79588829	+	L1P2	IRAK1BP1
302	chr6	79588838	79589074	+	L1PA5	IRAK1BP1
303	chr4	129989006	129989366	-	L1PB1	SCLT1
304	chr17	35354606	35355531	+	L1PB1	AATF
305	chr2	197165591	197168546	-	L1PA11	HECW2
306	chr16	74995244	74996771	-	L1PA10	WDR59
307	chr5	53660526	53662114	+	L1PA7	LINC01033
308	chr1	1035736	1035967	-	L1MC1	C1orf159
309	chr15	51841164	51842151	-	L1PB1	DMXL2
310	chr5	10229042	10230154	-	L1MC4	FAM173B
311	chr4	159800748	159801755	+	L1PA5	FNIP2
312	chr11	76624603	76626246	+	L1PA5	ACER3
313	chr6	22674543	22675567	+	L1MA7	LOC105374972
314	chrX	102170147	102171193	+	L1PB1	LINC00630
315	chrX	102171225	102171574	+	L1PB1	LINC00630
316	chr2	97581787	97582083	-	L1M5	FAM178B
317	chr8	41537382	41537584	-	L1ME1	ANK1
318	chr7	111060465	111061315	-	L1PA6	IMMP2L
319	chr7	99498105	99499845	-	L1MEc	TRIM4
320	chr21	38633505	38633734	-	L1M1	VPS26C
321	chr8	61159777	61161610	-	L1PA8	CA8
322	chr18	33773311	33773774	+	L1M4	MOCOS
323	chr1	10029827	10030164	+	HAL1	NMNAT1
324	chr11	66546056	66547634	+	L1PA4	C11orf80
325	chr10	124649824	124650499	+	L1MD2	LOC399815
326	chr10	124649247	124649781	+	L1MD2	LOC399815
327	chr1	61033845	61034279	-	L1PA16	LINC01748
328	chr5	90080564	90082227	+	L1PA6	ADGRV1
329	chr10	99982475	99983130	+	L1PA2	R3HCC1L
330	chr17	40416219	40417309	-	L1PA3	STAT5B
331	chr12	47037159	47037833	+	L1PA14	LOC100288798
332	chr21	23459817	23462161	-	L1PA10	LINC01687
333	chr21	23462191	23464782	-	L1PA10	LINC01687
334	chr1	155437639	155438443	-	L1MC3	ASH1L
335	chr5	126389934	126390836	-	L1PA6	C5orf63
336	chr12	46791602	46794129	+	L1PA5	LOC100288798
337	chr2	58270450	58271027	-	L1ME1	VRK2
338	chr10	196489	198934	+	L1P1	ZMYND11
339	chr21	47582919	47583908	-	L1M4	SPATC1L
340	chr5	101938186	101940294	-	L1PREC2	LINC00492
341	chr12	44145010	44145967	-	L1PA5	PUS7L
342	chr3	142452523	142453048	+	L1MEd	TRPC1
343	chr3	142468485	142469709	+	L1PA7	TRPC1
344	chr3	123677673	123678486	-	L1MB1	CCDC14
345	chr2	10346631	10347171	+	L1MEe	C2orf48
346	chr8	112012784	112014087	-	L1PA5	LINC01608
347	chr8	111996813	111998765	-	L1PA4	LINC01608
348	chr1	243481264	243481824	+	L1PA14	SDCCAG8
349	chr18	34516820	34517566	+	L1PA8A	KIAA1328
350	chr18	12627076	12628869	-	L1PA6	SPIRE1
351	chr2	69881843	69883311	+	L1PA7	ANXA4
352	chr1	167855220	167856947	+	L1PA5	ADCY10
353	chr16	3711430	3711781	+	L1ME3B	TRAP1
354	chr12	42618181	42619942	-	L1PA7	YAF2
355	chr13	42412893	42414358	-	L1PA7	VWA8
356	chr5	175736068	175736657	+	L1MD2	SIMC1
357	chr20	25671125	25672117	+	L1M4c	ZNF337
358	chrX	63600478	63602652	-	L1PA4	MTMR8
359	chr3	157893775	157895585	+	L1PA6	RSRC1
360	chr7	65185420	65187094	-	L1PA4	LOC441242
361	chr10	63471682	63475780	-	L1P2	CABCOCO1
362	chr22	49832518	49832776	-	L1MD	C22orf34
363	chr22	49834229	49834815	-	L1ME3A	C22orf34
364	chr8	101561792	101562787	-	L1MC1	ANKRD46
365	chr4	173010849	173012231	-	L1PA7	GALNTL6
366	chr7	23437649	23438900	-	L1PA3	IGF2BP3
367	chr3	47509244	47510431	-	L1PA5	SCAP
368	chr2	205422983	205424918	+	L1PA6	PARD3B
369	chr8	120811408	120812818	-	L1PA5	TAF2
370	chr9	71585896	71587287	-	L1PA7	LOC101927069
371	chr4	79716589	79717699	+	L1PA3	BMP2K
372	chr17	75340008	75340771	+	L1MB3	SEPT9
373	chr6	147177863	147178205	+	L1PA6	STXBP5-AS1
374	chr20	60503791	60504199	-	L1M5	CDH4
375	chr1	145773591	145774948	-	L1PA3	GPR89A
376	chr4	80148357	80148576	+	L1PA5	LINC01088
377	chr10	14953536	14954047	+	L1MB8	DCLRE1C
378	chr3	129566268	129567267	-	L1ME1	TMCC1
379	chr1	1604145	1604413	-	L1MEg	SLC35E2B
380	chr8	2520641	2521463	-	L1PA8	LOC101927815
381	chr7	95903524	95904510	-	L1PA4	SLC25A13
382	chr18	32839824	32841822	-	L1PA10	ZSCAN30
383	chr10	42927186	42928067	-	L1PA7	CCNYL2
384	chr14	96821152	96821781	-	L1PA11	ATG2B
385	chr14	96820466	96821125	-	L1PA11	ATG2B
386	chr19	39434530	39434861	-	L1MB7	FBXO17
387	chr8	8093031	8093259	-	L1MD2	FAM86B3P
388	chr16	4749550	4749911	-	L1M4	ANKS3
389	chr5	179262698	179262972	-	L1PB2	SQSTM1
390	chr17	41288186	41289458	+	L1PA5	NBR2
391	chr7	792273	792863	+	L1MD	DNAAF5
392	chr17	80070361	80070847	-	L1MEc	CCDC57

## Sheet: MCF7-typical-mils
	key_0	start	end	strand	L1	host
0	chr10	65140296	65140543	-	L1MA4	JMJD1C
1	chr10	65160919	65161158	-	L1MC5	JMJD1C
2	chr10	65267424	65269767	-	L1MC1	JMJD1C
3	chr10	65271651	65272929	-	L1MC1	JMJD1C
4	chr10	64929865	64930322	-	L1MB4	JMJD1C
5	chr10	65072712	65073998	-	L1PB1	JMJD1C
6	chr1	234519079	234519294	+	L1PA4	COA6
7	chr12	69232683	69232904	-	L1MA9	MDM2
8	chr7	149617188	149617401	-	L1M7	ACTR3C
9	chr7	149930304	149931905	-	L1MC3	ACTR3C
10	chr2	216816976	216817196	+	L1MA9	MREG
11	chr2	216816577	216816966	-	L1MA9	MREG
12	chr20	57399663	57399875	-	L1ME3F	GNAS-AS1
13	chr7	98617414	98617891	+	L1M4c	LOC101927550
14	chr7	98620715	98621341	+	L1M4c	LOC101927550
15	chr7	98618111	98619704	+	L1M4c	LOC101927550
16	chr11	85413592	85415684	+	L1MEg	SYTL2
17	chr10	8005531	8005784	+	L1PA6	TAF3
18	chr3	176802862	176803407	+	L1MD2	TBL1XR1
19	chr3	176801906	176802379	-	L1ME2z	TBL1XR1
20	chr9	102750486	102750826	-	L1ME1	ERP44
21	chr9	102750844	102756947	+	L1PA6	ERP44
22	chr9	98723150	98723375	+	L1MC4a	ERCC6L2
23	chr9	98720925	98722051	+	L1PA3	ERCC6L2
24	chr9	98705813	98706825	+	L1MB3	ERCC6L2
25	chr2	143770160	143770539	-	L1MA8	KYNU
26	chr2	143763612	143769645	+	L1PA2	KYNU
27	chr9	98632989	98633506	-	L1MEd	LINC00476
28	chr9	98633507	98634152	-	L1PB4	LINC00476
29	chr21	45926890	45927189	+	L1MB7	TSPEAR-AS1
30	chr5	170367552	170368435	+	L1ME3F	RANBP17
31	chr5	170553090	170554424	+	L1MA4A	RANBP17
32	chr5	170499435	170499999	+	L1MB1	RANBP17
33	chr5	170500004	170501184	+	L1MC4a	RANBP17
34	chr5	170378358	170378760	+	L1MB8	RANBP17
35	chr5	170408739	170410501	+	HAL1	RANBP17
36	chr5	170685165	170686700	+	L1MA4A	RANBP17
37	chr5	170675813	170678101	+	L1MA4A	RANBP17
38	chr5	170675391	170675794	+	L1MA4A	RANBP17
39	chr5	170554423	170554882	+	L1MA4A	RANBP17
40	chr5	170339458	170340202	+	HAL1	RANBP17
41	chr5	170368531	170368930	+	L1ME3F	RANBP17
42	chr13	75908273	75908528	-	L1MC4	TBC1D4
43	chr13	75907668	75908228	-	L1MC4	TBC1D4
44	chr3	41903599	41905838	-	L1M1	ULK4
45	chr3	41901462	41903312	-	L1M1	ULK4
46	chr3	41912898	41913430	-	L1MD2	ULK4
47	chr3	41600368	41605927	-	L1PA4	ULK4
48	chr3	41873024	41874778	-	L1PA8	ULK4
49	chr18	45381595	45381887	-	L1MC1	SMAD2
50	chr18	45407636	45408238	-	L1ME2z	SMAD2
51	chr18	45428552	45428756	-	L1MEg2	SMAD2
52	chr18	45389918	45390370	-	L1MB7	SMAD2
53	chr18	45428063	45428534	-	L1MEg2	SMAD2
54	chr18	45442305	45442777	-	L1M5	SMAD2
55	chr7	86654037	86654251	+	L1PA4	KIAA1324L
56	chr21	41521606	41521910	+	HAL1-2a_MD	DSCAM
57	chr21	41405089	41411107	+	L1PA2	DSCAM
58	chr21	41680382	41680742	-	L1MEc	DSCAM
59	chr21	41603112	41603424	-	L1MC3	DSCAM
60	chr21	41713371	41713632	-	L1ME2	DSCAM
61	chr21	41712940	41713363	-	L1M6	DSCAM
62	chr21	41713646	41713976	-	L1MC4	DSCAM
63	chr19	53120117	53120418	+	L1PA8	ZNF83
64	chr17	58420417	58421110	+	L1P1	USP32
65	chr17	58317392	58318361	-	L1MB5	USP32
66	chr17	58323262	58324538	-	L1MA4	USP32
67	chr17	58318968	58319469	-	L1M4	USP32
68	chr17	58326987	58327204	-	L1M4b	USP32
69	chr17	58316433	58317078	-	L1MB5	USP32
70	chr17	58320068	58320884	-	L1M4	USP32
71	chr17	58325462	58326790	-	L1M4b	USP32
72	chr17	58418653	58418894	-	L1P2	USP32
73	chr17	58321771	58321986	-	L1M4b	USP32
74	chr17	58417792	58418655	-	L1P2	USP32
75	chr7	106933522	106934012	-	L1MB8	COG5
76	chr7	106931401	106931781	-	L1MB8	COG5
77	chr7	106931821	106932476	-	L1MB8	COG5
78	chr7	107009543	107009826	-	L1ME3C	COG5
79	chr7	106878547	106880118	-	L1MA7	COG5
80	chr7	107142468	107145386	-	L1PB3	COG5
81	chr10	52144511	52145015	-	L1MC4a	SGMS1
82	chr14	96847967	96848345	+	L1M5	GSKIP
83	chr13	22132463	22133360	-	L1M4b	MICU2
84	chr13	22138112	22139203	-	L1MCa	MICU2
85	chr13	22133380	22133655	-	L1ME3F	MICU2
86	chr13	22134469	22134759	-	L1ME3F	MICU2
87	chr13	22137609	22137952	-	L1MCa	MICU2
88	chr13	22133964	22134394	-	L1ME3F	MICU2
89	chr13	22132012	22132420	-	L1M4b	MICU2
90	chr13	22125584	22127637	-	L1PA4	MICU2
91	chr4	246984	247241	-	L1MB2	ZNF876P
92	chr1	46417750	46418220	+	L1MB7	MAST2
93	chr8	61510773	61512776	+	L1MD1	RAB2A
94	chr8	61512901	61513428	+	L1MD1	RAB2A
95	chr13	113149778	113150003	-	L1ME3A	TUBGCP3
96	chr13	113148533	113148749	-	L1ME3A	TUBGCP3
97	chr14	67758553	67759011	+	L1ME4a	MPP5
98	chr14	67762220	67762679	+	L1M5	MPP5
99	chr14	67794207	67796363	-	L1PA5	MPP5
100	chr12	49988678	49988882	+	L1MEc	FAM186B
101	chr12	49991037	49991523	+	L1MA9	FAM186B
102	chr12	49991864	49992199	+	HAL1	FAM186B
103	chr7	2782329	2782607	-	L1M5	GNA12
104	chr7	2779606	2779824	-	L1MB5	GNA12
105	chr7	2789304	2789768	+	L1MEf	GNA12
106	chr7	2813218	2813840	+	L1ME3A	GNA12
107	chr7	2791048	2792355	+	L1MCa	GNA12
108	chr7	2782649	2783182	+	L1MEf	GNA12
109	chr7	2783187	2789308	+	L1PA4	GNA12
110	chr22	49130541	49130775	+	L1MB8	FAM19A5
111	chr22	48905793	48906243	+	L1M2	FAM19A5
112	chr6	70417348	70417655	-	L1MC4	LMBRD1
113	chr17	58928122	58928343	+	L1MC1	BCAS3
114	chr17	59187591	59193599	+	L1PA2	BCAS3
115	chr17	58887143	58887472	+	L1M4b	BCAS3
116	chr17	59355858	59356312	+	L1MB8	BCAS3
117	chr17	59354645	59355386	+	L1M4	BCAS3
118	chr1	146473774	146474039	-	L1M5	NBPF19
119	chr1	146777895	146780521	+	L1PA4	NBPF19
120	chr1	146782691	146784546	+	L1PA7	NBPF19
121	chr1	146772133	146774791	+	L1MA8	NBPF19
122	chr1	146775262	146776284	+	L1M2	NBPF19
123	chr1	147105841	147106379	-	L1MB3	NBPF19
124	chr2	97927001	97928313	+	L1M3de	ANKRD36
125	chr2	97842646	97844573	+	L1PA2	ANKRD36
126	chr10	74638179	74638739	+	L1ME3B	MCU
127	chr10	74639045	74639521	+	L1ME3B	MCU
128	chr9	19345622	19345852	+	L1ME4a	DENND4C
129	chr3	196822016	196823210	-	L1MC4	DLG1
130	chr3	196789300	196790799	-	L1MC4a	DLG1
131	chr3	196903052	196903717	-	L1MC1	DLG1
132	chr3	196836247	196837945	-	L1M4	DLG1
133	chr3	196896625	196897781	-	L1PA13	DLG1
134	chr17	11967700	11968532	+	L1ME2	MAP2K4
135	chrX	84275164	84276660	+	L1M3e	APOOL
136	chr14	66124676	66125800	+	L1MD2	FUT8
137	chr14	66121322	66121578	+	L1MEf	FUT8
138	chr14	66133058	66135901	+	L1PA15	FUT8
139	chr14	66132180	66132812	+	L1PA13	FUT8
140	chr14	66117877	66118703	+	L1MEf	FUT8
141	chr14	66123945	66124675	+	L1MA3	FUT8
142	chr14	66122213	66122469	+	L1MEf	FUT8
143	chr14	66122466	66123944	+	L1MA3	FUT8
144	chr11	11615849	11616368	-	L1MB7	GALNT18
145	chr5	175695047	175696752	+	L1MEf	SIMC1
146	chr5	175698447	175698863	+	L1MA3	SIMC1
147	chr5	175709589	175714634	+	L1PA5	SIMC1
148	chr3	158062067	158062725	+	L1ME1	RSRC1
149	chr3	158060474	158061783	+	L1ME1	RSRC1
150	chr3	158110345	158114136	+	L1PA15	RSRC1
151	chr3	158155210	158157607	+	L1PA6	RSRC1
152	chr3	158161922	158163433	+	L1PA5	RSRC1
153	chr3	158130656	158132348	+	L1PA10	RSRC1
154	chr17	61403476	61403885	+	L1MC4a	TANC2
155	chr17	61411454	61412119	+	L1MC4a	TANC2
156	chr17	61404196	61404836	+	L1MA7	TANC2
157	chr17	61374476	61376061	+	L1MB5	TANC2
158	chr17	61184848	61185308	+	L1MB8	TANC2
159	chr17	61296272	61296554	+	L1ME1	TANC2
160	chr17	61153366	61155055	+	HAL1	TANC2
161	chr17	61281497	61281844	+	L1MB4	TANC2
162	chr17	61355529	61356442	+	L1MB1	TANC2
163	chr17	61283290	61284263	+	L1MB4	TANC2
164	chr2	128260509	128260837	-	L1ME2	IWS1
165	chr6	3098687	3098916	+	L1MC4a	RIPK1
166	chr6	3095313	3096080	+	L1M5	RIPK1
167	chr15	51043645	51044013	-	L1MC1	SPPL2A
168	chr5	68561166	68561421	+	HAL1	CDK7
169	chr5	68567918	68568689	-	L1MD1	CDK7
170	chr4	2317300	2317908	-	L1ME3A	ZFYVE28
171	chr4	2316803	2317006	-	L1ME3A	ZFYVE28
172	chr2	159403589	159404192	+	L1ME2	PKP4
173	chr2	159429231	159430010	+	L1ME3C	PKP4
174	chr2	159436059	159436356	+	L1ME3C	PKP4
175	chr2	159329373	159330311	+	L1PA14	PKP4
176	chr2	159379130	159385161	+	L1PA2	PKP4
177	chr2	159435231	159435572	+	L1MEd	PKP4
178	chr8	141186259	141191041	-	L1ME1	TRAPPC9
179	chr8	141290833	141291867	-	L1ME1	TRAPPC9
180	chr8	140809802	140810600	-	L1MB7	TRAPPC9
181	chr8	141191052	141191328	-	L1ME1	TRAPPC9
182	chr8	48364581	48364812	+	L1MB4	SPIDR
183	chr8	48379514	48382442	+	L1PA13	SPIDR
184	chr8	48535713	48539961	+	L1PA4	SPIDR
185	chr8	48363494	48363864	+	L1M4	SPIDR
186	chr8	48378304	48379140	+	L1PA13	SPIDR
187	chr8	48383596	48384163	+	L1MB4	SPIDR
188	chr8	48313396	48317851	+	L1PA5	SPIDR
189	chr8	48366338	48367207	+	L1PA5	SPIDR
190	chr8	48364898	48366333	+	L1PA5	SPIDR
191	chr11	65918221	65918666	+	L1ME2	PACS1
192	chr11	65971611	65972330	+	L1MA3	PACS1
193	chr11	65921932	65923610	+	L1ME2	PACS1
194	chr11	65918838	65919421	+	L1ME2	PACS1
195	chr11	65970254	65971546	+	L1MA3	PACS1
196	chr17	70803022	70803426	-	HAL1	SLC39A11
197	chr17	70853116	70855256	-	L1PREC2	SLC39A11
198	chr17	70802297	70802731	-	HAL1	SLC39A11
199	chr2	98293405	98294393	+	L1MB4	C2orf92
200	chr2	170828242	170830033	+	L1PA3	UBR3
201	chr2	170775912	170776988	+	L1PA4	UBR3
202	chr4	143041883	143042098	-	L1M4b	INPP4B
203	chr4	143120709	143121699	-	L1MC4a	INPP4B
204	chr4	143041063	143041737	-	L1MB7	INPP4B
205	chr4	143089434	143090228	-	L1MEc	INPP4B
206	chr4	143254872	143256091	-	L1MA10	INPP4B
207	chr4	143302025	143302582	-	L1MC3	INPP4B
208	chr4	143155258	143155675	-	L1M6	INPP4B
209	chr4	143376181	143377739	-	L1MA1	INPP4B
210	chr4	143373083	143373390	-	L1PA6	INPP4B
211	chr4	143034956	143036000	-	L1MB7	INPP4B
212	chr4	143210518	143210899	-	L1PA11	INPP4B
213	chr4	143088843	143089439	-	L1MEc	INPP4B
214	chr4	143167301	143168948	-	L1P3	INPP4B
215	chr4	143165083	143165440	-	L1PA7	INPP4B
216	chr4	143241657	143243043	-	L1PB1	INPP4B
217	chr4	143165756	143166830	-	L1PA7	INPP4B
218	chr2	39607947	39608429	-	L1MB7	MAP4K3
219	chr2	39608419	39608849	-	L1MB7	MAP4K3
220	chr3	113449326	113450271	-	L1ME1	NAA50
221	chr3	113450314	113450883	-	L1MB7	NAA50
222	chr5	21515645	21516649	+	L1PB4	GUSBP1
223	chr3	13408963	13409561	-	L1ME3A	NUP210
224	chr10	51377276	51378209	+	L1MB8	TIMM23B
225	chr1	144836419	144836707	-	L1M5	LOC100996724
226	chr18	55771227	55771746	+	L1MB5	NEDD4L
227	chr15	76737560	76738246	-	L1MDa	SCAPER
228	chr15	76737329	76737559	-	L1PB3	SCAPER
229	chr12	594929	595368	+	L1MCa	B4GALNT3
230	chr12	598508	599620	+	L1MCa	B4GALNT3
231	chr12	595673	596597	+	L1MCa	B4GALNT3
232	chr20	18278979	18279600	+	L1MB3	ZNF133
233	chr20	18279633	18282762	+	L1MB3	ZNF133
234	chr2	111655259	111656705	+	L1MDa	ACOXL
235	chr2	111673879	111677146	+	L1PA7	ACOXL
236	chr2	111817100	111821633	+	L1MD1	ACOXL
237	chr2	111838081	111840771	+	L1PA7	ACOXL
238	chr2	111607363	111608842	+	L1ME2	ACOXL
239	chr10	81542424	81543043	-	L1MA3	NUTM2B-AS1
240	chr12	81570389	81571260	+	L1P4	ACSS3
241	chr12	81577044	81581086	+	L1MA9	ACSS3
242	chr12	81569164	81570075	+	L1P4	ACSS3
243	chr12	81571253	81572253	+	L1PA3	ACSS3
244	chr12	81635926	81637514	+	L1PA3	ACSS3
245	chr10	126249454	126250593	+	L1MD1	LHPP
246	chr8	100703073	100703475	+	L1MB7	VPS13B
247	chr8	100271855	100272691	+	L1MEd	VPS13B
248	chr8	100535244	100536738	+	L1MB7	VPS13B
249	chr8	100436603	100438123	+	L1PA4	VPS13B
250	chr8	100384501	100385568	+	L1PA8	VPS13B
251	chr8	100751066	100757211	+	L1PA4	VPS13B
252	chr8	100214672	100214979	+	L1PA7	VPS13B
253	chr8	100555116	100556704	+	L1PA3	VPS13B
254	chr8	100439703	100441521	+	L1PA4	VPS13B
255	chr4	56379619	56381546	-	L1MC1	CLOCK
256	chr13	80072969	80075624	+	L1MC1	NDFIP2
257	chr6	100001730	100003162	-	L1MC3	CCNC
258	chr1	2279513	2279743	-	L1MC4	MORN1
259	chr11	68537912	68538307	-	L1MD	CPT1A
260	chr15	31955880	31962334	-	L1PB1	OTUD7A
261	chr17	57177425	57178101	+	L1ME1	TRIM37
262	chr2	149178702	149181465	+	L1PA4	MBD5
263	chr2	148931322	148932636	+	L1MA7	MBD5
264	chr2	149181777	149185370	+	L1PA4	MBD5
265	chr2	149185411	149187561	+	L1PA7	MBD5
266	chr2	148844792	148850388	+	L1PB1	MBD5
267	chr2	149121102	149126052	+	L1PA7	MBD5
268	chr2	148944884	148945587	+	L1MEf	MBD5
269	chr2	149138173	149143692	+	L1PA4	MBD5
270	chr14	38106862	38107448	+	L1MD1	TTC6
271	chr14	38270926	38271613	+	L1PA10	TTC6
272	chr14	38105216	38105899	+	L1MD1	TTC6
273	chr14	38184444	38187007	+	L1MD1	TTC6
274	chr14	38163222	38163964	+	L1MA2	TTC6
275	chr14	38157824	38160252	+	L1MA2	TTC6
276	chr14	38162110	38163184	+	L1MA2	TTC6
277	chr14	38132948	38134877	+	L1PA11	TTC6
278	chr14	38105976	38106695	+	L1MD1	TTC6
279	chr14	38164270	38164554	+	L1MA2	TTC6
280	chr10	51598288	51598595	-	L1MB3	TIMM23
281	chr15	42773857	42774720	-	L1MEb	ZNF106
282	chr15	42775026	42775495	-	L1MEb	ZNF106
283	chr16	47202598	47204343	-	L1MB5	ITFG1
284	chr16	47331343	47333117	-	L1PB4	ITFG1
285	chr16	47330646	47331344	-	L1PB4	ITFG1
286	chr16	47316132	47317376	-	L1PB4	ITFG1
287	chr16	47456300	47456739	-	L1PA6	ITFG1
288	chr16	47459802	47460125	-	L1MA4A	ITFG1
289	chr16	47456723	47459490	-	L1PA6	ITFG1
290	chr1	55190447	55191287	+	L1M4	TTC4
291	chr1	55192050	55192452	+	L1M4	TTC4
292	chr1	55191303	55192053	+	L1M4	TTC4
293	chrX	96664398	96669369	+	L1PA6	DIAPH2
294	chr6	49454116	49454577	+	L1MC5	CENPQ
295	chr6	49446928	49447816	+	L1PA15	CENPQ
296	chr6	49441128	49445292	+	L1PA5	CENPQ
297	chr15	76895379	76901511	-	L1PA4	SCAPER
298	chr15	77049821	77051554	-	L1MA9	SCAPER
299	chr15	76687047	76689815	-	L1MA2	SCAPER
300	chr15	77012268	77017339	-	L1PA4	SCAPER
301	chr15	76712966	76718798	-	L1PA5	SCAPER
302	chr15	76919702	76924530	-	L1PA10	SCAPER
303	chrX	57479117	57479376	+	L1M4b	FAAH2
304	chrX	57484963	57490037	+	L1PA8	FAAH2
305	chrX	57493558	57498855	+	L1P1	FAAH2
306	chrX	57490032	57490861	+	L1PA8	FAAH2
307	chr20	39828639	39828918	-	L1MB4	ZHX3
308	chr20	39819111	39821807	-	L1MA4A	ZHX3
309	chr13	42801008	42801417	+	L1PA10	DGKH
310	chr4	123173140	123175248	+	L1M1	KIAA1109
311	chr4	123214402	123216665	+	L1PA11	KIAA1109
312	chr4	123216661	123219229	+	L1PA11	KIAA1109
313	chr2	203610017	203613547	+	L1M2	FAM117B
314	chr2	203607540	203608875	+	L1M2	FAM117B
315	chr2	203606556	203607525	+	L1ME4a	FAM117B
316	chr2	203617641	203619232	+	L1PA8A	FAM117B
317	chr2	203550223	203551252	+	L1ME1	FAM117B
318	chr12	64859045	64859725	+	L1MB7	TBK1
319	chr7	76994547	76997423	-	L1PREC2	GSAP
320	chr5	38907242	38910830	+	L1PA16	OSMR
321	chr4	15583258	15583739	+	L1MEd	CC2D2A
322	chr2	179223937	179224532	+	L1MA9	OSBPL6
323	chr2	179222958	179223673	+	L1MA9	OSBPL6
324	chr2	179216841	179222974	+	L1PA6	OSBPL6
325	chr1	97223684	97225343	+	L1ME2	PTBP2
326	chr1	97220125	97221514	+	L1ME1	PTBP2
327	chr1	97219761	97220139	+	L1ME2	PTBP2
328	chr1	97225698	97225996	+	L1ME2	PTBP2
329	chr11	4020820	4026972	+	L1PA3	STIM1
330	chr3	179125272	179126286	+	L1MEc	GNB4
331	chrX	114076590	114080292	+	L1M4c	HTR2C
332	chr14	78193696	78194380	-	L1MA4	SNW1
333	chr14	78190538	78191979	-	L1MA4	SNW1
334	chr14	24447633	24447890	+	L1PA7	DHRS4L2
335	chr14	24451699	24453255	+	L1PA7	DHRS4L2
336	chr21	22715716	22718138	+	L1MA1	NCAM2
337	chr21	22718227	22722535	+	L1MA1	NCAM2
338	chr21	22694049	22694773	+	L1PA16	NCAM2
339	chr21	22818826	22820862	+	L1PA8A	NCAM2
340	chr21	22770179	22770740	+	L1PB1	NCAM2
341	chr21	22767753	22768746	+	L1PB1	NCAM2
342	chr3	191950303	191953108	-	L1PA15	FGF12
343	chr5	37591411	37592161	+	L1M5	WDR70
344	chr5	37688816	37694942	+	L1PA6	WDR70
345	chr5	37747275	37747506	+	L1PA8A	WDR70
346	chr5	37744348	37747273	+	L1PA8A	WDR70
347	chr5	37747506	37749668	+	L1PA8A	WDR70
348	chr5	37522607	37528739	+	L1PA5	WDR70
349	chr5	37445628	37448051	+	L1PA5	WDR70
350	chr18	77649427	77650291	-	L1M4b	KCNG2
351	chr18	77650658	77651218	-	L1M4b	KCNG2
352	chr18	77650323	77650661	-	L1PA16	KCNG2
353	chr18	77648973	77649417	-	L1M4b	KCNG2
354	chr20	33613276	33614025	-	L1MB8	TRPC4AP
355	chr20	33617052	33617427	-	L1MB8	TRPC4AP
356	chr20	33611942	33612344	-	L1MB8	TRPC4AP
357	chr20	33612659	33613015	-	L1MB8	TRPC4AP
358	chr20	33619339	33619704	-	L1M4b	TRPC4AP
359	chr4	145926370	145927566	-	L1PA15	ANAPC10
360	chr4	145924661	145926271	-	L1PA15	ANAPC10
361	chr4	68219	68461	-	L1MB1	ZNF718
362	chr8	145526511	145526805	+	L1MC	HSF1
363	chr8	145523663	145523893	+	L1MC3	HSF1
364	chr8	145524615	145524819	+	L1MEf	HSF1
365	chr8	145524194	145524584	+	L1MC3	HSF1
366	chr22	48220547	48220929	+	L1ME3B	LOC284930
367	chr22	48035226	48037460	+	L1M7	LOC284930
368	chr22	48033799	48034530	+	L1M7	LOC284930
369	chr22	48170245	48171377	+	L1PB4	LOC284930
370	chr22	48167816	48169453	+	L1PB4	LOC284930
371	chr22	48039855	48040295	+	L1MDa	LOC284930
372	chr22	48229739	48230484	+	L1MD2	LOC284930
373	chr22	48039072	48039809	+	L1MDa	LOC284930
374	chr22	48163854	48164875	+	L1PB4	LOC284930
375	chr22	48162781	48163569	+	L1PB4	LOC284930
376	chr22	48230485	48230772	+	L1MD2	LOC284930
377	chr22	48220951	48221209	+	L1ME3B	LOC284930
378	chr2	120563522	120566150	+	L1PA6	PTPN4
379	chr2	120661161	120663779	+	L1M2	PTPN4
380	chr2	120660074	120661132	+	L1M2	PTPN4
381	chr2	120665199	120665880	+	L1M2	PTPN4
382	chr8	121492669	121493991	+	L1ME1	MTBP
383	chr8	121491771	121492215	+	L1ME1	MTBP
384	chr8	121488425	121490652	+	L1PA7	MTBP
385	chr17	30967959	30973149	-	L1PA5	MYO1D
386	chr1	35993951	35994664	-	L1M2	KIAA0319L
387	chr1	35990312	35991857	-	L1MA4A	KIAA0319L
388	chr1	35994804	35995647	-	L1M2	KIAA0319L
389	chr13	114839604	114840000	-	L1MB3	RASA3
390	chr1	145660889	145661175	+	L1M4c	RNF115
391	chr1	145626520	145627522	+	L1MA4A	RNF115
392	chr1	145636011	145637694	+	L1MB2	RNF115
393	chr15	72656645	72657159	-	L1ME3C	HEXA
394	chr6	151209638	151210028	+	L1ME3C	MTHFD1L
395	chr6	151210323	151211004	+	L1ME3C	MTHFD1L
396	chr6	40941018	40947716	-	L1PREC2	LOC101929555
397	chr9	108101230	108101504	+	L1MB2	SLC44A1
398	chr12	46161679	46163755	+	L1M4b	ARID2
399	chr12	46166213	46167645	+	L1M4b	ARID2
400	chr12	46195125	46195531	+	L1MC4	ARID2
401	chr12	46216476	46218236	+	L1MA4	ARID2
402	chr12	46218258	46218638	+	L1MA4	ARID2
403	chr14	19899387	19900639	-	L1MA3	BMS1P22
404	chr18	76960300	76960694	+	L1MEf	ATP9B
405	chr18	76925615	76926227	+	L1M4b	ATP9B
406	chr18	77125041	77125619	+	L1MC4a	ATP9B
407	chr18	77126334	77126872	+	L1MC4a	ATP9B
408	chr18	76910104	76910519	+	L1MEf	ATP9B
409	chr18	76990200	76991778	+	L1PB1	ATP9B
410	chr18	76874974	76876935	+	L1HS	ATP9B
411	chr18	77124295	77124738	+	L1MC4a	ATP9B
412	chr18	77114773	77115876	+	L1MD1	ATP9B
413	chr18	77112925	77113378	+	L1ME1	ATP9B
414	chr18	77126039	77126281	+	L1MC4a	ATP9B
415	chr1	51085879	51087059	-	L1PA16	FAF1
416	chr1	50989391	50990564	-	L1PA13	FAF1
417	chr1	51352055	51358165	-	L1PA5	FAF1
418	chr1	50960653	50961518	-	L1MA2	FAF1
419	chr1	51080590	51082353	-	L1PA16	FAF1
420	chr1	51370559	51376681	-	L1PA5	FAF1
421	chr1	51084729	51085581	-	L1PA16	FAF1
422	chr1	50992828	50993149	-	L1M4	FAF1
423	chr2	241432754	241434238	-	L1MA4A	ANKMY1
424	chr2	241426301	241428592	-	L1MA4A	ANKMY1
425	chr5	111635342	111637231	-	L1PB1	EPB41L4A
426	chr7	8208496	8212159	-	L1ME1	ICA1
427	chr2	24936127	24936400	+	HAL1	NCOA1
428	chr2	24936420	24938321	+	L1MC2	NCOA1
429	chr2	24899288	24899885	+	L1PA14	NCOA1
430	chr2	120817476	120818325	+	L1MD2	EPB41L5
431	chr2	120826735	120830518	+	L1PA7	EPB41L5
432	chr2	120816370	120817197	+	L1MD2	EPB41L5
433	chr14	89047935	89048314	+	L1MC5	ZC3H14
434	chr2	11695680	11696025	+	L1MB8	GREB1
435	chr2	11695458	11695679	+	L1ME4a	GREB1
436	chr2	11694931	11695451	+	L1M5	GREB1
437	chr5	66046112	66050047	+	L1HS	MAST4
438	chr5	65921242	65922227	+	L1MA9	MAST4
439	chr7	106775787	106777550	+	L1MC1	PRKAR2B
440	chr15	52447626	52448556	-	L1MC4	GNB5
441	chr1	169369936	169376035	+	L1PA5	CCDC181
442	chr3	184958598	184959822	-	L1PB1	EHHADH
443	chr3	184955550	184958528	-	L1PB4	EHHADH
444	chr21	47107945	47111312	+	L1ME2	PCBP3
445	chr6	143637623	143640765	+	L1PB1	AIG1
446	chr21	10938980	10939979	-	L1M2	TPTE
447	chr21	10948582	10950928	-	L1MA2	TPTE
448	chr21	10936764	10937957	-	L1PA12	TPTE
449	chr21	10962236	10965277	-	L1M2c	TPTE
450	chr8	59538047	59538501	-	L1M4c	NSMAF
451	chr9	128077522	128078489	+	L1M4	GAPVD1
452	chr4	143394324	143396450	+	L1PA14	INPP4B
453	chr4	143558183	143559694	-	L1MC1	INPP4B
454	chr13	35822764	35823004	+	L1M4c	NBEA
455	chr13	35844497	35850001	+	L1P2	NBEA
456	chr13	35657498	35660422	+	L1PA4	NBEA
457	chr13	35977574	35978900	+	L1PA3	NBEA
458	chr13	35934439	35935521	+	L1ME1	NBEA
459	chr13	35823310	35823666	+	L1M4c	NBEA
460	chr12	88527164	88527460	-	L1PA11	CEP290
461	chr3	150287113	150287350	+	L1M5	EIF2A
462	chr3	150287614	150287995	+	L1M5	EIF2A
463	chr4	170389753	170393743	-	L1P3	NEK1
464	chr4	170415252	170416390	-	L1PA4	NEK1
465	chrX	130923990	130925378	-	L1M4	FIRRE
466	chrX	130923503	130923994	-	L1MA4	FIRRE
467	chrX	130922694	130923129	-	L1MA4	FIRRE
468	chr7	97507749	97508718	+	L1P1	ASNS
469	chrX	46903245	46906090	+	L1M1	JADE3
470	chr11	74577601	74578009	+	L1M1	XRRA1
471	chr11	74578126	74578962	+	L1PA14	XRRA1
472	chr11	74596324	74598480	+	L1PREC2	XRRA1
473	chr11	74598483	74604610	+	L1PA4	XRRA1
474	chr3	105126126	105128557	+	L1PB1	ALCAM
475	chr1	223408538	223415006	-	L1MC1	SUSD4
476	chr11	31407290	31411609	+	L1MA3	DNAJC24
477	chr11	31412901	31413949	+	L1MA3	DNAJC24
478	chr11	31421901	31422839	+	L1PA8	DNAJC24
479	chr5	74741619	74743178	-	L1M4c	COL4A3BP
480	chr5	74728179	74729351	-	L1PA15	COL4A3BP
481	chr5	74789195	74790655	-	HAL1	COL4A3BP
482	chr3	142079745	142080792	-	L1ME1	XRN1
483	chr3	142036290	142036620	-	HAL1	XRN1
484	chr3	142044338	142046524	-	L1M1	XRN1
485	chr3	142111170	142112486	-	L1PA2	XRN1
486	chr3	142035756	142036210	-	HAL1	XRN1
487	chr3	142038797	142039947	-	L1PB4	XRN1
488	chr3	142042727	142043749	-	L1PA4	XRN1
489	chr2	242528655	242529364	+	L1ME1	THAP4
490	chr2	242530661	242530898	+	L1ME1	THAP4
491	chr3	141214216	141214915	+	L1MC4a	RASA2
492	chr3	141214932	141216176	+	L1PA5	RASA2
493	chr6	157214459	157215635	+	L1MB3	ARID1B
494	chr15	64248067	64248789	-	L1MA3	DAPK2
495	chr15	64255678	64259097	-	L1MA3	DAPK2
496	chr15	64249556	64255665	-	L1PA5	DAPK2
497	chr15	64249086	64249559	-	L1MA3	DAPK2
498	chr15	64245191	64245489	-	L1PB1	DAPK2
499	chr15	64245490	64247779	-	L1MA3	DAPK2
500	chr15	64244859	64245186	-	L1MA3	DAPK2
501	chr4	129977409	129978589	-	L1M2a	SCLT1
502	chr4	129979204	129983547	-	L1M2a	SCLT1
503	chr4	129991919	129994339	-	L1PB1	SCLT1
504	chr4	129970877	129976989	-	L1PA8	SCLT1
505	chr4	129889098	129890296	-	L1MEf	SCLT1
506	chr4	129989380	129991891	-	L1PB1	SCLT1
507	chr4	129977013	129977397	-	L1PA8	SCLT1
508	chr4	129888001	129889103	-	L1PA15	SCLT1
509	chr4	129989006	129989366	-	L1PB1	SCLT1
510	chrX	103207500	103212411	+	L1PA13	TMSB15B
511	chr2	75140208	75141308	+	L1MC5	LINC01291
512	chr22	16174563	16175773	-	L1PA5	DUXAP8
513	chr5	175726418	175727327	+	L1MB2	SIMC1
514	chr5	175736946	175737866	+	L1MD2	SIMC1
515	chr5	175730623	175731214	+	L1MB2	SIMC1
516	chrX	20269901	20271350	-	L1MDa	RPS6KA3
517	chrX	20232275	20232944	-	HAL1	RPS6KA3
518	chr9	103076668	103077932	-	L1M2	TEX10
519	chr9	37157500	37158016	+	L1M3	ZCCHC7
520	chr3	52919677	52920015	-	L1MEf	STIMATE
521	chr7	130317614	130324060	-	L1PA7	COPG2
522	chr17	59793951	59796098	-	L1MEc	BRIP1
523	chr17	59776358	59776980	-	L1MB7	BRIP1
524	chr17	59785949	59786749	-	HAL1	BRIP1
525	chr17	59783781	59785120	-	HAL1	BRIP1
526	chr17	59771478	59773940	-	L1MB7	BRIP1
527	chr17	59781234	59781845	-	L1P4	BRIP1
528	chr17	59777522	59779545	-	L1MB7	BRIP1
529	chr17	59782862	59783585	-	L1MD2	BRIP1
530	chr17	59782284	59782861	-	L1PA16	BRIP1
531	chr17	59779632	59780413	-	L1PA15	BRIP1
532	chr17	59781843	59782283	-	L1MD2	BRIP1
533	chr17	59780723	59781233	-	L1PA15	BRIP1
534	chr14	96690149	96690629	+	L1MC5	BDKRB2
535	chr14	96673631	96674122	+	L1MC1	BDKRB2
536	chr8	90785948	90786153	+	L1M4	RIPK2
537	chr8	90786348	90786856	+	L1M4	RIPK2
538	chr7	27608388	27609908	-	L1ME1	HIBADH
539	chr7	27611143	27611997	-	L1MEd	HIBADH
540	chr7	102827203	102833752	+	L1MA3	DPY19L2P2
541	chr15	65302544	65303378	-	L1MB7	MTFMT
542	chr9	2839832	2841300	-	L1MD3	PUM3
543	chr3	131050315	131056469	+	L1PA3	LOC339874
544	chrX	154582722	154583986	+	L1PA13	LOC101927830
545	chr5	138341144	138347175	-	L1PA2	SIL1
546	chr5	138366723	138368671	-	L1MDa	SIL1
547	chr5	138372561	138373525	-	L1MDa	SIL1
548	chr1	119650321	119654546	-	L1MC1	WARS2
549	chr1	119648767	119650179	-	L1MC1	WARS2
550	chr3	8555814	8556688	+	L1ME3	LMCD1
551	chr20	17649197	17649638	-	L1ME3C	RRBP1
552	chr20	17648326	17648898	-	L1ME3C	RRBP1
553	chr12	1355491	1356148	+	L1MC4a	ERC1
554	chr2	179302191	179302493	-	L1M5	PRKRA
555	chr7	114130566	114131737	-	L1PA4	FOXP2
556	chr7	114093789	114095087	+	L1PA2	FOXP2
557	chr7	114131731	114133417	-	L1PA4	FOXP2
558	chr7	114116933	114117709	+	L1PA16	FOXP2
559	chr7	114129796	114130569	+	L1MC1	FOXP2
560	chr3	81579090	81581453	-	L1MA3	GBE1
561	chr3	81572505	81574121	-	L1MA3	GBE1
562	chr1	206542592	206543333	+	L1MB7	SRGAP2
563	chr1	51789204	51790188	-	L1MEd	TTC39A
564	chr5	107693635	107694587	-	L1M4c	FBXL17
565	chr5	107694712	107695865	-	L1M4c	FBXL17
566	chr5	107543033	107549452	-	L1PA7	FBXL17
567	chr5	107695860	107696958	-	L1M4c	FBXL17
568	chr13	21144193	21145017	+	L1MB7	IFT88
569	chr11	13416093	13422242	-	L1PA4	BTBD10
570	chr12	28616739	28623878	+	L1MA2	CCDC91
571	chr12	28655093	28657028	+	L1PA3	CCDC91
572	chr12	28629096	28632564	+	L1PA5	CCDC91
573	chr12	28541660	28542067	+	L1PB	CCDC91
574	chr6	147617238	147622488	+	L1M2	STXBP5
575	chr6	147688794	147691374	+	L1ME1	STXBP5
576	chr6	147701347	147701993	+	L1MB7	STXBP5
577	chr6	147572142	147573922	+	L1PA7	STXBP5
578	chr6	147573918	147576513	+	L1PA7	STXBP5
579	chr13	113454014	113456376	+	L1MCa	ATP11A
580	chr13	113393337	113394440	+	L1MB7	ATP11A
581	chr1	772892	775596	+	L1M4b	LINC01128
582	chr12	51210668	51211298	+	L1ME3F	ATF1
583	chr12	51209494	51209835	+	L1MA3	ATF1
584	chr12	51212826	51213325	+	L1ME2	ATF1
585	chr12	51210126	51210386	+	L1MA3	ATF1
586	chr12	51197907	51198185	+	L1MD	ATF1
587	chr12	51193170	51194250	+	L1MB8	ATF1
588	chr1	174586873	174590228	+	L1PA4	RABGAP1L
589	chr1	174530215	174532152	+	L1PA7	RABGAP1L
590	chr1	174590214	174591990	+	L1PA4	RABGAP1L
591	chr1	174458241	174458984	+	L1PA5	RABGAP1L
592	chr1	174698079	174699620	+	L1PA16	RABGAP1L
593	chr1	174405877	174407312	+	L1P1	RABGAP1L
594	chr13	60422448	60424818	-	L1PA2	DIAPH3
595	chr12	79670474	79675454	+	L1PB3	SYT1
596	chr12	79446038	79447297	+	L1PA4	SYT1
597	chr7	112463297	112464403	-	L1ME1	BMT2
598	chr7	112468943	112470414	-	L1ME1	BMT2
599	chr7	112556508	112561991	+	L1PA3	BMT2
600	chrX	154339193	154339671	+	L1MDb	BRCC3
601	chrX	154341452	154342867	+	L1MB2	BRCC3
602	chrX	154339673	154340130	+	L1MDb	BRCC3
603	chr11	10201263	10202400	-	L1M1	SBF2
604	chr11	10090715	10092812	-	L1PA6	SBF2
605	chr11	9898948	9900066	-	L1PA6	SBF2
606	chr7	39047128	39053152	-	L1PA2	POU6F2
607	chr4	42052671	42053783	+	L1ME2z	SLC30A9
608	chr4	42043775	42050256	+	L1PA7	SLC30A9
609	chr4	42015423	42016409	+	L1MA3	SLC30A9
610	chr4	42016579	42017219	+	L1MA3	SLC30A9
611	chr4	42053787	42054100	+	L1ME2z	SLC30A9
612	chr1	201743923	201744905	+	HAL1	NAV1
613	chr10	1113011	1113689	+	L1MD2	WDR37
614	chr10	1110835	1111421	+	L1MD2	WDR37
615	chr10	1113687	1114127	+	L1MA4A	WDR37
616	chr15	57465292	57465903	+	L1M4	TCF12
617	chr15	57478106	57478414	+	L1MB5	TCF12
618	chrX	115580718	115581529	+	L1M5	SLC6A14
619	chrX	115581521	115581794	+	L1M5	SLC6A14
620	chr16	72559210	72563097	-	L1PA5	LINC01572
621	chr16	72482343	72487601	-	L1MA2	LINC01572
622	chr7	87787227	87789923	+	L1PREC2	ADAM22
623	chr7	87706680	87712810	+	L1PA4	ADAM22
624	chrX	84544967	84547704	-	L1PA16	POF1B
625	chrX	84573241	84575261	-	L1PA16	POF1B
626	chrX	84592227	84592586	-	L1MA3	POF1B
627	chrX	84615578	84616960	-	L1PREC2	POF1B
628	chrX	84617008	84620968	-	L1PREC2	POF1B
629	chrX	84590713	84592251	-	L1MA3	POF1B
630	chrX	84566210	84569119	-	L1PA7	POF1B
631	chr4	107098295	107101558	-	L1MA4	TBCK
632	chr4	106987670	106989335	-	L1MB4	TBCK
633	chr4	107200469	107203826	-	L1MA3	TBCK
634	chr4	106989309	106995406	-	L1PA6	TBCK
635	chr4	107101548	107103815	-	L1PA7	TBCK
636	chr7	97811269	97812143	+	L1M4	LMTK2
637	chr7	97784289	97784577	+	L1MD1	LMTK2
638	chr7	97784594	97785154	+	L1MD1	LMTK2
639	chr9	94844522	94850680	-	L1PA3	SPTLC1
640	chr8	40471905	40473370	-	L1P2	ZMAT4
641	chr2	15764839	15765822	+	L1ME2z	DDX1
642	chr15	77549071	77551394	-	L1PA3	PEAK1
643	chr15	99776893	99777127	-	L1MB3	TTC23
644	chr15	99775873	99776672	-	L1MB3	TTC23
645	chr7	99962923	99963159	+	L1MB2	PILRB
646	chr7	99960780	99961450	+	L1MB2	PILRB
647	chr7	99959796	99960132	+	L1MB2	PILRB
648	chr7	99961755	99962005	+	L1MB2	PILRB
649	chr9	108513367	108517557	+	L1PA10	TMEM38B
650	chr9	108525686	108527378	+	L1PA3	TMEM38B
651	chr13	35068508	35073243	+	L1PA5	LINC00457
652	chr9	125720769	125720982	+	L1PA5	RABGAP1
653	chr9	125724822	125725406	+	L1MB8	RABGAP1
654	chr14	88868207	88869819	+	L1MA9	SPATA7
655	chr6	10984594	10987837	-	L1PA3	ELOVL2
656	chr6	10997490	10998021	-	L1MC5	ELOVL2
657	chr3	178441275	178441933	-	L1PA17	KCNMB2
658	chr3	178441965	178443099	-	L1PA17	KCNMB2
659	chr3	178414116	178417800	-	L1PA13	KCNMB2
660	chr3	178326179	178327431	-	L1MA1	KCNMB2
661	chr3	178437770	178439142	-	L1PA4	KCNMB2
662	chr11	128872991	128878212	-	L1MA2	ARHGAP32
663	chr11	128978676	128981638	-	L1MA4A	ARHGAP32
664	chr11	128870383	128872700	-	L1MA2	ARHGAP32
665	chr11	128935570	128935931	-	L1MEd	ARHGAP32
666	chr11	129040088	129042345	-	L1PA8A	ARHGAP32
667	chr12	31703001	31709139	-	L1PA4	DENND5B
668	chr14	61878125	61879101	+	L1MEc	PRKCH
669	chr14	61973620	61974836	+	L1MA10	PRKCH
670	chr9	126026	129246	-	L1PB1	CBWD1
671	chr9	124567	126023	-	L1PB1	CBWD1
672	chr2	26330692	26331677	+	L1MD2	RAB10
673	chr2	26266745	26267054	+	L1MB2	RAB10
674	chr2	26309164	26310007	+	L1MB5	RAB10
675	chr2	26300887	26301409	+	L1M4	RAB10
676	chr2	26266313	26266756	+	L1MB4	RAB10
677	chr2	26302828	26303313	+	L1MC4a	RAB10
678	chr2	26265654	26266013	+	L1MB4	RAB10
679	chr10	32964606	32966306	+	L1PA3	CCDC7
680	chr10	32986140	32987987	+	L1PA5	CCDC7
681	chr5	93187162	93191490	-	L1PA3	FAM172A
682	chr5	93191822	93193642	-	L1PA3	FAM172A
683	chr5	93129837	93131102	-	L1PBa	FAM172A
684	chr17	70547875	70548797	-	L1PA5	LINC00673
685	chr1	167747818	167748168	+	L1MEc	MPZL1
686	chr1	167746523	167747277	+	L1MEc	MPZL1
687	chrX	24925325	24926277	+	L1ME1	POLA1
688	chrX	24923161	24923680	+	L1ME1	POLA1
689	chr1	169216727	169220805	-	L1PB3	NME7
690	chr2	63754359	63757572	-	L1PA5	WDPCP
691	chr1	173956006	173958156	-	L1MC3	RC3H1
692	chr21	46507100	46509249	+	L1MC4a	ADARB1
693	chr21	46526858	46527771	+	L1M5	ADARB1
694	chr21	46522397	46523163	+	L1MC3	ADARB1
695	chr7	63527326	63528276	+	L1PA8	ZNF727
696	chr7	63526516	63527346	+	L1P3	ZNF727
697	chr6	116663855	116669308	+	L1PA5	DSE
698	chr6	116669619	116670279	+	L1PA5	DSE
699	chr17	65011212	65011720	+	L1MD1	CACNG4
700	chr14	58991984	58997746	+	L1PA7	KIAA0586
701	chr14	58998075	58998912	+	L1PA7	KIAA0586
702	chr20	61362736	61363188	-	L1MC2	NTSR1
703	chr20	61363550	61364165	-	L1MC2	NTSR1
704	chr10	88673228	88674881	+	L1ME1	BMPR1A
705	chrX	9630336	9630750	+	L1MB3	TBL1X
706	chrX	9471049	9475019	+	L1PA8A	TBL1X
707	chrX	9668853	9669146	+	L1MD2	TBL1X
708	chrX	9475011	9477118	+	L1PA8A	TBL1X
709	chr14	95667906	95668683	-	L1PA8	CLMN
710	chr2	68425642	68426106	-	L1ME2	PPP3R1
711	chr11	36663639	36666543	+	L1PA5	C11orf74
712	chr4	152432448	152438611	+	L1PA3	FAM160A1
713	chr4	152386374	152389155	+	L1PA8	FAM160A1
714	chr4	54159912	54164125	-	L1PA7	SCFD2
715	chr4	53761344	53767458	-	L1PA4	SCFD2
716	chr4	53961891	53964736	-	L1PA5	SCFD2
717	chr4	54124764	54130414	-	L1PB1	SCFD2
718	chr4	54170286	54171265	-	L1PA7	SCFD2
719	chr4	54079828	54085951	-	L1PA5	SCFD2
720	chr4	54067194	54069487	-	L1PA4	SCFD2
721	chr1	178797686	178798429	+	L1MA9	RALGPS2
722	chr1	178751119	178752626	+	L1MCb	RALGPS2
723	chr1	178800100	178800334	+	L1ME3F	RALGPS2
724	chr1	178710692	178710990	+	L1MEc	RALGPS2
725	chr1	178702254	178702897	+	L1ME3	RALGPS2
726	chr1	178711296	178712068	+	L1MEc	RALGPS2
727	chr1	178799372	178799971	+	L1ME3F	RALGPS2
728	chr1	178806683	178812801	+	L1PA2	RALGPS2
729	chr5	79762528	79763824	+	L1M4	ZFYVE16
730	chr19	11156008	11156236	+	L1ME3	SMARCA4
731	chr19	11154793	11155714	+	L1ME3	SMARCA4
732	chr9	80023222	80026297	+	L1PA4	VPS13A
733	chr9	80026602	80029655	+	L1PA4	VPS13A
734	chr9	79950242	79951279	+	L1PA7	VPS13A
735	chr2	215994122	215998181	-	L1PA15-16	ABCA12
736	chr2	215988503	215994069	-	L1PB2	ABCA12
737	chr2	215802680	215806793	-	L1PA7	ABCA12
738	chr15	89793341	89793930	+	L1PA5	FANCI
739	chr15	89793931	89795248	+	L1MC4	FANCI
740	chr15	89793129	89793340	+	L1MC4	FANCI
741	chr1	232080519	232084361	+	L1PA7	DISC1
742	chr2	100384931	100387438	-	L1M1	AFF3
743	chr2	100349189	100349437	-	L1MEg	AFF3
744	chr2	100356277	100357599	-	L1PA3	AFF3
745	chr2	100243037	100245007	-	L1PA13	AFF3
746	chr2	100432294	100433011	-	L1MCa	AFF3
747	chr2	100348830	100349194	-	L1ME3D	AFF3
748	chr2	100433583	100433955	-	L1MCa	AFF3
749	chr16	911656	912177	-	L1MD1	LMF1
750	chr16	914922	915349	-	L1MD1	LMF1
751	chr16	910641	911345	-	L1MD1	LMF1
752	chr16	915568	917035	-	L1MD1	LMF1
753	chr4	108623536	108625826	-	L1MA8	PAPSS1
754	chr20	49207624	49208062	+	L1MC5	RIPOR3
755	chr18	34551610	34551983	+	L1PREC2	KIAA1328
756	chr18	34691520	34697616	+	L1PA5	KIAA1328
757	chr18	34548050	34551343	+	L1PREC2	KIAA1328
758	chr18	34584308	34585207	+	L1PB1	KIAA1328
759	chr18	34539993	34543024	+	L1P2	KIAA1328
760	chr12	94240891	94241955	+	HAL1b	CRADD
761	chr12	94089695	94090468	+	L1MA8	CRADD
762	chr9	72821546	72827671	-	L1PA5	MAMDC2
763	chr5	90090502	90096897	+	L1PA7	ADGRV1
764	chr3	195156195	195156862	-	L1MB7	ACAP2
765	chr3	195152476	195153777	-	L1MB7	ACAP2
766	chr3	195155264	195155912	-	L1MB7	ACAP2
767	chr3	195151612	195152167	-	L1MB7	ACAP2
768	chr15	50920949	50921446	-	L1ME4a	TRPM7
769	chr15	50965469	50966185	-	L1PB1	TRPM7
770	chrX	102165970	102167251	+	L1PB1	LINC00630
771	chrX	102167564	102168200	+	L1PB1	LINC00630
772	chrX	102170147	102171193	+	L1PB1	LINC00630
773	chrX	102171225	102171574	+	L1PB1	LINC00630
774	chrX	73416212	73418390	-	L1MA9	FTX
775	chrX	73291825	73297937	-	L1PA8	FTX
776	chrX	73316802	73317557	-	L1PA4	FTX
777	chr8	146167974	146168210	-	L1MB5	ZNF16
778	chr8	146163354	146164709	-	L1MB5	ZNF16
779	chr8	146162819	146163076	-	L1MB5	ZNF16
780	chr21	35116788	35117690	+	L1MC5	ITSN1
781	chr2	242361836	242364319	+	L1PA10	FARP2
782	chr2	242335451	242336760	+	L1PA3	FARP2
783	chr2	242302735	242303384	+	L1MD2	FARP2
784	chr3	101146541	101150402	-	L1PA7	SENP7
785	chr3	101194945	101196048	-	L1PA7	SENP7
786	chr3	101161819	101162750	-	L1PA3	SENP7
787	chr7	116382986	116384919	+	L1PA7	MET
788	chr7	116384912	116386987	+	L1PA5	MET
789	chr5	132543871	132544072	-	L1MEe	FSTL4
790	chr11	31565558	31571691	+	L1PA3	ELP4
791	chr11	31595741	31601491	+	L1PA5	ELP4
792	chr6	2075510	2081022	-	L1PA4	GMDS
793	chr13	24167940	24172311	+	L1P3	TNFRSF19
794	chr13	44416143	44419564	-	L1MEc	CCDC122
795	chr11	2522235	2524623	+	L1MA3	KCNQ1
796	chr14	93293103	93293512	+	L1ME1	GOLGA5
797	chr3	186770088	186776211	-	L1PA6	ST6GAL1
798	chr18	34403889	34405113	-	L1MB8	TPGS2
799	chr13	20311395	20311859	-	L1MC4a	PSPC1
800	chr1	210831913	210835340	+	L1PA6	HHAT
801	chr20	40834910	40840957	+	L1PA2	PTPRT
802	chr20	41003189	41003451	+	L1M5	PTPRT
803	chr20	41016828	41017927	+	L1PA5	PTPRT
804	chr7	113871062	113872586	+	L1MB1	FOXP2
805	chr5	151210410	151213028	+	L1PA7	GLRA1
806	chr5	151216558	151217513	+	L1PA7	GLRA1
807	chr18	12341265	12341855	-	L1ME1	AFG3L2
808	chr18	12342165	12343379	-	L1ME1	AFG3L2
809	chr18	12343597	12343982	-	L1ME1	AFG3L2
810	chr2	53909914	53911227	-	L1MA3	ASB3
811	chr2	53907720	53908442	-	L1MA3	ASB3
812	chr2	53908445	53909014	-	L1MA3	ASB3
813	chr20	39688253	39689242	+	L1ME2	TOP1
814	chr12	46291313	46291628	+	L1MB3	ARID2
815	chr3	98548136	98549913	-	L1PREC2	DCBLD2
816	chr3	98550195	98552885	-	L1PREC2	DCBLD2
817	chr3	98520545	98523821	-	L1PA5	DCBLD2
818	chr3	98587307	98588419	-	L1PB3	DCBLD2
819	chr1	167261678	167263297	+	L1PB3	POU2F1
820	chr20	1124758	1125472	+	L1MD1	PSMF1
821	chr20	1135590	1137524	+	L1MEf	PSMF1
822	chr6	161439030	161440221	+	L1MEc	MAP3K4
823	chr2	73033153	73034658	-	L1PA16	EXOC6B
824	chr2	72645502	72647370	-	L1M4c	EXOC6B
825	chr2	72617244	72618403	-	L1MEc	EXOC6B
826	chr2	72666346	72667386	-	L1PA13	EXOC6B
827	chr2	72929050	72931103	-	L1PA2	EXOC6B
828	chr2	72659427	72664789	-	L1PA7	EXOC6B
829	chr2	72647368	72648365	-	L1PA7	EXOC6B
830	chr2	72658774	72659154	-	L1PA7	EXOC6B
831	chr14	32078079	32081403	+	L1MA2	NUBPL
832	chr14	32076611	32077477	+	L1MA2	NUBPL
833	chr14	32070712	32071608	+	L1PA3	NUBPL
834	chr4	77044972	77045390	-	L1M5	NUP54
835	chr1	233395209	233395559	-	L1PA8	PCNX2
836	chr22	38767606	38771715	-	L1M2c	TPTEP2
837	chr2	238955822	238956168	+	L1M6	UBE2F-SCLY
838	chr2	238994379	238995068	+	L1MDa	UBE2F-SCLY
839	chr2	238956325	238956958	+	L1MD2	UBE2F-SCLY
840	chr4	92358643	92364815	+	L1HS	CCSER1
841	chr4	92337277	92339014	+	L1PA11	CCSER1
842	chr4	91148760	91154783	+	L1PA3	CCSER1
843	chr4	91328801	91333116	+	L1PA4	CCSER1
844	chr4	91325177	91328800	+	L1PBa	CCSER1
845	chr4	91307076	91307886	+	L1PB3	CCSER1
846	chr4	92383526	92389664	+	L1PA5	CCSER1
847	chr4	91333690	91334736	+	L1PB	CCSER1
848	chr4	91274557	91274870	+	L1MDb	CCSER1
849	chr4	91490525	91492918	+	L1PA17	CCSER1
850	chr4	91414088	91415678	+	L1PA5	CCSER1
851	chr13	99600800	99601329	-	L1MB3	DOCK9
852	chr10	28889805	28890997	+	L1MB4	WAC
853	chr10	28889554	28889804	+	L1MD	WAC
854	chr6	121552408	121553879	-	L1PB1	TBC1D32
855	chr6	121470026	121475595	-	L1PA7	TBC1D32
856	chr6	121416539	121417424	-	L1PA7	TBC1D32
857	chr6	121556286	121556845	-	L1PB1	TBC1D32
858	chr22	47268297	47268768	+	L1MEc	TBC1D22A
859	chr22	47230131	47232773	+	L1MA9	TBC1D22A
860	chr22	47284906	47285883	+	L1ME2	TBC1D22A
861	chrX	131579830	131586152	-	L1PA8	MBNL3
862	chr4	151830265	151833337	-	L1MB2	LRBA
863	chr4	151379827	151380511	-	HAL1	LRBA
864	chr4	151478542	151479049	-	L1MC3	LRBA
865	chr4	151376680	151378147	-	L1MA2	LRBA
866	chr4	151479351	151480014	-	L1MC3	LRBA
867	chr1	45929561	45929901	-	L1MA3	TESK2
868	chr1	45928243	45929251	-	L1MA3	TESK2
869	chr7	32722291	32728327	-	L1PA2	DPY19L1P1
870	chr7	32737266	32743157	-	L1PA2	DPY19L1P1
871	chr7	32743155	32744478	-	L1MDa	DPY19L1P1
872	chr15	44639352	44640962	+	L1MA3	CASC4
873	chr15	44641475	44643492	+	L1MA3	CASC4
874	chr15	44645133	44646275	+	L1MA3	CASC4
875	chr15	44656915	44657443	+	L1MC1	CASC4
876	chr1	115034955	115036073	-	L1MB4	TRIM33
877	chr11	76721412	76722201	+	HAL1	ACER3
878	chr11	76619370	76621329	+	L1PA7	ACER3
879	chr11	76624603	76626246	+	L1PA5	ACER3
880	chr15	65859940	65860260	+	L1MB3	HACD3
881	chr17	58535146	58535496	-	L1MB8	APPBP2
882	chr17	58546779	58547619	-	L1MB4	APPBP2
883	chr17	58593840	58594363	-	L1ME3A	APPBP2
884	chr17	58536447	58536850	-	L1MEd	APPBP2
885	chr17	58548630	58549204	-	L1MB4	APPBP2
886	chr17	58594637	58595234	-	L1ME3A	APPBP2
887	chr17	58537232	58537454	-	L1MEd	APPBP2
888	chr17	58561054	58565687	-	L1PA6	APPBP2
889	chr1	204241737	204242036	-	L1ME3C	PLEKHA6
890	chr4	36062698	36063873	-	L1MA2	ARAP2
891	chr8	128910306	128910595	+	HAL1	PVT1
892	chr8	128926302	128927061	+	L1MB5	PVT1
893	chr8	128846995	128847873	+	L1PA8	PVT1
894	chr8	128818150	128818426	+	L1ME3C	PVT1
895	chr8	144086735	144090697	-	L1PA13	LY6E-DT
896	chr8	144084043	144085365	-	L1PA13	LY6E-DT
897	chr5	177382895	177383722	+	L1MB3	LOC100128340
898	chr3	58076823	58077397	+	L1MD1	FLNB
899	chr3	58074124	58074982	+	L1MD1	FLNB
900	chr3	196521123	196521883	+	L1M3f	PAK2
901	chr3	196548572	196548911	+	L1MD3	PAK2
902	chr18	59926557	59928430	+	L1MA4	KIAA1468
903	chr1	93975158	93977241	+	L1PA3	FNBP1L
904	chr1	93977546	93981484	+	L1PA3	FNBP1L
905	chr19	39434530	39434861	-	L1MB7	FBXO17
906	chr20	40129909	40130832	-	L1ME3	CHD6
907	chr20	40133344	40134280	-	L1ME3	CHD6
908	chr19	50273767	50274109	+	L1MB7	AP2A1
909	chr7	77454844	77455190	+	HAL1b	PHTF2
910	chr7	77455197	77455481	+	HAL1b	PHTF2
911	chr4	1966001	1967336	+	L1M4c	NSD2
912	chr4	1964995	1965277	+	L1MEd	NSD2
913	chr4	1925255	1925481	+	L1M5	NSD2
914	chr5	173354814	173355472	+	L1MC1	CPEB4
915	chr2	136064973	136065887	-	L1MCc	ZRANB3
916	chr2	136049168	136055281	-	L1PA4	ZRANB3
917	chr2	136085636	136089450	-	L1PA6	ZRANB3
918	chr2	136043647	136043849	-	L1PB1	ZRANB3
919	chr2	136271254	136276290	-	L1P3	ZRANB3
920	chr10	98991039	98991911	-	L1MB3	ARHGAP19
921	chr6	101206132	101208402	-	L1PA8A	ASCC3
922	chr6	101028476	101034612	-	L1PA3	ASCC3
923	chr6	101283067	101284860	-	L1MA6	ASCC3
924	chr6	101026147	101028063	-	L1PA15	ASCC3
925	chr6	101185110	101191259	-	L1PA11	ASCC3
926	chr6	101273347	101273794	-	L1P2	ASCC3
927	chr6	101016259	101016628	-	L1PA16	ASCC3
928	chr11	108448450	108450266	-	L1MA4	EXPH5
929	chr11	68329435	68330487	+	L1MD	PPP6R3
930	chr2	128779517	128780400	-	L1ME1	SAP130
931	chr22	25997563	25998885	+	L1ME2	GRK3
932	chr15	62308479	62312033	-	L1PA5	VPS13C
933	chr15	62298303	62299117	-	L1PA4	VPS13C
934	chr18	46930678	46931107	-	L1PA16	DYM
935	chr18	46628789	46634920	-	L1PA4	DYM
936	chr18	46608361	46608778	-	L1MEa	DYM
937	chr18	46929952	46930368	-	L1PA16	DYM
938	chr18	46607925	46608354	-	L1MEf	DYM
939	chr18	46931413	46932604	-	L1PA16	DYM
940	chr16	68851293	68851859	+	L1MC4	CDH1
941	chr10	76180639	76182403	+	L1MC3	ADK
942	chr10	76188029	76188729	+	L1MC4	ADK
943	chr10	76217170	76217781	+	L1PA7	ADK
944	chr10	76216449	76217169	+	L1P3	ADK
945	chr13	96584610	96585928	-	L1PA16	UGGT2
946	chr13	96521138	96521792	-	L1PA4	UGGT2
947	chr13	96472864	96474840	-	L1PB2	UGGT2
948	chr13	96558067	96558444	-	L1ME3B	UGGT2
949	chr1	24890508	24890718	+	L1M6	NCMAP
950	chr8	86095624	86096010	+	L1MB2	E2F5
951	chr6	149725112	149727181	+	L1MA9	TAB2
952	chr6	149722413	149724088	+	L1MA9	TAB2
953	chr7	94836919	94837755	+	L1ME3E	PPP1R9A
954	chr3	195986065	195986289	-	L1M4	PCYT1A
955	chr3	195985182	195985463	-	L1M4	PCYT1A
956	chr3	178497267	178498107	-	L1MC5	KCNMB2-AS1
957	chr3	178500001	178501804	-	L1P1	KCNMB2-AS1
958	chr4	149026334	149029176	+	L1PA8	NR3C2
959	chr4	149003415	149007604	+	L1PA7	NR3C2
960	chr4	149007913	149009957	+	L1PA7	NR3C2
961	chr4	149021421	149022182	+	L1MB3	NR3C2
962	chr21	47226966	47229104	+	L1PA7	PCBP3
963	chr11	108613319	108614244	+	L1PREC2	DDX10
964	chr11	108648381	108650408	+	L1PA5	DDX10
965	chr14	37970834	37976963	+	L1PA6	MIPOL1
966	chr14	37762534	37768656	+	L1PA4	MIPOL1
967	chr7	105203380	105203821	+	L1MB8	RINT1
968	chr12	94710225	94717446	-	L1PREC2	CEP83
969	chr12	94708479	94710229	-	L1ME3	CEP83
970	chr1	167376569	167378056	+	L1MB7	POU2F1
971	chr10	25718517	25720941	+	L1PA3	GPR158
972	chr10	25476194	25478726	+	L1PA5	GPR158
973	chr10	25828859	25829874	+	L1PA5	GPR158
974	chr3	171948324	171949248	+	L1MB7	FNDC3B
975	chr2	133589956	133591770	-	L1PB4	NCKAP5
976	chr2	134222579	134228609	-	L1PA2	NCKAP5
977	chr3	172377778	172383900	-	L1PA6	NCEH1
978	chr3	17765887	17767182	-	L1MEg	TBC1D5
979	chr3	17767204	17768188	-	L1PA15	TBC1D5
980	chr3	17695965	17696676	-	L1P1	TBC1D5
981	chr2	98530668	98531782	-	L1MD2	TMEM131
982	chr2	98598074	98599029	-	L1MB8	TMEM131
983	chr2	98513230	98514795	-	L1MEf	TMEM131
984	chr2	98509366	98513152	-	L1PA7	TMEM131
985	chr20	56908560	56908827	+	L1MEf	RAB22A
986	chr2	102365131	102367120	+	L1PA2	MAP4K4
987	chr15	49293661	49297244	-	L1PA7	SECISBP2L
988	chr15	49297536	49299742	-	L1PA7	SECISBP2L
989	chr7	111878944	111879662	+	L1MA3	ZNF277
990	chr7	111879668	111880296	+	L1MA3	ZNF277
991	chr7	111880641	111882207	+	L1MA3	ZNF277
992	chr7	111880358	111880617	+	L1MA3	ZNF277
993	chr15	67740568	67746697	-	L1PA4	IQCH-AS1
994	chr7	107855959	107858840	-	L1P3	NRCAM
995	chr7	108052881	108053913	-	L1MA8	NRCAM
996	chr7	107913193	107919341	-	L1PA6	NRCAM
997	chr7	108028014	108034176	-	L1PA5	NRCAM
998	chr14	67060386	67062066	+	L1MA8	GPHN
999	chr14	67279984	67283554	+	L1PA13	GPHN
1000	chr14	67133136	67135510	+	L1PA12	GPHN
1001	chr14	67324300	67331208	+	L1MA2	GPHN
1002	chr14	67044861	67047941	+	L1M1	GPHN
1003	chr14	67339703	67346084	+	L1PA7	GPHN
1004	chr14	67168084	67169309	+	L1PA8A	GPHN
1005	chr14	67500296	67500926	+	L1MB2	GPHN
1006	chr14	67517394	67517962	+	L1PA10	GPHN
1007	chr14	66984843	66985840	+	L1MA5A	GPHN
1008	chr14	67127533	67132009	+	L1PA12	GPHN
1009	chr14	67331502	67332117	+	L1MA2	GPHN
1010	chr14	67503259	67505162	+	L1MB2	GPHN
1011	chr14	66984072	66984812	+	L1MA5A	GPHN
1012	chr14	67360093	67362233	+	L1PA5	GPHN
1013	chr14	67161138	67161593	+	L1MC1	GPHN
1014	chr14	67517962	67522415	+	L1PA10	GPHN
1015	chr14	67132018	67132973	+	L1PA5	GPHN
1016	chr14	67054480	67060031	+	L1PA7	GPHN
1017	chr14	67161906	67162843	+	L1MC1	GPHN
1018	chr14	67169342	67174507	+	L1PA8A	GPHN
1019	chr14	67243748	67245037	+	L1P1	GPHN
1020	chr15	85554823	85555942	+	L1PA3	PDE8A
1021	chr4	17983769	17988402	-	L1PREC2	LCORL
1022	chr4	17988880	17989569	-	L1MB7	LCORL
1023	chrX	73223421	73224585	+	L1MA7	JPX
1024	chrX	73219042	73220370	+	L1MA7	JPX
1025	chrX	73287297	73289038	-	L1MA1	JPX
1026	chr13	111880490	111880693	+	L1MC5	ARHGEF7
1027	chr10	16756639	16757245	-	L1MA6	RSU1
1028	chr10	16757244	16757893	-	L1MB3	RSU1
1029	chr9	70909919	70911382	+	L1PB1	CBWD3
1030	chr7	1962631	1962884	-	L1MD	MAD1L1
1031	chr7	2078458	2079513	-	L1MD1	MAD1L1
1032	chr7	2247700	2248281	-	L1ME1	MAD1L1
1033	chr7	2213755	2214538	-	HAL1	MAD1L1
1034	chr7	2025485	2025976	-	L1M7	MAD1L1
1035	chr7	1962186	1962583	-	L1MC	MAD1L1
1036	chr7	2080277	2080505	-	L1MD1	MAD1L1
1037	chr7	1991056	1991616	-	L1MB3	MAD1L1
1038	chr2	114601871	114602928	+	HAL1	LOC101060091
1039	chr10	88924968	88925673	+	L1MC4a	SHLD2
1040	chr10	88921211	88922168	+	L1MC4a	SHLD2
1041	chr10	88927703	88928076	+	L1PA16	SHLD2
1042	chr5	93335209	93337069	-	L1MC1	FAM172A
1043	chr5	93266527	93266878	-	L1PA8	FAM172A
1044	chr5	93337063	93338396	-	L1MC1	FAM172A
1045	chr5	93283239	93284482	-	L1PA3	FAM172A
1046	chr19	19581242	19581542	+	L1MB7	GATAD2A
1047	chr19	19581542	19581782	+	L1MB7	GATAD2A
1048	chr19	19579191	19579958	+	L1MB7	GATAD2A
1049	chr19	19580260	19580473	+	L1MB7	GATAD2A
1050	chr18	72007207	72008210	+	L1MA8	C18orf63
1051	chr10	81578430	81579524	-	L1MB1	NUTM2B-AS1
1052	chr6	17548625	17549413	+	L1M5	CAP2
1053	chr6	17396087	17397075	+	L1MB8	CAP2
1054	chr6	17427688	17428384	+	L1MB2	CAP2
1055	chr1	89282569	89283016	+	L1PA7	PKN2
1056	chr1	89283416	89284048	+	L1PA7	PKN2
1057	chr4	15615067	15616354	-	L1PBa	FBXL5
1058	chr8	22505680	22506407	-	L1MC3	BIN3
1059	chr8	22513369	22513981	-	L1ME4a	BIN3
1060	chr8	22511849	22513283	-	L1MB7	BIN3
1061	chr10	32847606	32853742	+	L1PA3	CCDC7
1062	chr22	24739934	24741789	+	L1MEc	SPECC1L
1063	chr2	109263477	109266433	+	L1PA7	LIMS1
1064	chr6	20884083	20884523	+	L1MB4	CDKAL1
1065	chr6	20884547	20885075	+	L1MB4	CDKAL1
1066	chr6	20886281	20887092	+	L1MB4	CDKAL1
1067	chr6	21029703	21030737	+	L1PA8	CDKAL1
1068	chr4	164452102	164454816	+	L1MC2	MARCH1
1069	chr7	7427661	7434025	-	L1PA7	COL28A1
1070	chr3	135833237	135839141	+	L1PA8	PPP2R3A
1071	chr3	135851002	135852570	+	L1M7	PPP2R3A
1072	chr3	135766072	135766461	+	L1PA16	PPP2R3A
1073	chr3	135844863	135851015	+	L1PA6	PPP2R3A
1074	chr3	135765315	135766057	+	L1P4d	PPP2R3A
1075	chr17	78837748	78838619	+	L1ME1	RPTOR
1076	chr17	78838798	78840549	+	L1ME1	RPTOR
1077	chr17	78840676	78841923	+	L1ME1	RPTOR
1078	chr17	78841932	78842902	+	L1ME1	RPTOR
1079	chr13	113692804	113693159	+	L1ME3A	MCF2L
1080	chr13	113659176	113659736	+	L1MA8	MCF2L
1081	chr12	132524598	132525020	+	L1M2	EP400
1082	chr12	132540993	132542066	+	L1ME1	EP400
1083	chr1	144976358	144977425	+	L1PB1	PDE4DIP
1084	chr1	144981775	144982131	+	L1PB1	PDE4DIP
1085	chr3	56099568	56103197	-	L1PA10	ERC2
1086	chr4	159767881	159769994	+	L1M1	FNIP2
1087	chr4	159800748	159801755	+	L1PA5	FNIP2
1088	chrX	149872467	149874262	+	L1MD1	MTMR1
1089	chr2	100909131	100909802	-	L1ME2	LONRF2
1090	chr2	100932810	100934846	-	L1ME3	LONRF2
1091	chr2	100920057	100920610	-	L1MEf	LONRF2
1092	chr2	100932253	100932500	-	L1ME3	LONRF2
1093	chr13	23835417	23839435	+	L1PBa	SGCG
1094	chr13	23812122	23812818	+	L1MEc	SGCG
1095	chr5	37033971	37034925	+	L1ME3F	NIPBL
1096	chr5	36964276	36965914	+	L1MA4	NIPBL
1097	chr12	66957911	66961177	-	L1PA5	GRIP1
1098	chr2	61445533	61446523	-	L1MC3	USP34
1099	chr2	61426029	61426397	-	L1M5	USP34
1100	chr2	61450979	61452214	-	L1MC5	USP34
1101	chr20	24492800	24495999	+	L1PA5	SYNDIG1
1102	chr20	24495994	24497947	+	L1PA5	SYNDIG1
1103	chr3	108290526	108290880	-	L1M5	CIP2A
1104	chr3	108290925	108291411	-	L1M5	CIP2A
1105	chr14	69598634	69599069	-	L1MB3	DCAF5
1106	chr14	69590715	69591054	-	L1MB3	DCAF5
1107	chr10	98699730	98699999	+	L1M4b	LCOR
1108	chr18	20585149	20585371	+	L1MA5	RBBP8
1109	chr18	20584047	20584521	+	L1MA5	RBBP8
1110	chr2	174996562	174997923	-	L1ME3	OLA1
1111	chr2	174995740	174996548	-	L1ME3	OLA1
1112	chr2	174959382	174960279	-	L1MB2	OLA1
1113	chr12	102497785	102498926	-	L1M3	NUP37
1114	chr6	152292637	152293747	+	L1PB	ESR1
1115	chr6	152349294	152355454	+	L1PA5	ESR1
1116	chr6	12101488	12102664	+	L1M4b	HIVEP1
1117	chr6	12139596	12145764	+	L1PA6	HIVEP1
1118	chr5	64142850	64145220	+	L1MA7	CWC27
1119	chr5	64126126	64126655	+	L1P1	CWC27
1120	chr7	151485537	151486458	-	L1MB3	PRKAG2
1121	chr7	151485147	151485529	-	L1MB3	PRKAG2
1122	chr4	13453697	13457563	-	L1M2c	RAB28
1123	chr4	13407633	13410198	-	L1PA7	RAB28
1124	chr4	13452761	13453657	-	L1M2c	RAB28
1125	chr4	13446474	13448440	-	L1P3	RAB28
1126	chr2	86321383	86321893	-	L1MC4	POLR1A
1127	chr2	86328756	86329722	-	L1MB3	POLR1A
1128	chr2	86320459	86320668	-	L1MC4	POLR1A
1129	chr14	67991796	67992218	-	L1ME4a	TMEM229B
1130	chr9	108277673	108282021	+	L1P2	FSD1L
1131	chr9	108290004	108292064	+	L1PA7	FSD1L
1132	chr2	130880035	130880584	-	L1M2	POTEF
1133	chr15	67976128	67978115	+	L1MEc	MAP2K5
1134	chr3	143701214	143702650	+	L1P2	C3orf58
1135	chr2	96864076	96865814	-	L1MB7	STARD7
1136	chr18	34654849	34659476	+	L1PA4	KIAA1328
1137	chr18	34748385	34748824	+	L1ME3B	KIAA1328
1138	chr18	34652914	34653459	+	L1PA8A	KIAA1328
1139	chr12	47030691	47037158	+	L1PA14	LOC100288798
1140	chr12	47011281	47017426	+	L1PA3	LOC100288798
1141	chr12	47009939	47010856	+	L1ME1	LOC100288798
1142	chr12	46997098	46999078	+	L1M2b	LOC100288798
1143	chr12	47009188	47009428	+	L1ME1	LOC100288798
1144	chr12	47037159	47037833	+	L1PA14	LOC100288798
1145	chr6	109959863	109961357	-	L1PA6	AK9
1146	chr6	109988609	109990853	-	L1PA5	AK9
1147	chr13	21981431	21985456	-	L1PA7	ZDHHC20
1148	chr13	21980531	21981159	-	L1PA7	ZDHHC20
1149	chr3	65450233	65452874	-	L1MD1	MAGI1
1150	chr3	65443331	65445344	-	L1MA3	MAGI1
1151	chr3	65446236	65446882	-	L1PA7	MAGI1
1152	chr13	48927126	48930346	+	L1MA1	RB1
1153	chr13	48968090	48970113	+	L1PA7	RB1
1154	chr13	48970111	48971791	+	L1PA7	RB1
1155	chr15	72215182	72216562	-	L1M1	MYO9A
1156	chr15	72177979	72178943	-	HAL1	MYO9A
1157	chr15	72379406	72380098	-	L1PREC2	MYO9A
1158	chr15	72222468	72224305	-	L1MA7	MYO9A
1159	chr15	72372953	72377453	-	L1PREC2	MYO9A
1160	chr7	45085441	45086977	+	L1MD1	CCM2
1161	chr12	69937947	69938204	+	L1MB2	FRS2
1162	chr12	69940472	69941042	+	L1MB2	FRS2
1163	chr12	69939565	69939860	+	L1MB2	FRS2
1164	chr5	177050654	177051116	-	L1M4c	LOC202181
1165	chr5	177062733	177066676	-	L1PA5	LOC202181
1166	chr5	177061813	177062738	-	L1PA5	LOC202181
1167	chr20	8153310	8155413	+	L1MD2	PLCB1
1168	chr20	8155967	8157475	+	L1MD2	PLCB1
1169	chr20	8358700	8358943	+	L1MB3	PLCB1
1170	chr20	8544207	8546127	+	L1PA7	PLCB1
1171	chr8	48447354	48450442	+	L1MC2	SPIDR
1172	chr8	48397434	48403568	+	L1PA5	SPIDR
1173	chr18	19388987	19391865	+	L1MB3	MIB1
1174	chr8	93929823	93931569	-	L1MA4	TRIQK
1175	chr3	9196670	9197488	-	L1MEg	SRGAP3
1176	chr1	186066626	186068442	+	L1MA6	HMCN1
1177	chr1	186002228	186002539	+	L1PB2	HMCN1
1178	chr1	186001173	186001518	+	L1PB2	HMCN1
1179	chr1	186001861	186002187	+	L1PB2	HMCN1
1180	chr3	174612415	174615621	+	L1MA1	NAALADL2
1181	chr3	174906874	174908413	+	L1M2a	NAALADL2
1182	chr3	174833571	174836053	+	L1PA5	NAALADL2
1183	chr2	28399464	28404556	+	L1MA4A	LOC100505736
1184	chr2	28397237	28399154	+	L1MA4A	LOC100505736
1185	chr16	78872769	78873044	+	L1MD1	WWOX
1186	chr2	73694098	73695224	+	L1ME3	ALMS1
1187	chr2	73792312	73793299	+	L1MC3	ALMS1
1188	chr2	73765528	73771652	+	L1PA4	ALMS1
1189	chr2	73693780	73694101	+	L1ME3	ALMS1
1190	chr9	96039331	96040117	+	L1ME1	WNK2
1191	chr9	96032636	96034737	+	L1ME1	WNK2
1192	chrX	134432514	134434088	-	L1MB8	ZNF75D
1193	chrX	134445788	134451953	-	L1MA4A	ZNF75D
1194	chr1	21790014	21791112	+	L1MB7	NBPF3
1195	chr6	117044322	117045360	+	L1MC4	KPNA5
1196	chr2	33020946	33021957	+	L1MB3	TTC27
1197	chr8	142201551	142201827	-	L1M4	DENND3
1198	chr8	48210047	48216171	-	L1PA4	SPIDR
1199	chr8	48229550	48235690	+	L1PA4	SPIDR
1200	chr8	48218767	48219359	-	L1ME2z	SPIDR
1201	chr21	42868230	42868456	-	L1MC	TMPRSS2
1202	chr10	112708807	112711480	+	L1MA9	SHOC2
1203	chr11	2479160	2479863	+	L1MC5	KCNQ1
1204	chr11	2478196	2479023	+	L1PA16	KCNQ1
1205	chr11	2626073	2627528	-	L1MB7	KCNQ1
1206	chr11	2621558	2622318	-	L1MC4	KCNQ1
1207	chr21	42724755	42726779	+	L1PA12	FAM3B
1208	chr21	42726771	42727483	+	L1MB8	FAM3B
1209	chr10	20238911	20241085	+	L1PA16	PLXDC2
1210	chr10	20550870	20551981	+	L1PA12	PLXDC2
1211	chr10	20405890	20406309	+	L1M5	PLXDC2
1212	chr10	20488784	20489107	+	L1M5	PLXDC2
1213	chr10	20368062	20368892	+	L1PA8	PLXDC2
1214	chr10	20261127	20261538	+	L1PA15	PLXDC2
1215	chr10	20551977	20552545	+	L1PREC2	PLXDC2
1216	chr10	20552541	20553400	+	L1PA14	PLXDC2
1217	chr5	60673556	60674290	+	L1MC4a	ZSWIM6
1218	chr5	60672881	60673297	+	L1MC4a	ZSWIM6
1219	chr11	66575069	66575724	+	L1MEg	C11orf80
1220	chr11	66602893	66603703	-	L1MB7	C11orf80
1221	chr4	113282428	113288363	+	L1PB1	ALPK1
1222	chr4	113288341	113288542	+	L1ME4a	ALPK1
1223	chr4	113327137	113327598	+	L1MB2	ALPK1
1224	chr6	89647077	89649488	-	L1MB2	RNGTT
1225	chr6	89644633	89645150	-	L1MB2	RNGTT
1226	chr6	89644055	89644360	-	L1MB2	RNGTT
1227	chr10	93019207	93020711	+	L1PA4	PCGF5
1228	chr1	161798010	161798639	+	L1MEd	ATF6
1229	chr1	161802081	161804061	+	L1P1	ATF6
1230	chr1	161804062	161804570	+	L1PA4	ATF6
1231	chr1	161799304	161801747	+	L1PA5	ATF6
1232	chr1	161766931	161768121	+	L1PA15	ATF6
1233	chr1	161798673	161798979	+	L1PA5	ATF6
1234	chr18	21874498	21877844	-	L1PB2	OSBPL1A
1235	chr17	45512849	45516213	-	L1PBa	EFCAB13
1236	chr11	72824011	72824401	-	L1MA3	FCHSD2
1237	chr11	72616325	72618643	-	L1PA6	FCHSD2
1238	chr11	72753269	72754315	-	L1MA4A	FCHSD2
1239	chr5	139855682	139856536	+	L1MEg	ANKHD1-EIF4EBP3
1240	chr5	139856564	139857199	+	L1MEg	ANKHD1-EIF4EBP3
1241	chr5	139895100	139900527	+	L1PA3	ANKHD1-EIF4EBP3
1242	chr9	86604107	86604584	+	L1MA4	RMI1
1243	chr9	86604609	86605149	+	L1MA4	RMI1
1244	chr5	115526813	115531414	+	L1PB1	COMMD10
1245	chr5	115580382	115583670	+	L1PA13	COMMD10
1246	chr5	115531426	115531908	+	L1PB1	COMMD10
1247	chr5	115502182	115507679	+	L1PA7	COMMD10
1248	chr5	115602344	115604798	+	L1PA5	COMMD10
1249	chrX	103152460	103158187	-	L1PA8A	LOC100128594
1250	chr15	38836944	38837219	-	L1MEf	RASGRP1
1251	chr15	38835193	38835739	-	L1MEf	RASGRP1
1252	chrX	56220527	56226669	+	L1PA6	KLF8
1253	chrX	56164229	56167209	+	L1PA15	KLF8
1254	chrX	56216480	56220505	+	L1MA3	KLF8
1255	chrX	56162391	56164198	+	L1PA3	KLF8
1256	chrX	56210314	56216463	+	L1PA3	KLF8
1257	chrX	56155583	56162156	+	L1PA3	KLF8
1258	chrX	56180015	56182047	+	L1PA5	KLF8
1259	chr9	97926158	97928883	-	L1MB2	FANCC
1260	chr9	97929131	97930321	-	L1MB2	FANCC
1261	chr9	97924424	97925849	-	L1MB2	FANCC
1262	chr9	97883636	97884140	+	L1ME3F	FANCC
1263	chrX	14925156	14925996	+	L1MB7	MOSPD2
1264	chr12	70184664	70186120	+	L1MA9	RAB3IP
1265	chr12	70182304	70184367	+	L1MA9	RAB3IP
1266	chr15	28547244	28549029	-	L1MA3	HERC2
1267	chr15	28551240	28551976	-	L1MA3	HERC2
1268	chr15	28552862	28554190	-	L1M1	HERC2
1269	chr15	28552281	28552871	-	L1MA3	HERC2
1270	chr15	28399918	28406027	-	L1PA5	HERC2
1271	chr2	133286455	133292577	+	L1PA4	GPR39
1272	chr17	80522906	80524130	+	L1MD3	FOXK2
1273	chr7	1769972	1771125	+	L1M5	ELFN1
1274	chr11	48136071	48138423	+	L1M1	PTPRJ
1275	chr10	488480	489996	-	L1MC4	DIP2C
1276	chr10	474161	474872	-	L1MEf	DIP2C
1277	chr10	476445	476760	-	L1MC1	DIP2C
1278	chr10	492380	492957	-	L1MC4	DIP2C
1279	chr10	476799	477399	-	L1MC1	DIP2C
1280	chr10	490692	491146	-	L1MC4	DIP2C
1281	chr1	180281103	180281879	-	L1MC4a	ACBD6
1282	chr1	180355454	180357029	-	L1MDa	ACBD6
1283	chr1	180409031	180409236	-	L1MEc	ACBD6
1284	chr1	180282114	180282431	-	L1MC4a	ACBD6
1285	chr1	180288494	180289489	-	L1MA2	ACBD6
1286	chr1	180280727	180281096	-	L1M4b	ACBD6
1287	chr1	180289801	180290744	-	L1MA2	ACBD6
1288	chr13	22015129	22015516	-	L1MC4a	ZDHHC20
1289	chr13	22005610	22006304	-	L1M4	ZDHHC20
1290	chr2	11802917	11804082	+	HAL1	NTSR2
1291	chr9	123442236	123443792	-	L1M1	MEGF9
1292	chr9	123392426	123393765	-	L1MA5	MEGF9
1293	chr9	123396853	123398222	-	L1MA5	MEGF9
1294	chr3	160605665	160609929	+	L1PA7	PPM1L
1295	chr3	160763923	160766878	+	L1PA5	PPM1L
1296	chr3	160632828	160634148	+	L1PA4	PPM1L
1297	chr9	88662794	88666457	-	L1PA6	GOLM1
1298	chr1	63936030	63936788	-	L1ME3A	ITGB3BP
1299	chr14	24937688	24939421	+	L1MA5A	LOC101927045
1300	chr2	27872237	27872758	-	L1ME1	GPN1
1301	chr21	40779170	40779599	+	L1ME2	WRB-SH3BGR
1302	chr10	75976639	75982779	+	L1PA3	ADK
1303	chr17	64663968	64664938	+	L1M6	PRKCA
1304	chr8	25206696	25207438	+	L1PB2	DOCK5
1305	chr8	25207457	25207720	+	L1MA9	DOCK5
1306	chr3	38267198	38267940	+	L1MEd	OXSR1
1307	chr3	38275468	38276740	+	L1MB8	OXSR1
1308	chr3	38267940	38268547	+	L1MD3	OXSR1
1309	chr3	38276771	38277328	+	HAL1	OXSR1
1310	chr20	16415851	16416990	-	HAL1b	KIF16B
1311	chr20	16515027	16516293	-	L1MA4A	KIF16B
1312	chr1	244602617	244603533	-	L1M1	ADSS
1313	chr13	42667396	42668164	+	L1MB2	DGKH
1314	chr13	42661221	42663506	+	L1MEc	DGKH
1315	chr13	42628771	42629024	+	L1MA9	DGKH
1316	chr7	76223935	76228295	+	L1PA15	LOC100133091
1317	chr7	76219562	76221992	+	L1PA15	LOC100133091
1318	chr21	46617432	46617955	+	L1ME1	ADARB1
1319	chr21	46612618	46614042	+	L1ME1	ADARB1
1320	chr2	240082206	240083212	-	L1ME2	HDAC4
1321	chr11	31756941	31759026	+	L1PA4	ELP4
1322	chr11	31762302	31768441	+	L1PA4	ELP4
1323	chrX	70768307	70768777	+	L1PA15	OGT
1324	chr19	38449085	38450281	+	L1MB7	SIPA1L3
1325	chr12	4787486	4788578	+	L1MB8	NDUFA9
1326	chr12	4781113	4787459	+	L1PA7	NDUFA9
1327	chr15	71466479	71472491	+	L1PA2	THSD4-AS1
1328	chr15	71461181	71461946	+	L1ME3	THSD4-AS1
1329	chr15	71465205	71465906	+	L1M3	THSD4-AS1
1330	chr15	71461947	71462230	+	L1MEc	THSD4-AS1
1331	chr15	71472939	71473278	+	L1ME3	THSD4-AS1
1332	chr15	71464686	71465016	+	L1MEc	THSD4-AS1
1333	chr15	71462512	71464400	+	L1MEc	THSD4-AS1
1334	chr15	71465945	71466451	+	L1M3	THSD4-AS1
1335	chr15	71472520	71472740	+	L1M3	THSD4-AS1
1336	chr6	158828207	158829032	+	L1MB8	TULP4
1337	chr2	128946485	128947113	+	L1MD1	UGGT1
1338	chr9	88700397	88703334	-	L1PA7	GOLM1
1339	chr2	152993702	152995074	-	L1ME3C	STAM2
1340	chr21	43997162	43997378	+	L1MEd	SLC37A1
1341	chr21	43996088	43996456	+	L1MEd	SLC37A1
1342	chr21	43996537	43997162	+	L1MEd	SLC37A1
1343	chr21	43948960	43949293	+	L1MC4a	SLC37A1
1344	chr15	99743545	99744837	-	L1MA4	TTC23
1345	chr15	99745141	99747282	-	L1MA4	TTC23
1346	chr16	2996625	2997468	+	L1MB8	FLYWCH1
1347	chr2	201414017	201415725	+	L1MA4	SGO2
1348	chr2	201415727	201416203	+	L1MA4	SGO2
1349	chr2	201412393	201413697	+	L1MA4	SGO2
1350	chr2	201411104	201412392	+	L1MA4	SGO2
1351	chr7	77255323	77255880	+	HAL1	PTPN12
1352	chr18	9373559	9374888	+	L1MCa	TWSG1
1353	chr14	51216710	51218283	-	L1MC4a	NIN
1354	chr21	22630601	22632238	+	L1PA17	NCAM2
1355	chr16	68177782	68178419	+	L1MD2	NFATC3
1356	chr1	153826378	153826596	-	L1MEd	GATAD2B
1357	chr1	153823420	153823742	-	L1MB1	GATAD2B
1358	chr1	153823743	153824092	-	L1MB1	GATAD2B
1359	chr1	153825930	153826343	-	L1MB1	GATAD2B
1360	chr13	111909849	111914684	+	L1M1	ARHGEF7
1361	chr3	126519918	126526051	+	L1PA4	CHCHD6
1362	chr22	29059272	29065303	+	L1HS	TTC28
1363	chr17	6484295	6485857	-	L1MC4	KIAA0753
1364	chr13	46061191	46062653	+	L1MA4A	COG3
1365	chr18	10546539	10546847	+	L1MEf	NAPG
1366	chr18	10546844	10547128	+	L1MEf	NAPG
1367	chr13	28005434	28005916	+	L1PB2	GTF3A
1368	chr2	58329362	58332682	+	L1P4	VRK2
1369	chr10	219673	220445	+	L1MC1	ZMYND11
1370	chr10	216401	217571	+	L1MC1	ZMYND11
1371	chr10	214537	216364	+	L1MC1	ZMYND11
1372	chr10	218186	219417	+	L1MC1	ZMYND11
1373	chr1	223135374	223137248	+	L1PA8A	DISP1
1374	chr4	170548942	170550502	+	L1MD1	CLCN3
1375	chr4	170568595	170569534	+	L1MD3	CLCN3
1376	chr13	51495837	51498702	+	L1M4	RNASEH2B
1377	chr8	66730758	66730993	-	L1MEf	PDE7A
1378	chr8	66730309	66730671	-	L1MEf	PDE7A
1379	chr8	66728579	66729395	-	L1MEf	PDE7A
1380	chr1	151409095	151409387	-	L1MB7	POGZ
1381	chr1	151398961	151399390	-	L1MB3	POGZ
1382	chr6	122955244	122955531	+	L1PA7	PKIB
1383	chr6	122950427	122951267	+	L1MC3	PKIB
1384	chr11	73926398	73928304	+	L1MA3	PPME1
1385	chr11	73928616	73931099	+	L1MA3	PPME1
1386	chr11	86026661	86026999	+	L1MEe	HIKESHI
1387	chr10	43586570	43586794	+	L1MB3	RET
1388	chr10	43587115	43587936	+	L1MB3	RET
1389	chr11	116902558	116903200	-	L1MD	SIK3
1390	chr11	116845914	116847335	-	L1MB8	SIK3
1391	chr11	116901578	116902211	-	L1MD	SIK3
1392	chr22	21962281	21962528	+	L1MC1	UBE2L3
1393	chr1	93095224	93101354	-	L1PA4	EVI5
1394	chr1	93092581	93093346	-	L1PB1	EVI5
1395	chr12	108128464	108128752	-	L1ME3B	PRDM4
1396	chr8	93911513	93914327	-	L1MA3	TRIQK
1397	chrX	62666344	62672362	-	L1PA5	LINC01278
1398	chr3	61190501	61196629	-	L1PA4	FHIT
1399	chr3	61085734	61091067	-	L1PA6	FHIT
1400	chr2	136709847	136710596	-	L1MA6	DARS
1401	chr17	66206100	66206808	+	L1MB4	AMZ2
1402	chr12	12349619	12350340	-	L1MC5	LRP6
1403	chr12	12347536	12349529	-	L1MA5A	LRP6
1404	chr6	149330014	149330669	+	HAL1	UST
1405	chr17	35760852	35761272	-	L1MA8	ACACA
1406	chr17	35624894	35625601	-	L1MEg	ACACA
1407	chr2	63062614	63068633	+	L1PA2	EHBP1
1408	chr20	19394437	19395376	+	L1ME4a	SLC24A3
1409	chr20	19517083	19518681	+	L1PA4	SLC24A3
1410	chr20	19609468	19610705	+	L1M4c	SLC24A3
1411	chr20	19327097	19327490	+	L1PB1	SLC24A3
1412	chr20	19326194	19326721	+	L1PB1	SLC24A3
1413	chr20	19342132	19342523	+	L1ME2z	SLC24A3
1414	chr20	19286209	19287542	+	L1PA16	SLC24A3
1415	chr9	127370422	127373195	-	L1PA10	NR6A1
1416	chr9	127397899	127399106	-	L1MC1	NR6A1
1417	chr11	43491379	43491672	+	L1MEg	TTC17
1418	chr11	43489805	43490198	+	L1ME2	TTC17
1419	chr11	43490469	43491375	+	L1ME2	TTC17
1420	chr11	43489330	43489819	+	L1MEg	TTC17
1421	chr12	76908218	76909461	-	L1PREC2	OSBPL8
1422	chr12	76758445	76758754	-	L1M4c	OSBPL8
1423	chr12	76905758	76906203	-	L1PA14	OSBPL8
1424	chr12	76906204	76906832	-	L1PREC2	OSBPL8
1425	chr17	17391126	17391405	+	L1ME4a	MED9
1426	chr17	17383233	17383816	+	HAL1	MED9
1427	chr9	140627827	140630057	+	L1MB3	EHMT1
1428	chr9	140631701	140632363	+	L1MB3	EHMT1
1429	chr9	140632674	140633532	+	L1MB3	EHMT1
1430	chr3	108398819	108400937	+	L1PA7	DZIP3
1431	chr3	108374359	108380495	+	L1PA4	DZIP3
1432	chr2	109435525	109435937	+	L1M3d	CCDC138
1433	chr2	109436097	109436581	+	L1M3d	CCDC138
1434	chr8	48687105	48687341	-	L1M4	PRKDC
1435	chr5	167818807	167819423	+	HAL1	WWC1
1436	chr5	167765744	167766126	+	L1MA5A	WWC1
1437	chr5	167819684	167821379	+	HAL1	WWC1
1438	chr5	167803409	167805432	+	L1PA16	WWC1
1439	chr5	167750570	167751158	+	L1MEf	WWC1
1440	chr4	87108936	87115354	-	L1PA7	MAPK10
1441	chr4	148852895	148853971	+	L1PA11	ARHGAP10
1442	chr4	148669555	148669821	+	L1MA10	ARHGAP10
1443	chr6	83786242	83786938	+	L1MB2	DOPEY1
1444	chr2	33475397	33475836	+	L1M2	LTBP1
1445	chr2	33424471	33426708	+	L1PA3	LTBP1
1446	chr2	33459472	33461128	+	L1PA7	LTBP1
1447	chr2	33475826	33476432	+	L1M2	LTBP1
1448	chr10	61974171	61979061	-	L1PA8A	ANK3
1449	chr7	138534987	138535589	-	L1PREC2	KIAA1549
1450	chr2	172206363	172212619	-	L1PA5	METTL8
1451	chr14	65387535	65389006	+	L1ME2	CHURC1
1452	chr10	49560021	49561692	+	L1MD2	MAPK8
1453	chr10	49556926	49559315	+	L1PA7	MAPK8
1454	chr10	49561697	49562202	+	L1MD2	MAPK8
1455	chr10	49580264	49585413	+	L1PA7	MAPK8
1456	chr10	49546898	49548588	+	L1PA17	MAPK8
1457	chr3	141312678	141314464	+	L1MEf	RASA2
1458	chr1	118019668	118020732	+	L1PA7	MAN1A2
1459	chr1	118064835	118065187	+	L1MEc	MAN1A2
1460	chr1	118061178	118064014	+	L1PB1	MAN1A2
1461	chr1	118059167	118060581	+	L1MEc	MAN1A2
1462	chr1	118063985	118064808	+	L1PB1	MAN1A2
1463	chr3	148854716	148855786	+	L1MB3	HPS3
1464	chr13	50343408	50344315	-	L1MB7	KPNA3
1465	chr16	47590941	47592303	+	L1PA3	PHKB
1466	chr16	47662584	47664093	+	L1PA3	PHKB
1467	chr6	168883886	168885805	+	L1MB3	SMOC2
1468	chr13	61080902	61081837	+	L1P2	TDRD3
1469	chr13	61081836	61082863	+	L1P2	TDRD3
1470	chr13	60999307	60999786	+	L1MC4	TDRD3
1471	chr2	72698731	72703599	-	L1M2	EXOC6B
1472	chr2	72693939	72694893	-	L1MA8	EXOC6B
1473	chr13	48560466	48560950	-	L1PA11	SUCLA2
1474	chr13	48559361	48560164	-	L1PA11	SUCLA2
1475	chr2	170466042	170466417	+	L1MC4	PPIG
1476	chr8	10258157	10259589	+	L1MB4	MSRA
1477	chr8	10270078	10270608	+	L1M5	MSRA
1478	chr19	48749497	48749794	-	L1MC4a	CARD8
1479	chr2	91838304	91839549	-	L1MEc	LOC654342
1480	chr3	194949981	194954640	-	L1MA3	XXYLT1
1481	chr6	88291331	88292276	-	L1PA10	RARS2
1482	chr16	74556113	74556584	-	L1MEg	GLG1
1483	chr8	119543243	119548328	-	L1PB4	SAMD12
1484	chr8	119548766	119550399	-	L1M1	SAMD12
1485	chr8	119317414	119317863	-	L1MB4	SAMD12
1486	chr3	160265210	160265998	-	L1MC1	KPNA4
1487	chr3	160266088	160268061	-	L1MB2	KPNA4
1488	chr3	160268356	160269052	-	L1MB2	KPNA4
1489	chr20	20010626	20012713	+	L1ME3B	NAA20
1490	chr19	33375960	33376231	-	L1M7	CEP89
1491	chr15	52079056	52085222	+	L1PA7	TMOD2
1492	chr15	52045341	52045640	+	L1MC4	TMOD2
1493	chr5	108427833	108428980	+	L1MB2	FER
1494	chr5	108336134	108339327	+	L1PA4	FER
1495	chr3	136316374	136316989	-	L1M5	STAG1
1496	chr3	136197921	136203945	-	L1HS	STAG1
1497	chr3	136150411	136151317	-	L1MEf	STAG1
1498	chr3	136089210	136093115	-	L1PA4	STAG1
1499	chr3	136241419	136247227	-	L1PA5	STAG1
1500	chr8	132973126	132978468	+	L1PA4	EFR3A
1501	chr8	143346477	143347432	-	L1MD2	TSNARE1
1502	chr8	143347447	143348520	-	L1MEe	TSNARE1
1503	chr3	136598417	136598844	+	L1PA6	NCK1
1504	chr3	136597998	136598247	+	HAL1	NCK1
1505	chr1	46780363	46780696	+	L1MB3	UQCRH
1506	chr2	203274328	203274632	+	L1MC4a	BMPR2
1507	chr2	203387642	203388244	+	L1PA16	BMPR2
1508	chr2	203388551	203388803	+	L1PA16	BMPR2
1509	chr7	140595209	140595934	-	L1MA5A	BRAF
1510	chr7	140606269	140606985	-	L1ME3B	BRAF
1511	chr7	140522961	140524498	-	L1MB2	BRAF
1512	chr3	4426869	4432284	-	L1MD1	SUMF1
1513	chr1	145797157	145797984	-	L1MEf	GPR89A
1514	chr2	72524630	72528115	-	L1P2	EXOC6B
1515	chr2	72492400	72494850	-	L1PA3	EXOC6B
1516	chr6	144932052	144934653	+	L1MA7	UTRN
1517	chr15	58943310	58946582	-	L1MA2	ADAM10
1518	chr15	58950062	58951190	-	L1M5	ADAM10
1519	chr9	80394916	80396329	-	L1MA5A	GNAQ
1520	chr9	97525699	97526646	+	L1MC3	C9orf3
1521	chr17	30308276	30308496	+	L1MC	SUZ12
1522	chr6	56644523	56650666	-	L1PA3	DST
1523	chr6	56643183	56644507	-	L1PA4	DST
1524	chr6	138415251	138415812	-	L1MB4	PERP
1525	chr11	93878908	93880338	+	L1MC4	PANX1
1526	chr15	33228128	33228607	-	L1MB1	FMN1
1527	chr15	33239103	33241060	-	L1M5	FMN1
1528	chr15	33224594	33226790	-	L1MB1	FMN1
1529	chr15	33227422	33227823	-	L1MB1	FMN1
1530	chr15	33181980	33183455	-	L1PB1	FMN1
1531	chr10	32180219	32180990	-	L1PA5	ARHGAP12
1532	chr5	153682620	153684581	+	L1MEc	GALNT10
1533	chr5	153793320	153794324	+	L1ME1	GALNT10
1534	chr3	23390735	23396876	+	L1PA3	MIR548AC
1535	chr22	46224098	46227260	+	L1MB3	ATXN10
1536	chr22	46176664	46177942	+	L1MDa	ATXN10
1537	chr22	46178150	46178353	+	L1ME3	ATXN10
1538	chr18	21344960	21346505	+	L1ME2z	LAMA3
1539	chr18	21346819	21347529	+	L1PA16	LAMA3
1540	chr18	21347836	21349115	+	L1PA16	LAMA3
1541	chr17	40416219	40417309	-	L1PA3	STAT5B
1542	chr7	102040788	102041085	+	L1ME2z	LOC100630923
1543	chr3	161155041	161157611	+	L1PA16	LINC02067
1544	chr2	169470929	169476521	+	L1PB1	CERS6
1545	chr11	83338225	83339301	-	L1PA4	DLG2
1546	chr7	76713831	76720001	-	L1PA4	FAM185BP
1547	chr7	76729309	76730338	-	L1PA16	FAM185BP
1548	chr1	42761498	42763622	-	L1PB4	FOXJ3
1549	chr1	42699709	42701220	-	L1PA4	FOXJ3
1550	chr1	42760747	42761190	-	L1PB4	FOXJ3
1551	chr1	42766459	42766870	-	L1PA15-16	FOXJ3
1552	chr8	126335308	126336811	+	L1ME1	NSMCE2
1553	chr8	41883026	41887077	-	L1MA4A	KAT6A
1554	chr14	39877449	39877709	-	L1MB1	FBXO33
1555	chr14	39885211	39886166	-	L1MB1	FBXO33
1556	chr14	39878242	39880295	-	L1MB1	FBXO33
1557	chr14	39886404	39886740	-	L1MB1	FBXO33
1558	chr15	52764596	52770750	-	L1PA5	MYO5A
1559	chr15	52792267	52792540	-	L1MB3	MYO5A
1560	chr1	145376330	145376669	-	L1M5	LINC01719
1561	chr9	100195741	100196913	+	L1MA8	TDRD7
1562	chr1	116594535	116600673	+	L1PA3	SLC22A15
1563	chr1	116588379	116589142	+	L1MEc	SLC22A15
1564	chr1	116590064	116590384	+	L1PB1	SLC22A15
1565	chr1	116590386	116594339	+	L1PB1	SLC22A15
1566	chr8	145975397	145976231	-	L1MC1	ZNF251
1567	chr8	145971488	145972994	-	L1MC1	ZNF251
1568	chr8	145968749	145969389	-	L1MC1	ZNF251
1569	chr22	17631709	17631949	-	L1ME4a	HDHD5
1570	chr5	115429359	115431008	+	L1MA4A	COMMD10
1571	chr5	115461516	115463627	+	L1PA5	COMMD10
1572	chr10	93084062	93087762	-	L1PA3	HECTD2-AS1
1573	chr10	93079819	93082267	-	L1PA3	HECTD2-AS1
1574	chr2	1473271	1473768	-	L1PB1	TPO
1575	chr2	1471176	1473272	-	L1PB1	TPO
1576	chr2	1478654	1478986	-	L1MD	TPO
1577	chr2	1467674	1470879	-	L1PB1	TPO
1578	chr12	133719015	133719923	+	L1MB4	ZNF10
1579	chr1	207935321	207935910	+	L1ME1	CD46
1580	chr1	207937962	207938959	+	L1ME1	CD46
1581	chr8	130980484	130981019	-	L1MEd	FAM49B
1582	chr4	124158858	124164894	+	L1PA6	SPATA5
1583	chr4	124071116	124073466	+	L1PA7	SPATA5
1584	chr12	106758179	106758613	+	L1MB7	POLR3B
1585	chr12	106791643	106797749	+	L1PA4	POLR3B
1586	chr2	198619512	198620636	+	L1PA10	BOLL
1587	chr2	198634176	198636231	+	L1PA5	BOLL
1588	chr2	198606132	198607552	+	L1PA4	BOLL
1589	chr12	32348044	32349861	+	L1MA9	BICD1
1590	chr5	128902064	128904232	+	L1MDa	ADAMTS19
1591	chr5	128904515	128907996	+	L1MDa	ADAMTS19
1592	chr5	128883304	128884914	+	L1PA4	ADAMTS19
1593	chr5	128969859	128971585	+	L1PA13	ADAMTS19
1594	chr5	129067881	129069629	+	L1PA17	ADAMTS19
1595	chr5	128881251	128882094	+	L1PA2	ADAMTS19
1596	chr5	128948089	128950942	+	L1P2	ADAMTS19
1597	chr5	128882094	128882671	+	L1MEd	ADAMTS19
1598	chr5	128872756	128873621	+	L1PA4	ADAMTS19
1599	chr1	227270480	227271806	-	L1MEg	CDC42BPA
1600	chr1	227420127	227420809	-	L1PA5	CDC42BPA
1601	chr9	77685640	77685921	-	L1MEg	NMRK1
1602	chr9	77685917	77687315	-	L1MDa	NMRK1
1603	chr11	77676393	77677955	-	L1MA7	INTS4
1604	chr1	198184724	198188325	+	L1PB3	NEK7
1605	chr1	198161702	198163267	+	L1P3	NEK7
1606	chr1	198180855	198182424	+	L1PBa	NEK7
1607	chr6	42780780	42781275	+	L1MEc	BICRAL
1608	chr6	42779378	42779915	+	L1MEc	BICRAL
1609	chr6	42780176	42780487	+	L1MEc	BICRAL
1610	chr6	111716195	111717238	-	L1MA4A	REV3L
1611	chr6	111715037	111715909	-	L1MA4A	REV3L
1612	chr18	77667908	77669378	-	L1MEf	PQLC1
1613	chr19	52726136	52727442	+	L1ME3	PPP2R1A
1614	chr7	133643379	133644986	+	HAL1	EXOC4
1615	chr14	105839365	105839866	+	L1M4	PACS2
1616	chr14	105841841	105842185	+	L1M4	PACS2
1617	chr3	15786125	15790602	-	L1PBa	ANKRD28
1618	chr11	71580098	71580567	-	L1PA5	LOC100133315
1619	chr22	41276815	41277054	+	L1MB8	XPNPEP3
1620	chr2	86761619	86762097	-	L1MB3	CHMP3
1621	chr2	86762397	86762650	-	L1MB3	CHMP3
1622	chr2	86758673	86760632	-	L1MB3	CHMP3
1623	chr2	86767721	86768783	-	L1MEf	CHMP3
1624	chr2	86760920	86761315	-	L1MB3	CHMP3
1625	chr1	108200798	108201835	-	L1PA4	VAV3
1626	chr9	97706230	97706839	+	L1MB7	LOC101928119
1627	chr7	33654039	33656324	+	L1MCa	BBS9
1628	chr12	99728987	99730514	-	L1MA3	ANKS1B
1629	chr11	66958240	66958514	+	L1M4c	KDM2A
1630	chr11	66953459	66954260	+	L1M4c	KDM2A
1631	chr12	31196877	31199192	-	L1PB1	DDX11-AS1
1632	chr12	31193529	31194887	-	L1MEf	DDX11-AS1
1633	chr1	155357065	155357823	-	L1PREC2	ASH1L
1634	chr1	155417321	155418113	-	L1M1	ASH1L
1635	chr1	155437639	155438443	-	L1MC3	ASH1L
1636	chr22	30002242	30002758	+	L1M4b	NF2
1637	chr22	30003180	30003880	+	L1M4b	NF2
1638	chr21	46867159	46867626	+	L1M4	COL18A1
1639	chr5	16543801	16544079	-	L1ME1	RETREG1
1640	chr5	16577169	16577751	-	L1MC5	RETREG1
1641	chr5	16504007	16504459	-	L1PA10	RETREG1
1642	chr4	113081581	113085419	+	L1PA5	FAM241A
1643	chr6	38266638	38269799	-	L1PA4	BTBD9
1644	chr18	234682	236204	-	L1M5	THOC1
1645	chr1	46135699	46136459	-	L1M5	GPBP1L1
1646	chr1	46122051	46122341	-	L1M4	GPBP1L1
1647	chr10	22088649	22088948	-	HAL1	DNAJC1
1648	chr10	22085199	22086410	-	L1MB1	DNAJC1
1649	chr10	22275404	22275677	-	L1MB7	DNAJC1
1650	chr13	42769860	42770945	+	L1MB7	DGKH
1651	chr11	77453623	77453895	-	L1MA8	RSF1
1652	chr11	77453900	77455061	-	L1MA8	RSF1
1653	chr11	77452616	77453325	-	L1MA8	RSF1
1654	chr22	31902563	31903778	+	L1P3	SFI1
1655	chr12	118762157	118762539	-	L1MA3	TAOK3
1656	chr12	118666295	118666725	-	L1ME3C	TAOK3
1657	chr12	118763785	118764322	-	L1MA3	TAOK3
1658	chr12	118762851	118763478	-	L1MA3	TAOK3
1659	chr12	118647933	118648347	-	HAL1b	TAOK3
1660	chr5	102319167	102322357	+	L1MA4A	PAM
1661	chr11	95603902	95609426	-	L1PA4	MTMR2
1662	chrX	62865105	62867794	-	L1PA4	ARHGEF9
1663	chr18	21009639	21010203	-	L1PA17	TMEM241
1664	chr6	57503617	57509249	+	L1PA7	PRIM2
1665	chr6	57487071	57487826	+	L1PBa	PRIM2
1666	chr6	57199667	57205669	+	L1PA3	PRIM2
1667	chr6	57416320	57418093	+	L1PREC2	PRIM2
1668	chrX	115047427	115052815	-	L1MA1	DANT2
1669	chrX	115045237	115047245	-	L1MA1	DANT2
1670	chr2	101708975	101709372	-	L1MC4	TBC1D8
1671	chr2	101763046	101763492	-	L1MA6	TBC1D8
1672	chr2	101708376	101708980	-	L1MC4	TBC1D8
1673	chr2	227794656	227796370	+	L1PB3	RHBDD1
1674	chr2	227803133	227805058	+	L1PA12	RHBDD1
1675	chr2	227851188	227852067	+	L1PA8	RHBDD1
1676	chr1	70737122	70737909	-	HAL1b	ANKRD13C
1677	chr10	106049525	106049981	+	L1MA1	GSTO2
1678	chr10	106050287	106050799	+	L1MA1	GSTO2
1679	chr5	116790425	116792079	-	L1PA17	LINC00992
1680	chr5	116856945	116857598	+	L1ME2	LINC00992
1681	chr5	116815520	116815942	+	L1MB4	LINC00992
1682	chr2	198697860	198700025	+	L1PA7	PLCL1
1683	chr7	135245341	135245748	+	L1MB2	NUP205
1684	chr2	30758314	30759965	+	L1M2	LCLAT1
1685	chr2	30846220	30848297	+	L1PBa	LCLAT1
1686	chr2	30828907	30830028	+	L1PA8A	LCLAT1
1687	chr6	2293052	2294414	+	L1PB3	GMDS-DT
1688	chr6	2286479	2292929	+	L1PA7	GMDS-DT
1689	chr6	2300071	2303256	+	L1PA6	GMDS-DT
1690	chr6	2283528	2284696	+	L1MEg	GMDS-DT
1691	chr22	46916650	46917119	-	L1MB3	CELSR1
1692	chr2	24081655	24082100	-	L1MC4a	ATAD2B
1693	chr6	99895401	99901062	+	L1PA5	USP45
1694	chr6	99901858	99902682	+	L1MA4A	USP45
1695	chr4	144121269	144122539	+	L1PREC2	USP38
1696	chr6	80858420	80859708	+	L1PA3	BCKDHB
1697	chr7	30637142	30637408	+	L1MEd	GARS
1698	chr7	30662754	30663615	+	L1MEf	GARS
1699	chr20	54976269	54976776	+	L1ME4a	CSTF1
1700	chr7	8067137	8071329	+	L1MA2	GLCCI1
1701	chr7	8065202	8065987	+	L1ME1	GLCCI1
1702	chr7	91846568	91847385	-	L1MB4	KRIT1
1703	chr7	91857902	91858616	-	L1PREC2	KRIT1
1704	chr7	91847972	91848329	-	L1MB4	KRIT1
1705	chrX	18085174	18085640	-	L1MC4a	LINC01456
1706	chrX	18110266	18111320	-	L1M2	LINC01456
1707	chrX	18085648	18089409	-	L1PA5	LINC01456
1708	chr5	11666882	11673154	-	L1PA7	CTNND2
1709	chr22	21183141	21185046	-	L1PA15	PI4KA
1710	chr15	56412922	56416323	-	L1MA3	RFX7
1711	chr15	56519470	56520547	-	L1MCa	RFX7
1712	chr15	56488984	56489747	-	L1ME3C	RFX7
1713	chr15	56426817	56432826	-	L1PA2	RFX7
1714	chr15	56511568	56512414	-	L1PA15	RFX7
1715	chr15	56409626	56410211	-	L1MA5A	RFX7
1716	chr15	56512729	56513626	-	L1PA15	RFX7
1717	chr7	21935812	21936052	-	L1M7	DNAH11
1718	chr7	21937535	21938133	-	L1M7	DNAH11
1719	chr1	65282369	65283594	+	L1PA5	RAVER2
1720	chr7	66124796	66125053	+	L1M3	LOC100996437
1721	chr7	66126579	66126869	+	L1M3	LOC100996437
1722	chr7	66122838	66123239	+	L1M4	LOC100996437
1723	chr10	60009150	60010173	-	L1MA4	IPMK
1724	chr4	102022800	102023003	-	L1ME3	PPP3CA
1725	chr4	102008483	102009021	-	L1ME3A	PPP3CA
1726	chr5	138686493	138686745	+	L1M2	PAIP2
1727	chr5	138686768	138687109	+	L1MC	PAIP2
1728	chr13	103311516	103312711	+	L1MB8	TPP2
1729	chr6	47513038	47514291	+	L1PBa	CD2AP
1730	chr6	47477878	47478528	+	L1MC3	CD2AP
1731	chr6	47553091	47554258	+	L1MEc	CD2AP
1732	chr6	47514290	47518928	+	L1PB1	CD2AP
1733	chr5	54725068	54727265	+	L1M2	PLPP1
1734	chr5	54728070	54728854	+	L1M2	PLPP1
1735	chr5	54729978	54731146	+	L1M2	PLPP1
1736	chr19	48692311	48692575	+	L1MC4a	ZSWIM9
1737	chr6	109204073	109205244	+	HAL1b	ARMC2
1738	chr11	36195306	36196249	+	L1P1	LDLRAD3
1739	chr5	60171716	60177827	-	L1PA4	ERCC8
1740	chr5	60207058	60210309	-	L1P1	ERCC8
1741	chr5	60229407	60232596	-	L1PB1	ERCC8
1742	chr16	23322017	23322266	+	L1M5	SCNN1B
1743	chr15	35202877	35204463	-	L1MA9	AQR
1744	chr14	59756109	59756867	+	L1PA16	DAAM1
1745	chr14	59751191	59755372	+	L1PA16	DAAM1
1746	chr2	46754805	46755055	-	L1MB3	ATP6V1E2
1747	chr2	46749437	46751357	-	L1PA8A	ATP6V1E2
1748	chr2	46753555	46754188	-	L1MB3	ATP6V1E2
1749	chr3	152137514	152139025	+	L1PA7	MBNL1
1750	chr3	152139352	152143132	+	L1PA7	MBNL1
1751	chr3	122208416	122209344	-	L1MEc	KPNA1
1752	chr6	71492595	71498172	+	L1PA4	SMAP1
1753	chr17	2927624	2928378	+	L1MB7	RAP1GAP2
1754	chr17	2880448	2880757	+	L1MEe	RAP1GAP2
1755	chr15	72505467	72505815	-	L1M4	PKM
1756	chr3	184581971	184583226	+	L1MEc	VPS8
1757	chr7	94741446	94742401	+	L1PB4	PPP1R9A
1758	chr7	94860081	94861577	+	L1PB1	PPP1R9A
1759	chr7	94796704	94798990	+	L1MA4A	PPP1R9A
1760	chr7	94862842	94865458	+	L1PB1	PPP1R9A
1761	chr7	94805444	94810484	+	L1PB1	PPP1R9A
1762	chr7	94795702	94796324	+	L1MA4A	PPP1R9A
1763	chr7	94861573	94862840	+	L1PA7	PPP1R9A
1764	chr7	94811131	94811490	+	L1PB1	PPP1R9A
1765	chr7	94858640	94860069	+	L1PB1	PPP1R9A
1766	chr3	4405047	4409087	-	L1P1	SUMF1
1767	chr7	24666089	24670119	+	L1PA7	MPP6
1768	chr15	65970566	65971036	-	L1M5	DENND4A
1769	chr8	68099264	68099650	+	L1MC1	CSPP1
1770	chr8	68103689	68104297	-	L1MB8	CSPP1
1771	chr5	98302489	98303665	+	L1MB1	LINC02062
1772	chr4	120402953	120403486	+	L1MC1	LOC645513
1773	chr4	120404071	120408843	+	L1PA10	LOC645513
1774	chr1	185203936	185206831	+	L1PA7	SWT1
1775	chr8	110263700	110264243	-	L1MCc	NUDCD1
1776	chr8	110264245	110264518	-	L1MCc	NUDCD1
1777	chr1	53470335	53476454	+	L1PA5	SCP2
1778	chr7	36265395	36265791	+	L1M6	EEPD1
1779	chr7	36264837	36265230	+	L1M6	EEPD1
1780	chr3	114734154	114735672	-	L1PA10	ZBTB20
1781	chr6	37965757	37967780	+	L1MC3	ZFAND3
1782	chr6	38073223	38073576	+	L1MD1	ZFAND3
1783	chr6	37992264	37992746	+	L1MB5	ZFAND3
1784	chr6	38054555	38055693	+	L1M1	ZFAND3
1785	chr1	225165398	225166336	+	L1MA5	DNAH14
1786	chr1	225121618	225126755	+	L1MA4	DNAH14
1787	chr1	225171061	225173318	+	L1PB1	DNAH14
1788	chr15	93558751	93559818	+	L1MA8	CHD2
1789	chr18	60597541	60598140	+	L1PA17	PHLPP1
1790	chr18	60602161	60602818	+	L1MC4	PHLPP1
1791	chr18	60599133	60601947	+	L1PA17	PHLPP1
1792	chr18	60594083	60595396	+	L1MC4	PHLPP1
1793	chr12	72296993	72297806	+	L1PA15	TBC1D15
1794	chr8	18639053	18640391	-	L1MA4	PSD3
1795	chr8	18640390	18641133	-	L1MB7	PSD3
1796	chr15	99392128	99393373	+	L1M5	IGF1R
1797	chr11	47766150	47766406	-	L1MA1	FNBP4
1798	chr10	69763226	69764337	-	L1MA3	HERC4
1799	chr10	69762660	69762910	-	L1MA3	HERC4
1800	chr10	69695280	69695736	-	HAL1	HERC4
1801	chr13	76295986	76297320	+	L1PB1	LMO7
1802	chr7	101676596	101677143	+	L1M5	CUX1
1803	chr7	101679536	101679737	+	L1M5	CUX1
1804	chr3	126304856	126310620	-	L1PA5	TXNRD3NB
1805	chr4	152205034	152206406	-	L1MEf	PRSS48
1806	chr7	156529341	156530601	-	HAL1	LMBR1
1807	chr12	46811851	46814288	+	L1PA17	LOC100288798
1808	chr12	46820867	46822318	+	L1PA17	LOC100288798
1809	chr12	46822618	46823348	+	L1PA17	LOC100288798
1810	chr2	234341332	234342377	+	L1MA3	DGKD
1811	chr2	234362679	234363287	+	L1MB8	DGKD
1812	chr2	234339606	234340756	+	L1MA3	DGKD
1813	chr11	63494632	63495156	+	L1MEf	RTN3
1814	chr4	3097406	3098563	+	L1MEc	HTT
1815	chr10	65323397	65323974	+	L1MC3	REEP3
1816	chr10	65306980	65307272	+	L1MC3	REEP3
1817	chr10	65361826	65362070	+	HAL1	REEP3
1818	chr10	65360923	65361331	+	HAL1	REEP3
1819	chr5	54981455	54982985	-	L1PA12	SLC38A9
1820	chr5	54979934	54980480	-	L1ME3B	SLC38A9
1821	chr4	71877896	71883652	+	L1PA5	DCK
1822	chr15	73902116	73902418	-	L1MA5A	NPTN
1823	chr10	129032291	129032656	+	L1MD	DOCK1
1824	chr10	129032726	129033034	+	L1M5	DOCK1
1825	chr10	129174263	129174610	+	L1MCa	DOCK1
1826	chr1	212126745	212128914	-	L1PA3	INTS7
1827	chr1	212196085	212197803	-	L1PA16	INTS7
1828	chr14	77826710	77827316	-	L1MA8	TMED8
1829	chr4	169617400	169618590	+	HAL1	PALLD
1830	chr7	47378211	47378626	-	L1PA16	TNS3
1831	chr7	47377430	47378157	-	L1MD1	TNS3
1832	chr7	47357525	47357974	-	L1MB3	TNS3
1833	chr1	7873579	7875041	+	L1MD3	PER3
1834	chr1	7876078	7876381	+	L1MD	PER3
1835	chr17	61786562	61787193	-	L1M5	STRADA
1836	chr18	694864	695541	-	L1MC4	ENOSF1
1837	chr15	64937684	64938411	+	L1MB5	ZNF609
1838	chr1	173710519	173710775	+	L1ME2	KLHL20
1839	chr1	173727500	173733995	+	L1PB1	KLHL20
1840	chr1	173694904	173701011	+	L1PA4	KLHL20
1841	chr9	123861305	123866811	+	L1PA6	CNTRL
1842	chr11	73422377	73423058	-	L1MC4a	RAB6A
1843	chr14	91930105	91930349	-	L1PA15	PPP4R3A
1844	chr3	67587473	67590719	-	L1PA7	SUCLG2
1845	chr2	20459053	20460017	-	L1MB4	PUM2
1846	chr15	35678048	35684185	-	L1PA4	DPH6
1847	chr15	35696009	35698132	-	L1MA2	DPH6
1848	chr14	58834404	58835344	+	HAL1	ARID4A
1849	chr14	58835653	58836061	+	HAL1	ARID4A
1850	chr14	58777983	58778926	+	L1MA8	ARID4A
1851	chr14	58777028	58777681	+	L1MA8	ARID4A
1852	chr6	138623155	138624552	+	L1MEf	ARFGEF3
1853	chr6	138521373	138522953	+	L1PB1	ARFGEF3
1854	chr6	138647559	138648411	+	L1PA11	ARFGEF3
1855	chr3	188255372	188256981	+	L1MB7	LPP
1856	chr3	188387383	188388050	+	L1PA5	LPP
1857	chr3	188162307	188163437	+	L1PA7	LPP
1858	chr9	14166032	14166887	-	L1ME4a	NFIB
1859	chr3	52135812	52136224	-	L1MCa	POC1A
1860	chr8	94724350	94725035	-	L1MB7	FAM92A
1861	chr11	71591338	71592373	-	L1M2	DEFB131B
1862	chr15	57285118	57287366	+	L1MEf	TCF12
1863	chr15	57398809	57399800	+	L1MC1	TCF12
1864	chr15	57246464	57247762	+	L1PA6	TCF12
1865	chr16	47150907	47151715	-	L1ME1	NETO2
1866	chr16	47150195	47150896	-	L1ME1	NETO2
1867	chr16	47146877	47147109	-	L1M5	NETO2
1868	chr16	47147223	47147489	-	L1ME1	NETO2
1869	chr12	100475185	100476561	-	L1PA15	UHRF1BP1L
1870	chr4	6436696	6437623	-	L1M7	PPP2R2C
1871	chr4	6436433	6436674	-	L1MC4a	PPP2R2C
1872	chr19	41207809	41208239	-	L1ME3F	COQ8B
1873	chr22	32129571	32129890	-	L1MC4a	PRR14L
1874	chr7	151300754	151301054	-	L1MC3	PRKAG2
1875	chr18	59715935	59720177	-	L1PA3	PIGN
1876	chr6	119155048	119159319	-	L1PA7	MCM9
1877	chr6	119138286	119144713	-	L1PA8	MCM9
1878	chr6	119159884	119161219	-	L1PA7	MCM9
1879	chr16	84174997	84175484	-	L1M5	HSDL1
1880	chr1	109116196	109117090	+	L1MB2	FAM102B
1881	chr1	109145641	109146742	+	L1MEg	FAM102B
1882	chr16	21420497	21421110	+	L1MEg	NPIPB3
1883	chr11	19156608	19162626	+	L1PA3	ZDHHC13
1884	chr15	56254007	56254641	-	L1MEf	NEDD4
1885	chr15	56279133	56280207	-	L1HS	NEDD4
1886	chr19	41266210	41266498	+	L1MD	SNRPA
1887	chr10	93195350	93196764	-	HAL1	HECTD2
1888	chr10	93197849	93203431	-	L1PA7	HECTD2
1889	chr10	93205336	93211286	+	L1PA7	HECTD2
1890	chr10	93214332	93216505	-	L1PA5	HECTD2
1891	chr10	93186608	93191688	-	L1PA3	HECTD2
1892	chr13	42321118	42322773	-	L1PA4	VWA8
1893	chr13	42425896	42427178	-	L1MA9	VWA8
1894	chr10	18840222	18840687	-	L1MB4	NSUN6
1895	chr1	45598285	45599918	-	L1PA5	ZSWIM5
1896	chr11	75728396	75729240	+	L1MEg	UVRAG
1897	chr10	76916141	76916966	+	L1MC4	SAMD8
1898	chr8	1888520	1891233	+	L1MB8	ARHGEF10
1899	chr10	82237565	82238515	+	HAL1	TSPAN14
1900	chr9	77743800	77745079	+	L1MC5	OSTF1
1901	chr3	17251980	17253347	-	HAL1	TBC1D5
1902	chr3	17250943	17251682	-	HAL1	TBC1D5
1903	chr3	17259956	17261107	-	L1M4b	TBC1D5
1904	chr19	37687884	37688698	-	L1PA6	ZNF585B
1905	chr20	46140557	46140771	+	L1PB4	NCOA3
1906	chr20	46141939	46142154	+	L1ME3A	NCOA3
1907	chr20	46141341	46141619	+	L1ME3A	NCOA3
1908	chr20	46183214	46183867	+	L1P1	NCOA3
1909	chr2	236966995	236967524	+	L1MB7	AGAP1
1910	chr2	236967821	236968471	+	L1MB7	AGAP1
1911	chr6	111833126	111833410	+	L1ME1	TRAF3IP2-AS1
1912	chr18	23860022	23861234	+	L1PA16	TAF4B
1913	chr11	70789907	70791312	-	HAL1	SHANK2
1914	chr11	70577507	70577865	-	L1MB5	SHANK2
1915	chr11	70500587	70500862	-	L1ME4a	SHANK2
1916	chr2	232974181	232975609	+	L1PA11	DIS3L2
1917	chr2	232971063	232972127	+	L1PA11	DIS3L2
1918	chr3	139123405	139129585	+	L1PA6	LOC100507291
1919	chr18	72535044	72537471	+	L1PA7	ZNF407
1920	chr2	208786100	208786966	-	L1MA5	PLEKHM3
1921	chr18	46175357	46181506	+	L1PA6	CTIF
1922	chr18	46382608	46383293	+	L1MB7	CTIF
1923	chr12	2002691	2004811	+	L1MA4A	CACNA2D4
1924	chr12	2005105	2005554	+	L1MA4A	CACNA2D4
1925	chr12	2000001	2002426	+	L1MA4A	CACNA2D4
1926	chr12	1999012	2000000	+	L1M2	CACNA2D4
1927	chr13	39390118	39392817	+	L1MA6	FREM2
1928	chr13	39429706	39430026	+	L1PB1	FREM2
1929	chr8	146214473	146216649	-	L1PA8	ZNF252P
1930	chr8	146213438	146214202	-	L1PA8	ZNF252P
1931	chr7	92879723	92880996	+	L1PA7	VPS50
1932	chr7	92971277	92977292	+	L1PA3	VPS50
1933	chr7	92958444	92959780	+	L1ME1	VPS50
1934	chr7	92957771	92958391	+	L1ME1	VPS50
1935	chr1	76221512	76223426	+	L1P2	ACADM
1936	chr1	76220330	76221513	+	L1P2	ACADM
1937	chr6	106730966	106731266	-	L1ME2	ATG5
1938	chr3	48006353	48007562	-	L1MB3	MAP4
1939	chr2	213098729	213101860	-	L1PA7	ERBB4
1940	chr1	117617173	117617424	+	L1PA16	TTF2
1941	chr13	51588299	51588664	-	L1ME2	GUCY1B2
1942	chr9	20883158	20883940	+	L1MEg2	FOCAD
1943	chr9	20758741	20759666	+	L1P1	FOCAD
1944	chr9	20882107	20883126	+	L1MEg2	FOCAD
1945	chr2	191059884	191060734	-	L1MC1	C2orf88
1946	chr13	21186474	21187914	+	L1MB7	IFT88
1947	chr13	21184727	21184995	+	L1MB7	IFT88
1948	chr10	28747927	28748323	-	L1MB1	LOC105376468
1949	chr10	28742364	28743478	-	L1MB1	LOC105376468
1950	chr1	114144852	114145271	+	L1PB3	MAGI3
1951	chr1	114095752	114096352	+	L1MEc	MAGI3
1952	chr1	114103026	114104745	+	L1PA11	MAGI3
1953	chr1	114138657	114140116	+	L1MB7	MAGI3
1954	chr1	114030827	114037137	+	L1PA13	MAGI3
1955	chr1	114102493	114102845	+	L1PA11	MAGI3
1956	chr1	114099674	114102189	+	L1PA11	MAGI3
1957	chr1	114140253	114140554	+	L1PA3	MAGI3
1958	chr1	114145563	114145974	+	L1PB3	MAGI3
1959	chr1	114146002	114146212	+	L1PB3	MAGI3
1960	chr1	114146213	114146909	+	L1PB3	MAGI3
1961	chr1	114097590	114097947	+	L1MEc	MAGI3
1962	chr1	114140833	114144854	+	L1PA3	MAGI3
1963	chr1	114003452	114005340	+	L1PA14	MAGI3
1964	chr1	114002407	114003150	+	L1PA14	MAGI3
1965	chr10	104714592	104715631	+	L1P1	CNNM2
1966	chr10	104716066	104716742	+	L1PA6	CNNM2
1967	chr4	142033322	142034391	-	L1PA7	RNF150
1968	chr1	54696186	54697353	-	L1MB8	SSBP3
1969	chr3	51521287	51521648	-	L1MD3	DCAF1
1970	chr15	51879371	51880335	-	L1PA4	DMXL2
1971	chr10	76702551	76703738	+	L1M4	KAT6B
1972	chr13	26855129	26857464	+	L1PB3	CDK8
1973	chr13	26860067	26861436	+	L1PB3	CDK8
1974	chr1	193186978	193189019	+	L1PA15	CDC73
1975	chr7	51184836	51185778	-	L1MEf	COBL
1976	chr7	51178801	51179067	-	L1MA4	COBL
1977	chr7	51178242	51178800	-	L1PB1	COBL
1978	chr21	46043181	46044936	-	L1MEg	TSPEAR
1979	chr21	46003975	46004403	-	L1MA9	TSPEAR
1980	chr21	46009088	46009463	-	L1MB7	TSPEAR
1981	chr21	46004522	46004958	-	L1M5	TSPEAR
1982	chr8	99281911	99284332	-	L1PA17	NIPAL2
1983	chr8	99237757	99240551	-	L1M1	NIPAL2
1984	chr7	91900888	91901293	+	HAL1	ANKIB1
1985	chr7	91901294	91901521	+	L1MB3	ANKIB1
1986	chr7	91920105	91920325	+	L1MA3	ANKIB1
1987	chr7	92003812	92004249	+	L1MC	ANKIB1
1988	chr7	92008713	92009079	+	L1MC	ANKIB1
1989	chr7	92009089	92015204	+	L1PA6	ANKIB1
1990	chr4	184225199	184227726	+	L1MC1	WWC2
1991	chr10	54051015	54052438	-	L1PA3	PRKG1
1992	chr1	180727954	180731420	+	L1PA4	XPR1
1993	chr17	21108844	21109527	-	L1MB3	TMEM11
1994	chr6	97603197	97607186	-	L1PA7	MMS22L
1995	chr6	97688803	97692250	-	L1PB1	MMS22L
1996	chr6	97707824	97708965	-	L1MC4	MMS22L
1997	chr3	14487635	14488076	+	L1PA17	SLC6A6
1998	chr5	34773275	34774021	+	L1M2	RAI14
[truncated: 1,423 more rows]

## Sheet: MCF7-super-mils
	key_0	start	end	strand	L1	host
0	chr8	121491152	121491529	+	L1PA17	MTBP
1	chr9	5100913	5107035	+	L1PA6	JAK2
2	chr9	5114958	5116074	+	L1PA7	JAK2
3	chr21	38514085	38516550	+	L1PA5	TTC3
4	chr5	179418020	179418624	-	L1M2	RNF130
5	chr1	180019831	180020390	+	L1MD3	CEP350
6	chr12	479779	485884	-	L1PA5	KDM5A
7	chr9	32443840	32444665	-	L1PA7	ACO1
8	chr13	30397853	30403974	-	L1PA5	UBL3
9	chr9	22016234	22016812	+	L1P1	CDKN2B-AS1
10	chr8	68099934	68100507	+	L1MC1	CSPP1
11	chr8	68104610	68105126	-	L1MB8	CSPP1
12	chr2	136081651	136082521	-	L1PA5	ZRANB3
13	chr2	136238189	136241748	-	L1PA3	ZRANB3
14	chr18	10547155	10547732	+	L1MEf	NAPG
15	chr3	18150445	18152550	+	L1PA5	LOC339862
16	chr17	41581049	41581291	+	L1MB7	DHX8
17	chr1	89284360	89285825	+	L1PA7	PKN2
18	chr8	142201131	142201528	-	L1ME2	DENND3
19	chr20	55768510	55768827	-	L1ME1	BMP7
20	chr17	58559814	58560759	-	L1PA6	APPBP2
21	chr1	52245770	52246300	+	L1PB1	OSBPL9
22	chr1	52244875	52245467	+	L1PB1	OSBPL9
23	chr4	979434	979701	-	L1MEe	SLC26A1
24	chr19	45364185	45364705	+	L1M4	NECTIN2
25	chr19	45363123	45363499	+	L1MB7	NECTIN2
26	chr19	45364705	45365390	+	L1PA10	NECTIN2
27	chr18	14094764	14095095	-	L1M3e	ZNF519
28	chr3	121550881	121551174	-	L1M5	IQCB1
29	chr8	146168250	146168901	-	L1MB5	ZNF16
30	chr8	146169206	146169436	-	L1MB5	ZNF16
31	chr8	146169901	146170508	-	L1MB5	ZNF16
32	chr7	105000253	105001221	-	L1P2	SRPK2
33	chr13	73469989	73470209	+	L1PB1	PIBF1
34	chr13	73476162	73476523	+	L1PB1	PIBF1
35	chr7	87511426	87512746	+	L1MB3	DBF4
36	chr5	170432149	170433762	+	L1PA4	RANBP17
37	chr11	74535890	74536199	+	L1PA11	RNF169
38	chr2	39275843	39276076	-	L1MEg	SOS1
39	chr16	89011666	89012433	+	L1MC2	LOC100129697
40	chr3	17654384	17660531	-	L1PA6	TBC1D5
41	chr12	117419719	117420268	+	L1MEc	LOC100506551
42	chr17	58418895	58420417	-	L1P2	USP32
43	chr2	101763592	101764195	-	L1MA6	TBC1D8
44	chr14	31133161	31138263	+	L1P2	SCFD1
45	chr21	47653521	47654052	+	HAL1	MCM3AP-AS1
46	chr21	47651593	47651866	+	HAL1	MCM3AP-AS1
47	chr16	3711430	3711781	+	L1ME3B	TRAP1
48	chr3	42145208	42146441	+	L1P2	TRAK1
49	chr5	96511825	96512028	-	L1MA4A	RIOK2
50	chr8	140808657	140809505	-	L1MB7	TRAPPC9
51	chr18	2735078	2737391	+	L1PA16	SMCHD1
52	chr4	113336055	113336505	+	L1MEd	ALPK1
53	chr4	15632545	15634640	-	L1PA6	FBXL5
54	chr1	12446735	12447619	+	L1MEc	VPS13D
55	chr14	96821152	96821781	-	L1PA11	ATG2B
56	chr14	96820466	96821125	-	L1PA11	ATG2B
57	chr10	115620837	115621640	+	L1M4c	NHLRC2
58	chr14	96529986	96531165	+	L1PB3	C14orf132
59	chr10	86202473	86203909	+	L1PA7	CCSER2
60	chr4	87909614	87911314	+	L1PA7	AFF1
61	chr10	127403149	127405431	-	L1PA3	FLJ37035
62	chr2	136695127	136696169	-	L1PA5	DARS
63	chr2	61261473	61262836	+	L1PA6	PEX13
64	chr2	61248198	61249617	+	L1P2	PEX13
65	chr5	5477276	5480202	+	L1PA8	ICE1
66	chr4	76903952	76905316	-	L1PA7	SDAD1
67	chr4	76883055	76884737	-	L1PA5	SDAD1
68	chr11	66957324	66957598	+	L1M4c	KDM2A
69	chr12	46583732	46589869	-	L1PA6	SLC38A1
70	chr2	30823071	30823430	+	L1P3	LCLAT1
71	chr8	99706594	99712746	-	L1PA3	STK3
72	chr4	160036818	160038182	+	L1PA10	RAPGEF2
73	chr6	25530013	25530456	+	HAL1b	CARMIL1
74	chr3	113129012	113130874	-	L1PA5	CFAP44
75	chr10	134976078	134976385	+	L1M5	KNDC1
76	chr3	142288787	142289221	-	L1M4	ATR
77	chr1	117066207	117066855	-	L1MC1	CD58
78	chr2	99741822	99743044	-	L1MD2	TSGA10
79	chr2	99739982	99740872	-	L1MB4	TSGA10
80	chr12	1997901	1998622	+	L1MEg	CACNA2D4
81	chr12	1997477	1997830	+	L1MEg	CACNA2D4
82	chr12	2019330	2019727	+	L1MC1	CACNA2D4
83	chr12	1976714	1977733	+	L1MA9	CACNA2D4
84	chr6	47565775	47566646	+	L1PB1	CD2AP
85	chr3	53368887	53369104	-	L1MEd	DCP1A
86	chr2	132405054	132405497	+	L1P1	LINC01087
87	chr10	28457170	28457424	-	L1ME3F	MPP7
88	chr10	104452753	104453428	-	L1MC2	ARL3
89	chr3	196637516	196638301	+	L1PA8	SENP5
90	chr3	196638707	196639367	+	L1PA8	SENP5
91	chr22	46918306	46918509	-	L1MB3	CELSR1
92	chr17	49326979	49327274	-	L1MC4	MBTD1
93	chr14	91384211	91385402	-	L1ME1	RPS6KA5
94	chrX	56137829	56138920	+	L1PA7	KLF8
95	chr3	15009238	15010652	+	L1PA3	NR2C2
96	chr1	114055238	114057411	+	L1PA3	MAGI3
97	chr6	152404933	152405569	+	L1PA6	ESR1
98	chr13	41438708	41444734	-	L1PA3	TPTE2P5
99	chr13	41445863	41446066	-	L1ME3D	TPTE2P5
100	chr7	92953932	92955793	+	L1PA3	VPS50
101	chr15	72815050	72816158	+	L1MC1	ARIH1
102	chr12	102539743	102541503	+	L1PA3	PARPBP
103	chr7	2172936	2174213	-	L1MC2	MAD1L1
104	chr7	2171784	2171994	-	L1MC2	MAD1L1
105	chr7	2172120	2172435	-	L1MC2	MAD1L1
106	chr3	100070066	100071083	+	L1PA3	NIT2
107	chr16	10541728	10545633	-	L1P2	ATF7IP2
108	chr16	10534615	10535704	-	L1PA7	ATF7IP2
109	chr7	43667891	43669122	-	L1ME2	COA1
110	chr2	25787038	25787243	-	L1MB7	DTNB
111	chr3	58075289	58075508	+	L1MD1	FLNB
112	chr14	105868536	105868809	+	L1M5	TEX22
113	chr1	186138281	186139329	+	L1P1	HMCN1
114	chr17	61373632	61374357	+	L1MB5	TANC2
115	chr17	61282473	61282983	+	L1MB4	TANC2
116	chr2	114248754	114250220	+	L1PB1	CBWD2
117	chr16	89930969	89931296	+	L1MEc	SPIRE2
118	chr16	89930473	89930810	+	L1MEc	SPIRE2
119	chr21	43997724	43998004	+	L1MEd	SLC37A1
120	chr8	48219348	48220157	-	L1PA4	SPIDR
121	chr10	19981819	19984154	+	L1PA5	MALRD1
122	chr10	19587848	19588165	+	L1MEg	MALRD1
123	chr10	99982475	99983130	+	L1PA2	R3HCC1L
124	chr17	58888884	58889119	+	L1M4b	BCAS3
125	chr17	58928346	58928636	+	L1MC1	BCAS3
126	chr7	102410788	102411815	+	L1PA16	FAM185A
127	chr20	55946188	55947239	+	L1MB2	RAE1
128	chr7	124971721	124974256	+	L1PA6	LOC101928283
129	chr8	141911750	141912134	-	L1PA7	PTK2
130	chr3	185320036	185320422	+	L1MC4	SENP2
131	chr7	791528	791982	+	L1MD	DNAAF5
132	chr7	792273	792863	+	L1MD	DNAAF5
133	chr21	47582919	47583908	-	L1M4	SPATC1L
134	chr2	99809326	99809834	+	L1PA8	MRPL30
135	chr7	23761436	23762819	-	L1P2	STK31
136	chr8	145522400	145522656	+	L1MEf	HSF1
137	chr15	38835749	38836196	-	L1MEf	RASGRP1
138	chr7	132586304	132586866	-	L1PA5	CHCHD3
139	chr11	65914561	65914891	+	L1M4b	PACS1
140	chr13	23839737	23840194	+	L1PBa	SGCG
141	chr20	13246098	13246300	-	L1MC4	ISM1
142	chr1	116600703	116601733	+	L1PB1	SLC22A15
143	chr1	116601737	116602220	+	L1ME1	SLC22A15
144	chr16	87480915	87481549	-	L1ME2	ZCCHC14
145	chr16	87481816	87482071	-	HAL1	ZCCHC14
146	chr2	100319101	100319481	-	L1MD2	AFF3
147	chr5	68517218	68517710	+	L1M7	MRPS36
148	chr21	33762666	33762941	-	L1PA4	URB1
149	chr1	47892230	47892462	-	L1MC4a	LINC01389
150	chr1	114383863	114384218	+	L1MB3	PTPN22
151	chr16	566948	567286	+	L1MD3	RAB11FIP3
152	chr1	90334815	90335391	+	L1P2	LRRC8D
153	chr18	21143676	21143951	-	L1MB8	NPC1
154	chr16	1743719	1744333	+	L1MC5	JPT2
155	chr16	1744443	1744980	+	L1MB4	JPT2
156	chr22	47269086	47269404	+	L1M5	TBC1D22A
157	chr4	4272608	4273410	-	L1MA2	LYAR
158	chr2	160355525	160357023	-	L1PA11	BAZ2B
159	chr10	14906339	14908057	-	L1PA5	HSPA14
160	chr2	109493952	109494699	+	L1M6	CCDC138
161	chr16	47455592	47456299	-	L1PA6	ITFG1
162	chr1	62408813	62414896	+	L1PA5	PATJ
163	chr4	143548321	143549192	-	L1P1	INPP4B
164	chr4	143562434	143564376	-	L1PA5	INPP4B
165	chr9	108101506	108101829	+	L1MB2	SLC44A1
166	chr10	74925384	74927125	-	L1MA3	ECD
167	chr17	80070361	80070847	-	L1MEc	CCDC57
168	chr7	86651385	86654045	-	L1PA4	KIAA1324L
169	chr1	42021310	42022800	-	L1MB3	HIVEP3
170	chr10	1109039	1110523	+	L1MD2	WDR37
171	chr3	157957299	157957519	+	L1PA6	RSRC1
172	chr3	157955765	157957298	+	L1PA6	RSRC1
173	chr7	1037881	1038090	-	L1M4	C7orf50
174	chr17	79666113	79666458	-	L1MC4	HGS
175	chr8	104044167	104044708	+	L1ME2	ATP6V1C1
176	chr8	104043951	104044175	+	L1ME2	ATP6V1C1
177	chr9	97921316	97923247	-	L1PA6	FANCC
178	chr14	51127629	51128868	-	L1MA4A	SAV1
179	chr3	66397465	66398551	+	L1PA10	SLC25A26
180	chr20	46299236	46299448	+	L1MB3	SULF2
181	chr7	102493805	102494975	+	L1PA3	FBXL13
182	chr7	102492785	102493783	+	L1PB1	FBXL13
183	chr2	240045831	240046197	-	L1MB7	HDAC4
184	chr1	180358140	180359921	-	L1PA4	ACBD6
185	chr17	59774728	59775173	-	L1MB7	BRIP1
186	chr17	59869610	59870400	+	L1MC2	BRIP1
187	chr17	59872464	59874010	-	L1MA2	BRIP1
188	chr17	59868875	59869149	+	L1M3c	BRIP1
189	chr17	59869148	59869349	+	L1MA8	BRIP1
190	chr15	35220434	35221839	-	L1PA8A	AQR
191	chr7	43836063	43836588	+	L1M4c	BLVRA
192	chr3	142452523	142453048	+	L1MEd	TRPC1
193	chr3	142468485	142469709	+	L1PA7	TRPC1
194	chr1	155356485	155356774	-	L1PREC2	ASH1L
195	chr18	77054599	77054843	+	L1MC5	ATP9B
196	chr3	119598328	119599315	-	L1MA3	GSK3B
197	chr8	146210646	146211338	-	L1PA8	ZNF252P
198	chr7	157033931	157034809	+	L1MB4	UBE3C
199	chr3	105445396	105447009	-	L1PA7	CBLB
200	chr22	20803031	20803311	-	L1MD1	KLHL22
201	chr5	130822117	130822413	-	HAL1	RAPGEF6
202	chr17	61637176	61637552	+	L1MC4a	DCAF7
203	chr5	131681919	131685601	-	L1P2	MIR3936HG
204	chr5	131681250	131681607	-	L1P2	MIR3936HG
205	chr20	37132567	37134201	+	L1PA16	RALGAPB
206	chr3	13409909	13411291	-	L1MB3	NUP210
207	chr8	100305270	100306778	+	L1PA2	VPS13B
208	chr8	100347721	100349743	+	L1PA3	VPS13B
209	chr8	100215297	100217742	+	L1PA7	VPS13B
210	chr8	100604777	100606321	+	L1PA11	VPS13B
211	chr5	128869983	128872767	+	L1PA3	ADAMTS19
212	chr16	1408211	1408857	-	L1MB3	GNPTG
213	chr2	73687582	73693778	+	L1PA4	ALMS1
214	chr6	495514	495827	-	L1ME2z	EXOC2
215	chr16	1367255	1367503	+	L1M5	UBE2I
216	chr13	44459147	44460905	+	L1PA15	LACC1
217	chr11	78264635	78265546	-	L1PA14	LOC101928896
218	chr10	88663960	88664430	+	L1MEc	BMPR1A
219	chr3	98584565	98586295	-	L1PA5	DCBLD2
220	chr3	25811292	25811648	-	L1PB1	NGLY1
221	chr13	33106489	33106715	-	L1M5	N4BP2L2
222	chr17	33930580	33930783	+	L1MC5	AP2B1
223	chr1	150071956	150073130	+	L1PA14	VPS45
224	chr15	101163621	101164666	+	L1MA4A	ASB7
225	chr11	113633616	113635259	-	L1PA8A	ZW10
226	chr5	175736068	175736657	+	L1MD2	SIMC1
227	chr20	13492248	13493765	-	L1PA5	TASP1
228	chr1	178380329	178380689	+	L1PB1	RASAL2
229	chr3	195089997	195091397	-	L1PREC2	ACAP2
230	chr13	113148958	113149580	-	L1M1	TUBGCP3
231	chr13	103423918	103424298	-	HAL1	TEX30
232	chr10	567708	568762	-	L1MC1	DIP2C
233	chr10	634753	635545	-	L1MD	DIP2C
234	chr10	453146	454329	-	L1MB5	DIP2C
235	chr1	184400260	184401812	+	L1PA7	C1orf21
236	chr3	156483542	156484057	-	L1MCb	LINC00886
237	chr5	100205553	100205996	-	L1PA5	ST8SIA4
238	chr7	101677448	101677685	+	L1M5	CUX1
239	chr8	47508995	47509506	-	L1M4	ASNSP1
240	chr15	50509081	50509453	+	L1PB1	SLC27A2
241	chr1	205833363	205834535	+	L1PB1	LOC284581
242	chr10	196489	198934	+	L1P1	ZMYND11
243	chr14	105840509	105840832	+	L1M4	PACS2
244	chr11	95544076	95544756	+	L1PA5	CEP57
245	chr8	660490	661499	-	L1MC1	ERICH1
246	chr16	53287156	53287506	+	L1PB1	CHD9
247	chr16	53285799	53287124	+	L1PB1	CHD9
248	chr9	95597967	95599022	-	L1ME1	ANKRD19P
249	chr8	128846406	128846971	+	L1PA8	PVT1
250	chr1	11143681	11146601	-	L1PA3	EXOSC10
251	chr7	87017512	87019096	+	L1PA7	CROT
252	chr2	85840648	85840895	+	L1ME1	USP39
253	chr8	86096304	86098735	+	L1PA7	E2F5
254	chr6	166787781	166788484	-	L1MC1	MPC1
255	chr19	7258874	7259220	-	HAL1-3A_ME	INSR
256	chr5	126389934	126390836	-	L1PA6	C5orf63
257	chr6	36056515	36057334	+	L1PA10	MAPK14
258	chr6	170664030	170664828	+	L1PA11	FAM120B
259	chr18	60598441	60598845	+	L1PA17	PHLPP1
260	chr12	42821122	42822576	+	L1PB1	PPHLN1
261	chr16	4749550	4749911	-	L1M4	ANKS3
262	chr10	253526	254486	+	L1PA3	ZMYND11
263	chr6	117916562	117918611	-	L1PB1	GOPC
264	chr7	99498105	99499845	-	L1MEc	TRIM4
265	chr2	128022721	128022997	-	L1PA15-16	ERCC3
266	chr8	90757316	90758271	-	L1P4	LOC101929709
267	chr12	46290706	46291313	+	L1MB3	ARID2
268	chr18	12627076	12628869	-	L1PA6	SPIRE1
269	chr18	244039	245071	-	L1MEg	THOC1
270	chr8	143388227	143388463	-	L1ME3	TSNARE1
271	chr7	149298361	149298603	-	L1ME3	ZNF767P
272	chr2	205422983	205424918	+	L1PA6	PARD3B
273	chr6	73976216	73976630	+	L1M4	KHDC1
274	chr13	26861492	26861863	+	L1PB3	CDK8
275	chr4	151755987	151760039	-	L1PA5	LRBA
276	chr7	762311	762708	-	L1MDa	PRKAR1B
277	chr7	762922	763202	-	L1MDa	PRKAR1B
278	chr1	207938948	207939659	+	L1ME1	CD46
279	chr13	28004824	28005433	-	L1PB	GTF3A
280	chr2	86320956	86321380	-	L1MC4	POLR1A
281	chr10	124649247	124649781	+	L1MD2	LOC399815
282	chr10	124649824	124650499	+	L1MD2	LOC399815
283	chr8	42762887	42764624	+	L1MA7	HOOK3
284	chr17	75340008	75340771	+	L1MB3	SEPT9
285	chr18	9794841	9796385	+	L1PB1	RAB31
286	chr1	150365346	150365570	+	L1MEd	RPRD2
287	chr15	76991083	76993012	-	L1P4e	SCAPER
288	chr15	76979785	76981173	-	L1PA7	SCAPER
289	chr11	33146922	33147554	-	L1MEg	CSTF3
290	chr9	32979036	32979505	-	L1PA15	APTX
291	chr12	102525119	102525700	+	L1PA13	PARPBP
292	chrX	154770710	154771926	-	L1PA7	TMLHE
293	chr2	11586885	11587403	-	L1M3b	E2F6
294	chr3	123677673	123678486	-	L1MB1	CCDC14
295	chr4	144365760	144366804	-	L1PA16	GAB1
296	chr5	1806763	1807572	+	L1MB3	NDUFS6
297	chr1	118011840	118013123	+	L1MB4	MAN1A2
298	chr11	43361476	43362766	+	L1MA5A	API5
299	chr5	43059214	43060683	+	L1PA6	LOC648987
300	chr11	548758	549039	+	L1M7	LRRC56
301	chr13	42412893	42414358	-	L1PA7	VWA8
302	chr18	46819204	46820901	-	L1PA7	DYM
303	chr4	3379950	3380732	+	L1MA9	RGS12
304	chr5	115531909	115532193	+	L1PB1	COMMD10
305	chr5	115538852	115539998	+	L1P1	COMMD10
306	chr7	103818010	103819257	-	L1PA8	ORC5
307	chr17	16165549	16165849	+	L1MB7	PIGL
308	chr18	51815763	51817356	+	L1PA6	POLI
309	chr2	1488675	1489854	-	L1PA6	TPO
310	chr1	1581504	1582568	-	L1MEf	CDK11B
311	chr22	36184535	36185053	-	HAL1	RBFOX2
312	chr3	10009904	10010327	-	L1MB7	EMC3
313	chr14	93670932	93671175	-	L1MB7	GON7
314	chr20	62300509	62301024	+	L1M5	RTEL1
315	chr20	62302194	62302405	+	L1ME1	RTEL1
316	chr7	95939538	95940053	-	L1MC4	SLC25A13
317	chr7	95903524	95904510	-	L1PA4	SLC25A13
318	chr10	61603568	61603793	-	L1ME3B	CCDC6
319	chr10	61603212	61603474	-	L1ME3B	CCDC6
320	chr7	2777994	2778409	+	L1MC4a	GNA12
321	chr4	57364371	57366545	+	L1PA7	SRP72
322	chr1	214471223	214472213	+	L1PA16	SMYD2
323	chr10	129174046	129174261	+	L1MCa	DOCK1
324	chr18	44659367	44660485	-	L1PA5	HDHD2
325	chr17	35354606	35355531	+	L1PB1	AATF
326	chr19	1392348	1392680	-	L1MB7	NDUFS7
327	chr12	52568856	52569181	-	L1MC5	KRT80
328	chr12	94816340	94816862	-	L1ME2z	CEP83
329	chr21	45164444	45165018	+	L1MB4	PDXK
330	chr13	114802752	114803175	+	L1MB3	RASA3
331	chr12	42618181	42619942	-	L1PA7	YAF2
332	chr14	50775740	50775969	-	L1MD	L2HGDH
333	chr3	157893775	157895585	+	L1PA6	RSRC1
334	chr19	16668304	16668611	-	L1MD1	SLC35E1
335	chr19	16670479	16671391	-	L1MD2	SLC35E1
336	chr16	369697	369976	-	L1MEe	AXIN1
337	chr2	203810856	203812380	+	L1PA8	CARF
338	chr10	27310078	27310645	-	L1MA5	ANKRD26
339	chr1	219369848	219371220	+	L1PA10	LYPLAL1
340	chr2	135862487	135862772	+	L1M4b	RAB3GAP1
341	chr7	2328671	2329108	-	L1ME3A	SNX8
342	chr8	100077427	100079878	+	L1PA6	VPS13B
343	chr2	61533028	61533799	-	L1PA5	USP34
344	chr17	41288186	41289458	+	L1PA5	NBR2
345	chr9	95001905	95002516	-	L1MDa	IARS
346	chr9	95001321	95001835	-	L1MDa	IARS
347	chr9	94988502	94988740	-	L1M5	IARS
348	chr12	44145010	44145967	-	L1PA5	PUS7L
349	chr15	83588784	83589074	-	HAL1	HOMER2
350	chr7	111060465	111061315	-	L1PA6	IMMP2L
351	chr7	129363691	129364669	+	L1MB2	NRF1
352	chr10	11904138	11904410	+	L1M5	PROSER2-AS1
353	chr16	74995244	74996771	-	L1PA10	WDR59
354	chr7	151256204	151256417	-	L1ME3B	PRKAG2
355	chr16	88656082	88656399	+	L1MB7	ZC3H18
356	chr1	17409896	17410138	-	L1MC4a	PADI2
357	chr2	233206077	233206382	+	HAL1	DIS3L2
358	chr19	4027276	4027522	-	L1MB7	PIAS4
359	chr1	145773591	145774948	-	L1PA3	GPR89A
360	chr14	34987837	34988201	-	L1M3f	EAPP
361	chr11	66546056	66547634	+	L1PA4	C11orf80
362	chr7	97785188	97785496	+	L1MD1	LMTK2
363	chr8	120811408	120812818	-	L1PA5	TAF2
364	chr22	50641810	50642606	+	L1M4	SELENOO
365	chr22	50653208	50653470	-	L1MB3	SELENOO
366	chr5	667222	667939	+	L1MD	TPPP
367	chr22	45201144	45201358	+	L1MB5	ARHGAP8
368	chr16	15174579	15175792	-	L1MB8	RRN3
369	chr12	46791602	46794129	+	L1PA5	LOC100288798
370	chr2	257791	258410	-	L1ME2	SH3YL1
371	chr6	152184819	152186228	+	L1PA5	ESR1
372	chr19	7544572	7544866	+	L1MC1	PEX11G
373	chr8	71567133	71567455	-	L1PB1	LACTB2-AS1
374	chr16	89607019	89607371	+	L1MD	SPG7
375	chr10	5825217	5826921	-	L1PBa	GDI2
376	chr17	79300820	79301359	-	L1MB4	TMEM105
377	chr11	66125963	66126605	-	L1MB4	LOC102724064
378	chr3	129566268	129567267	-	L1ME1	TMCC1
379	chr21	38633505	38633734	-	L1M1	VPS26C
380	chr1	1604145	1604413	-	L1MEg	SLC35E2B
381	chr2	86773861	86774118	-	L1MB5	RNF103-CHMP3
382	chr2	103242530	103243310	+	L1PA5	SLC9A2
383	chr8	101561792	101562787	-	L1MC1	ANKRD46
384	chr16	89585034	89585382	+	L1MD1	SPG7
385	chr6	3094448	3094814	+	L1M5	RIPK1
386	chr11	7688329	7688652	+	L1MC4a	CYB5R2
387	chr21	45653448	45653891	-	L1MB5	ICOSLG
388	chr15	51841164	51842151	-	L1PB1	DMXL2
389	chr5	177568729	177569244	-	L1MB7	RMND5B

## Sheet: Hela-typical-mils
	key_0	start	end	strand	L1	host
0	chr9	88266371	88266743	-	L1M6	AGTPBP1
1	chr9	88332595	88338733	-	L1PA6	AGTPBP1
2	chr9	88294726	88295216	-	L1MC4a	AGTPBP1
3	chr13	49664627	49664855	+	L1M4c	FNDC3A
4	chr13	49678855	49679539	+	L1M5	FNDC3A
5	chr13	49599879	49600444	+	L1ME3C	FNDC3A
6	chr13	49605535	49606675	+	L1MB7	FNDC3A
7	chr13	49692318	49698633	+	L1PA7	FNDC3A
8	chr13	49603861	49605240	+	L1MB7	FNDC3A
9	chr13	49603322	49603823	+	L1MB7	FNDC3A
10	chr13	49665133	49665487	+	L1M4c	FNDC3A
11	chr9	19345622	19345852	+	L1ME4a	DENND4C
12	chr9	19366611	19367451	+	L1MB8	DENND4C
13	chr9	19273383	19274291	+	L1ME1	DENND4C
14	chr16	69412127	69412724	-	L1ME1	TERF2
15	chr16	69411498	69412129	-	L1ME1	TERF2
16	chr3	193372302	193372604	+	L1ME1	OPA1
17	chr3	193388884	193389488	+	L1MC4	OPA1
18	chr3	193388623	193388879	+	L1MC4	OPA1
19	chrX	124016531	124016848	-	L1PREC2	TENM1
20	chrX	124015877	124016536	-	L1M2	TENM1
21	chrX	123931531	123935869	-	L1PA8	TENM1
22	chrX	124016857	124018615	-	L1M2	TENM1
23	chrX	124013711	124015546	-	L1M2	TENM1
24	chrX	124012839	124013710	-	L1MA4A	TENM1
25	chrX	124008396	124009443	-	L1M5	TENM1
26	chr1	1031845	1032115	-	L1MD3	C1orf159
27	chr1	1037481	1037877	-	L1MEf	C1orf159
28	chr1	1038523	1039099	-	L1MEf	C1orf159
29	chr1	1035969	1036572	-	L1MEf	C1orf159
30	chr1	1033093	1033456	-	L1MD3	C1orf159
31	chr1	1033749	1033999	-	L1MD3	C1orf159
32	chr1	1030080	1031580	-	L1MD3	C1orf159
33	chrX	107894187	107894586	+	L1MB8	COL4A5
34	chrX	107795697	107797398	+	L1ME1	COL4A5
35	chrX	107794552	107795449	+	L1PA16	COL4A5
36	chrX	107856611	107857645	+	L1ME1	COL4A5
37	chrX	107881208	107883838	+	L1MA9	COL4A5
38	chrX	107884601	107887847	+	L1PB1	COL4A5
39	chrX	107774636	107777839	+	L1MA3	COL4A5
40	chrX	107854747	107856413	+	L1ME1	COL4A5
41	chrX	107892407	107894169	+	L1PB1	COL4A5
42	chrX	107832397	107832892	+	L1MEd	COL4A5
43	chrX	107831663	107832310	+	L1MEd	COL4A5
44	chrX	107746521	107748622	+	L1PB3	COL4A5
45	chr8	48687105	48687341	-	L1M4	PRKDC
46	chr8	48717741	48718291	-	L1MB7	PRKDC
47	chr15	50966645	50967059	-	L1M1	TRPM7
48	chr18	1315081	1315469	-	L1M7	LINC00470
49	chr18	1348568	1348852	-	L1M4	LINC00470
50	chr18	1290995	1291968	-	L1MB8	LINC00470
51	chr18	1348858	1349135	-	L1MC	LINC00470
52	chr18	1321872	1322281	-	L1M7	LINC00470
53	chr18	1273237	1274045	-	L1MC4	LINC00470
54	chr2	241996298	241996506	+	L1MEc	SNED1
55	chr2	241994553	241994896	+	HAL1	SNED1
56	chr2	242000369	242001023	+	L1ME3F	SNED1
57	chr2	241997329	241997720	+	L1MEc	SNED1
58	chr5	38892696	38893344	+	L1PA15-16	OSMR
59	chr5	38907242	38910830	+	L1PA16	OSMR
60	chr5	38893346	38895459	+	L1PA15-16	OSMR
61	chr5	38911098	38913369	+	L1PA16	OSMR
62	chr1	202495907	202496306	+	L1MEe	PPP1R12B
63	chr1	202490632	202491362	+	L1MEe	PPP1R12B
64	chr6	79662815	79663073	-	L1MEd	PHIP
65	chr6	79662177	79662482	-	L1MEd	PHIP
66	chr6	79659808	79660863	-	L1MEd	PHIP
67	chr5	54979934	54980480	-	L1ME3B	SLC38A9
68	chr8	137580363	137580904	+	L1PREC2	LINC02055
69	chr8	137858418	137859604	+	L1PA16	LINC02055
70	chr8	137576425	137576826	+	L1M3	LINC02055
71	chr8	137597044	137598191	+	L1M5	LINC02055
72	chr6	83965034	83965477	-	L1M5	ME1
73	chr6	83996875	84000000	-	L1PA7	ME1
74	chr6	84000006	84002996	-	L1P2	ME1
75	chr6	84083329	84085631	-	L1PA10	ME1
76	chr6	84113206	84115441	-	L1PA8	ME1
77	chr5	96074924	96075380	+	L1ME3C	CAST
78	chr5	96074657	96074898	+	L1M5	CAST
79	chr17	44757243	44758577	+	L1ME3C	NSF
80	chr17	44824937	44825465	+	HAL1	NSF
81	chr7	138160555	138160757	+	L1MC4a	TRIM24
82	chrX	74275404	74275693	-	L1MC4	ABCB7
83	chrX	74275822	74277211	-	L1MC4	ABCB7
84	chrX	74285132	74285861	-	L1ME4a	ABCB7
85	chr1	150621520	150622083	+	L1MB4	GOLPH3L
86	chr15	77723187	77723499	+	L1ME3A	HMG20A
87	chr15	77722686	77723010	+	L1ME3A	HMG20A
88	chr20	43357323	43357615	-	L1ME2	KCNK15-AS1
89	chr3	101519715	101520011	-	L1MCa	NXPE3
90	chr3	51521287	51521648	-	L1MD3	DCAF1
91	chrX	62685004	62685365	-	L1M4	LINC01278
92	chrX	62685363	62686117	-	L1M4	LINC01278
93	chr7	6286761	6287148	-	L1M6	CYTH3
94	chr7	151300754	151301054	-	L1MC3	PRKAG2
95	chr7	91636817	91637101	+	L1M5	AKAP9
96	chr7	91703173	91704320	+	L1PA7	AKAP9
97	chr7	91638569	91639181	+	L1M5	AKAP9
98	chr6	160442277	160442635	+	L1PA4	IGF2R
99	chr6	160440364	160442276	+	L1PB4	IGF2R
100	chr6	160442700	160443045	+	L1PB4	IGF2R
101	chr6	160520996	160521810	+	L1MEe	IGF2R
102	chr6	160437333	160440330	+	L1PB4	IGF2R
103	chr6	160473250	160474150	+	L1PA6	IGF2R
104	chr15	25259982	25260255	+	L1MC	SNHG14
105	chr15	25563255	25565313	-	L1MA8	SNHG14
106	chr15	25565620	25567079	-	L1MA8	SNHG14
107	chr15	25562162	25563257	-	L1MA8	SNHG14
108	chr17	64565702	64566472	+	L1ME3A	PRKCA
109	chr17	64663968	64664938	+	L1M6	PRKCA
110	chr17	64755491	64756956	+	L1MCa	PRKCA
111	chr4	87909186	87909587	-	L1MA4	AFF1
112	chr4	87921407	87921750	+	L1MD3	AFF1
113	chr4	87921022	87921349	+	L1MD3	AFF1
114	chr11	46793253	46793583	-	L1MD2	CKAP5
115	chr11	46793682	46794283	-	L1MD2	CKAP5
116	chr11	16996593	16996842	-	L1MD1	PLEKHA7
117	chr7	63982982	63983403	+	L1MB2	ZNF680
118	chr3	195156195	195156862	-	L1MB7	ACAP2
119	chr3	195155264	195155912	-	L1MB7	ACAP2
120	chr3	195152476	195153777	-	L1MB7	ACAP2
121	chr3	195154109	195154657	-	L1MB7	ACAP2
122	chr3	195151612	195152167	-	L1MB7	ACAP2
123	chr3	195089997	195091397	-	L1PREC2	ACAP2
124	chr5	171835878	171836103	-	L1MA5A	SH3PXD2B
125	chr5	171836409	171836706	-	L1MA5A	SH3PXD2B
126	chr5	171819819	171820650	-	L1MB7	SH3PXD2B
127	chr5	171818774	171819027	-	L1MB7	SH3PXD2B
128	chr5	171802392	171803031	-	L1MB7	SH3PXD2B
129	chr1	178799372	178799971	+	L1ME3F	RALGPS2
130	chr1	178806683	178812801	+	L1PA2	RALGPS2
131	chr1	178797686	178798429	+	L1MA9	RALGPS2
132	chr1	178702254	178702897	+	L1ME3	RALGPS2
133	chr1	178800100	178800334	+	L1ME3F	RALGPS2
134	chr17	61403476	61403885	+	L1MC4a	TANC2
135	chr17	61358355	61358983	+	L1MEb	TANC2
136	chr17	61296272	61296554	+	L1ME1	TANC2
137	chr17	61374476	61376061	+	L1MB5	TANC2
138	chr17	61153366	61155055	+	HAL1	TANC2
139	chr17	61144898	61145516	+	L1MEf	TANC2
140	chr17	61283290	61284263	+	L1MB4	TANC2
141	chr17	61281497	61281844	+	L1MB4	TANC2
142	chr17	61404196	61404836	+	L1MA7	TANC2
143	chr17	61282473	61282983	+	L1MB4	TANC2
144	chr17	61355529	61356442	+	L1MB1	TANC2
145	chr17	61184848	61185308	+	L1MB8	TANC2
146	chr17	65534745	65535674	+	L1ME3C	PITPNC1
147	chr17	65532054	65532381	+	L1ME3C	PITPNC1
148	chr17	65534109	65534433	+	L1ME3C	PITPNC1
149	chr19	14300528	14300745	-	L1MA9	ADGRL1
150	chr6	147668450	147668941	+	HAL1b	STXBP5
151	chr10	51377276	51378209	+	L1MB8	TIMM23B
152	chr10	51375544	51376665	+	L1MB8	TIMM23B
153	chr5	77500180	77500829	-	L1MB4	AP3B1
154	chr5	77557893	77558499	-	L1MB3	AP3B1
155	chr5	77469478	77471181	-	L1PA6	AP3B1
156	chr5	77447656	77451346	-	L1M1	AP3B1
157	chr5	77465558	77469483	-	L1PA6	AP3B1
158	chr2	233772849	233773281	-	L1ME4a	NGEF
159	chr2	233773537	233773948	-	L1ME4a	NGEF
160	chr2	233775303	233778276	-	L1MD2	NGEF
161	chr5	70293284	70293828	+	L1MB5	NAIP
162	chr4	1295623	1296080	+	L1MB7	MAEA
163	chr17	44465946	44466279	+	L1ME3A	NSFP1
164	chr17	44470547	44472338	+	L1MB7	NSFP1
165	chr17	45038926	45039170	+	L1MEe	GOSR2
166	chr17	45038357	45038643	+	L1MEe	GOSR2
167	chr20	56934303	56934550	+	L1MD3	RAB22A
168	chr20	56908560	56908827	+	L1MEf	RAB22A
169	chr20	56925169	56926115	+	L1MEf	RAB22A
170	chr10	38311607	38311872	+	L1MDa	ZNF33A
171	chr10	38312172	38312804	+	L1MDa	ZNF33A
172	chr10	38308412	38309153	+	L1MDa	ZNF33A
173	chr3	136281729	136282093	-	L1MC4a	STAG1
174	chr3	136241419	136247227	-	L1PA5	STAG1
175	chr3	136326542	136326814	-	L1MC3	STAG1
176	chr3	136325892	136326237	-	L1MC3	STAG1
177	chr3	136164517	136164897	-	L1MEe	STAG1
178	chr3	136316374	136316989	-	L1M5	STAG1
179	chr17	80902948	80903230	+	L1MEe	B3GNTL1
180	chr11	66295702	66296157	+	L1M5	ZDHHC24
181	chr12	76810705	76811014	-	L1ME3B	OSBPL8
182	chr12	76773713	76774199	-	L1ME1	OSBPL8
183	chr12	76773153	76773696	-	L1ME1	OSBPL8
184	chr12	76908218	76909461	-	L1PREC2	OSBPL8
185	chr12	76906204	76906832	-	L1PREC2	OSBPL8
186	chr12	76905758	76906203	-	L1PA14	OSBPL8
187	chr12	76811017	76811770	-	L1ME3B	OSBPL8
188	chr13	113820145	113820454	-	L1MEe	PROZ
189	chr13	113823343	113824498	-	L1MEc	PROZ
190	chr11	130144188	130145255	-	L1MB8	ZBTB44
191	chr11	130146624	130147961	-	L1MB8	ZBTB44
192	chr11	130148356	130149271	-	L1MB8	ZBTB44
193	chr20	32623959	32624827	-	L1M4	RALY
194	chr16	89377933	89378135	+	L1M4	ANKRD11
195	chr16	89376667	89377793	-	L1M5	ANKRD11
196	chr1	114146002	114146212	+	L1PB3	MAGI3
197	chr1	114096655	114097466	+	L1MEc	MAGI3
198	chr1	114030827	114037137	+	L1PA13	MAGI3
199	chr1	114138657	114140116	+	L1MB7	MAGI3
200	chr1	114095752	114096352	+	L1MEc	MAGI3
201	chr1	113986552	113987942	+	L1M4c	MAGI3
202	chr1	114002407	114003150	+	L1PA14	MAGI3
203	chr1	114109013	114111638	+	L1ME3B	MAGI3
204	chr1	114102493	114102845	+	L1PA11	MAGI3
205	chr1	114140833	114144854	+	L1PA3	MAGI3
206	chr1	114140253	114140554	+	L1PA3	MAGI3
207	chr1	113988234	113989457	+	L1M4c	MAGI3
208	chr1	114003452	114005340	+	L1PA14	MAGI3
209	chr1	114097590	114097947	+	L1MEc	MAGI3
210	chr1	114146213	114146909	+	L1PB3	MAGI3
211	chr3	52629101	52629386	-	L1PA13	PBRM1
212	chr3	52629378	52630173	-	L1M1	PBRM1
213	chr3	52634953	52635275	-	L1M2	PBRM1
214	chr3	52628199	52629104	-	L1PA13	PBRM1
215	chr3	52634181	52634665	-	L1M2	PBRM1
216	chr13	22015841	22016337	-	L1MC4a	ZDHHC20
217	chr13	22008878	22009399	-	L1MC4a	ZDHHC20
218	chr13	22015129	22015516	-	L1MC4a	ZDHHC20
219	chr7	111612894	111613211	-	L1PB1	DOCK4
220	chr15	28922287	28923666	+	L1ME1	HERC2P9
221	chr2	112142727	112145768	-	L1MC3	MIR4435-2HG
222	chr2	112043171	112043915	-	L1MEe	MIR4435-2HG
223	chr15	20693916	20694686	-	L1MA3	HERC2P3
224	chr15	20626883	20627743	-	L1PA16	HERC2P3
225	chr15	20695574	20696895	-	L1M1	HERC2P3
226	chr15	20615008	20615856	-	L1MC1	HERC2P3
227	chr15	20628121	20633420	-	L1PA16	HERC2P3
228	chr15	20616750	20622251	-	L1PA4	HERC2P3
229	chr3	171358326	171359192	-	L1MB7	PLD1
230	chr3	171433554	171435842	-	L1PREC2	PLD1
231	chr3	171353240	171355026	-	L1MB7	PLD1
232	chr3	171357699	171358329	-	L1MB7	PLD1
233	chr5	175736946	175737866	+	L1MD2	SIMC1
234	chr3	155640611	155640912	+	L1MEe	GMPS
235	chr3	155641967	155642753	+	L1MEe	GMPS
236	chr3	155641018	155641510	+	L1MEe	GMPS
237	chr4	103712112	103712324	-	L1MB5	LOC102723704
238	chr4	103710194	103711810	-	L1MB5	LOC102723704
239	chr10	59967316	59967517	-	L1PBa	IPMK
240	chr10	59967503	59967705	-	L1PBa	IPMK
241	chr10	60010792	60012201	-	L1MA4	IPMK
242	chr10	60009150	60010173	-	L1MA4	IPMK
243	chr8	29928980	29929979	-	L1MB8	SARAF
244	chr8	29922422	29922889	-	L1ME3A	SARAF
245	chr18	13108888	13109551	+	L1PA16	CEP192
246	chr18	13011827	13012298	+	L1MB7	CEP192
247	chr10	76920854	76921495	+	HAL1	SAMD8
248	chr15	64702944	64703304	+	L1M5	TRIP4
249	chr1	85899887	85900100	-	L1M5	DDAH1
250	chr1	85900375	85900858	-	L1M5	DDAH1
251	chr1	85907716	85910185	-	L1PA5	DDAH1
252	chr1	85894703	85897033	-	L1PA7	DDAH1
253	chr20	62300130	62300341	+	L1M5	RTEL1
254	chr14	68385251	68385832	+	HAL1	RAD51B
255	chr14	68428733	68429946	+	HAL1b	RAD51B
256	chr1	94122427	94122744	-	L1MEd	BCAR3
257	chr1	94051477	94052392	-	L1MA1	BCAR3
258	chr1	94121539	94122166	-	L1MEd	BCAR3
259	chr3	8376362	8378234	+	L1PA3	LMCD1-AS1
260	chr17	18810556	18811167	+	L1MD	PRPSAP2
261	chr4	153400794	153401202	-	L1MC4a	FBXW7
262	chr4	153446463	153447379	-	L1PA14	FBXW7
263	chr4	153399225	153400066	-	L1MB4	FBXW7
264	chr9	124567	126023	-	L1PB1	CBWD1
265	chr9	126026	129246	-	L1PB1	CBWD1
266	chr9	5901822	5902452	-	L1MCa	MLANA
267	chr9	5901165	5901515	-	L1MCa	MLANA
268	chr8	106828151	106834246	-	L1MA1	ZFPM2-AS1
269	chr5	174930275	174930633	+	L1ME4a	SFXN1
270	chr5	174925555	174925976	+	L1ME1	SFXN1
271	chr5	174929871	174930252	+	L1ME1	SFXN1
272	chr5	174921881	174922449	+	L1MB3	SFXN1
273	chr1	153826905	153827168	-	L1MEd	GATAD2B
274	chr1	153826378	153826596	-	L1MEd	GATAD2B
275	chr1	153813631	153814444	-	L1MD2	GATAD2B
276	chr1	153814614	153814879	-	L1MD2	GATAD2B
277	chr1	153822419	153822756	-	L1MEd	GATAD2B
278	chr1	153823420	153823742	-	L1MB1	GATAD2B
279	chr11	46059215	46059635	-	L1M6	PHF21A
280	chr11	46082086	46082970	-	L1PREC2	PHF21A
281	chr11	46082967	46084106	-	HAL1	PHF21A
282	chr11	46035571	46036249	-	L1PA17	PHF21A
283	chr5	5471573	5471809	+	L1MD3	ICE1
284	chr5	5477276	5480202	+	L1PA8	ICE1
285	chr10	49840021	49840357	-	L1PB2	ARHGAP22
286	chr10	49839555	49840020	-	L1MCa	ARHGAP22
287	chr10	49840358	49840670	-	L1MCa	ARHGAP22
288	chr1	184708102	184708367	-	L1ME4a	EDEM3
289	chr1	184722621	184722990	-	L1MC4a	EDEM3
290	chr1	184707552	184707940	-	L1ME4a	EDEM3
291	chr3	126171376	126171581	-	L1MC4	ZXDC
292	chr4	114636057	114636405	-	L1ME3C	CAMK2D
293	chr5	139856564	139857199	+	L1MEg	ANKHD1-EIF4EBP3
294	chr5	139895100	139900527	+	L1PA3	ANKHD1-EIF4EBP3
295	chr5	139855682	139856536	+	L1MEg	ANKHD1-EIF4EBP3
296	chr14	78076240	78076478	-	L1MB8	SPTLC2
297	chr6	5225665	5226274	-	L1MC4a	LYRM4
298	chr13	73563271	73563937	+	L1MB8	PIBF1
299	chr13	73475839	73476131	+	L1PB1	PIBF1
300	chr13	73486432	73487008	+	L1MD3	PIBF1
301	chr13	73530933	73531809	+	L1PB1	PIBF1
302	chr13	73473005	73474878	+	L1PB1	PIBF1
303	chr13	73470193	73472692	+	L1PB1	PIBF1
304	chr13	73485348	73485880	+	L1MD3	PIBF1
305	chr15	28549856	28550463	-	L1PA2	HERC2
306	chr15	28552862	28554190	-	L1M1	HERC2
307	chr15	28547244	28549029	-	L1MA3	HERC2
308	chr15	28399918	28406027	-	L1PA5	HERC2
309	chr15	28554190	28554669	-	L1M1	HERC2
310	chr5	54728070	54728854	+	L1M2	PLPP1
311	chr5	54725068	54727265	+	L1M2	PLPP1
312	chr5	54729978	54731146	+	L1M2	PLPP1
313	chr1	93109938	93110926	-	L1MD	EVI5
314	chr1	93095224	93101354	-	L1PA4	EVI5
315	chr1	93092581	93093346	-	L1PB1	EVI5
316	chr5	10384725	10385426	+	L1ME3	MARCH6
317	chr5	10383588	10383854	+	HAL1	MARCH6
318	chr13	60642098	60642487	-	L1ME3C	DIAPH3
319	chr13	60642626	60644407	-	L1PA15	DIAPH3
320	chr3	93752239	93752518	+	L1MC5	ARL13B
321	chr3	93752617	93752987	+	L1MC5	ARL13B
322	chr3	93750515	93751337	+	L1PB4	ARL13B
323	chr3	93750053	93750492	+	L1MC4	ARL13B
324	chr6	79598976	79600144	+	L1PA7	IRAK1BP1
325	chr6	79603629	79604543	+	L1MEc	IRAK1BP1
326	chr6	79588838	79589074	+	L1PA5	IRAK1BP1
327	chr6	79587229	79588829	+	L1P2	IRAK1BP1
328	chr2	135109452	135110153	+	L1MC4a	MGAT5
329	chr2	160453388	160453788	-	L1MD	BAZ2B
330	chr8	19695912	19696300	+	L1M5	INTS10
331	chr8	19698502	19699302	+	L1ME3C	INTS10
332	chr8	19697602	19698216	+	L1M5	INTS10
333	chr8	19695210	19695585	+	L1M5	INTS10
334	chr5	118308577	118309256	-	L1P2	DTWD2
335	chr2	205667729	205668662	+	L1MA3	PARD3B
336	chr2	205668959	205671623	+	L1MA3	PARD3B
337	chr18	39574465	39574718	+	L1M5	PIK3C3
338	chr18	39575013	39575293	+	L1M5	PIK3C3
339	chr9	4247795	4248098	-	L1MA7	GLIS3
340	chr9	4248093	4248936	-	L1PA7	GLIS3
341	chr9	4067778	4068374	+	L1M6	GLIS3
342	chr9	4248930	4254064	-	L1PA7	GLIS3
343	chrX	154324333	154324713	+	L1MB5	BRCC3
344	chrX	154324853	154325872	+	L1M3	BRCC3
345	chr1	90477136	90477386	+	L1MB5	ZNF326
346	chr1	90477693	90478168	+	L1MB5	ZNF326
347	chr1	51157966	51158463	-	L1MA7	FAF1
348	chr1	50989391	50990564	-	L1PA13	FAF1
349	chr1	51108802	51109106	-	L1ME1	FAF1
350	chr1	50976933	50978559	-	L1PA7	FAF1
351	chr1	50992828	50993149	-	L1M4	FAF1
352	chr1	51055179	51056371	-	L1M3	FAF1
353	chr1	51158452	51159101	-	L1MB7	FAF1
354	chr1	51370559	51376681	-	L1PA5	FAF1
355	chr1	51109562	51110488	-	L1ME1	FAF1
356	chr1	50991023	50991472	-	L1MB4	FAF1
357	chr1	51358164	51359708	-	L1M1	FAF1
358	chr1	51352055	51358165	-	L1PA5	FAF1
359	chr1	51084729	51085581	-	L1PA16	FAF1
360	chr1	50960653	50961518	-	L1MA2	FAF1
361	chr1	51195706	51196245	-	L1MEe	FAF1
362	chr1	51082651	51084094	-	L1PA16	FAF1
363	chr1	51085879	51087059	-	L1PA16	FAF1
364	chr1	51334036	51335137	-	L1MEc	FAF1
365	chr1	51280761	51281413	-	L1PA16	FAF1
366	chr1	51080590	51082353	-	L1PA16	FAF1
367	chr1	89282569	89283016	+	L1PA7	PKN2
368	chr1	89210693	89213081	+	L1MA7	PKN2
369	chr1	89284360	89285825	+	L1PA7	PKN2
370	chr13	35705321	35705812	+	L1ME1	NBEA
371	chr13	35823667	35824362	+	L1MB2	NBEA
372	chr13	35824369	35824949	+	L1ME3F	NBEA
373	chr15	64248067	64248789	-	L1MA3	DAPK2
374	chr15	64255678	64259097	-	L1MA3	DAPK2
375	chr15	64249556	64255665	-	L1PA5	DAPK2
376	chr15	64245490	64247779	-	L1MA3	DAPK2
377	chr15	56474595	56475658	-	L1ME3C	RFX7
378	chr15	56412922	56416323	-	L1MA3	RFX7
379	chr15	56410249	56411692	-	L1MA3	RFX7
380	chr15	56426817	56432826	-	L1PA2	RFX7
381	chr15	56513657	56515764	-	L1MEf	RFX7
382	chr15	56412005	56412927	-	L1MA3	RFX7
383	chr15	56488984	56489747	-	L1ME3C	RFX7
384	chr15	56519470	56520547	-	L1MCa	RFX7
385	chr15	56511568	56512414	-	L1PA15	RFX7
386	chr15	56475713	56476221	-	L1ME3C	RFX7
387	chr1	234151110	234152382	+	L1MA7	SLC35F3
388	chr1	234066656	234068040	+	L1PA7	SLC35F3
389	chr2	97836012	97837450	+	L1PA2	ANKRD36
390	chr2	97842646	97844573	+	L1PA2	ANKRD36
391	chr7	64518811	64519020	+	L1ME3C	CCT6P3
392	chr1	78170109	78170483	-	L1MEg	USP33
393	chr1	78210545	78211291	-	L1P1	USP33
394	chrX	69554726	69555399	+	L1MB2	KIF4A
395	chr6	165926031	165927500	-	L1MB7	PDE10A
396	chr6	165922254	165922606	-	L1MB7	PDE10A
397	chr6	165927511	165927927	-	L1MB7	PDE10A
398	chr6	165771031	165772988	-	L1ME2	PDE10A
399	chr6	165922770	165926029	-	L1M2	PDE10A
400	chr4	184043972	184044555	+	L1ME3C	WWC2
401	chr4	184139331	184139532	+	L1M3	WWC2
402	chr4	184230085	184231534	+	L1MC1	WWC2
403	chr4	184214407	184215099	+	L1M5	WWC2
404	chr4	184137636	184139335	+	L1MEc	WWC2
405	chr4	184225199	184227726	+	L1MC1	WWC2
406	chr4	184142007	184142919	+	L1MEc	WWC2
407	chr4	184151845	184152143	+	L1MEe	WWC2
408	chr4	2720479	2720925	+	L1ME3E	FAM193A
409	chr17	40415989	40416218	-	L1M5	STAT5B
410	chr17	40417668	40417996	-	L1M5	STAT5B
411	chrX	154716238	154717502	-	L1PA13	LOC101927830
412	chrX	154711019	154716239	-	L1PA13	LOC101927830
413	chr3	47489928	47491413	-	L1MB5	SCAP
414	chr2	136064973	136065887	-	L1MCc	ZRANB3
415	chr2	136044149	136046443	-	L1PB1	ZRANB3
416	chr2	136049168	136055281	-	L1PA4	ZRANB3
417	chr2	136062830	136063843	-	L1M2	ZRANB3
418	chr2	136271254	136276290	-	L1P3	ZRANB3
419	chr2	136238189	136241748	-	L1PA3	ZRANB3
420	chr3	123657485	123657766	-	HAL1b	CCDC14
421	chr3	123657768	123658292	-	HAL1b	CCDC14
422	chr3	123655691	123657494	-	L1ME1	CCDC14
423	chr15	42616211	42617175	+	L1MB2	GANC
424	chr15	42596575	42598224	+	L1PA7	GANC
425	chr9	96036826	96037517	+	L1ME1	WNK2
426	chr9	96035039	96035453	+	L1ME1	WNK2
427	chr9	96037696	96039037	+	L1ME1	WNK2
428	chr9	96032636	96034737	+	L1ME1	WNK2
429	chr9	96047566	96049469	+	L1MB1	WNK2
430	chr9	96041120	96042892	+	L1ME1	WNK2
431	chr2	44822543	44822795	+	L1P1	CAMKMT
432	chr2	44653363	44654740	+	L1P4	CAMKMT
433	chr2	44822801	44823287	+	L1PA7	CAMKMT
434	chr2	44690911	44692454	+	L1MA5	CAMKMT
435	chr2	44692704	44694105	+	L1MA5	CAMKMT
436	chr2	44651712	44652061	+	L1PB1	CAMKMT
437	chr2	44694726	44695773	+	L1MA5	CAMKMT
438	chr1	109453639	109453867	+	L1M5	GPSM2
439	chr16	22077171	22078908	+	L1M4	MOSMO
440	chr8	19573143	19573627	-	L1MCc	CSGALNACT1
441	chr10	123697478	123698802	+	L1MC2	ATE1-AS1
442	chr8	56802976	56803286	+	L1MB3	LYN
443	chr9	115044490	115045084	-	L1MEf	PTBP3
444	chr9	115049921	115050956	-	L1MEf	PTBP3
445	chr9	115048130	115049614	-	L1MEf	PTBP3
446	chr7	44476017	44476583	-	L1M5	NUDCD3
447	chr9	74549795	74550427	+	L1MB3	C9orf85
448	chr17	41142466	41142710	+	L1MB8	RUNDC1
449	chr1	112223217	112223587	+	L1PA7	RAP1A
450	chr1	112223881	112228894	+	L1PA7	RAP1A
451	chr1	112195255	112196021	+	L1MB5	RAP1A
452	chr1	112212302	112212780	+	L1MEg	RAP1A
453	chr6	83786242	83786938	+	L1MB2	DOPEY1
454	chr2	189409270	189412052	+	L1MD2	GULP1
455	chr2	189413600	189414904	+	L1MD2	GULP1
456	chr1	90353554	90355146	+	L1MC3	LRRC8D
457	chr1	90389033	90390544	+	L1PA16	LRRC8D
458	chr1	90334815	90335391	+	L1P2	LRRC8D
459	chr7	7877513	7877765	+	L1ME3E	UMAD1
460	chr7	7876162	7877428	+	L1ME3E	UMAD1
461	chr17	21051540	21051777	+	L1M1	DHRS7B
462	chr17	21057638	21059637	+	L1MC1	DHRS7B
463	chr17	21061278	21062549	+	L1MC1	DHRS7B
464	chr17	21052073	21053282	+	L1M1	DHRS7B
465	chr17	21050694	21051219	+	L1M1	DHRS7B
466	chr22	31296258	31297012	+	L1MEe	OSBP2
467	chr22	31295415	31295963	+	L1MEe	OSBP2
468	chr22	31292935	31293642	+	L1MEe	OSBP2
469	chr22	31291228	31291505	+	HAL1	OSBP2
470	chr3	43364459	43364816	+	L1MD	SNRK
471	chr3	43364806	43365574	+	L1ME1	SNRK
472	chr1	150403568	150403949	+	L1MB3	RPRD2
473	chr1	150363000	150363770	+	L1MEd	RPRD2
474	chr1	150362444	150362687	+	L1MEd	RPRD2
475	chr1	150365346	150365570	+	L1MEd	RPRD2
476	chr10	65296370	65297307	+	L1ME3F	REEP3
477	chr10	65361826	65362070	+	HAL1	REEP3
478	chr10	65306980	65307272	+	L1MC3	REEP3
479	chr2	196590220	196590810	+	L1ME1	SLC39A10
480	chr2	43715324	43716320	-	L1MB7	THADA
481	chr2	43770009	43776160	-	L1PA3	THADA
482	chr2	43667278	43667553	-	L1MC4a	THADA
483	chr9	94023948	94024156	-	L1MEc	AUH
484	chr9	94020817	94022783	-	L1MEc	AUH
485	chr9	94022959	94023913	-	L1MEc	AUH
486	chr9	94043221	94043651	-	L1MEf	AUH
487	chr9	94097299	94098236	-	L1M5	AUH
488	chr3	106962747	106962953	+	L1MEf	DUBR
489	chr3	107032646	107036765	-	L1PREC2	DUBR
490	chr3	107029336	107032365	-	L1PREC2	DUBR
491	chr8	23015854	23016300	-	L1MEf	TNFRSF10D
492	chr20	33351573	33351857	-	L1MC4a	NCOA6
493	chr20	33349756	33350450	-	L1MC4a	NCOA6
494	chr20	33347218	33347772	-	L1MC4a	NCOA6
495	chr20	33350460	33351314	-	L1MC4a	NCOA6
496	chr2	48071560	48071765	-	L1MEd	FBXO11
497	chr2	48103435	48104146	-	L1MEg	FBXO11
498	chr2	48107771	48108111	-	L1M7	FBXO11
499	chr2	48118285	48119354	-	L1MB1	FBXO11
500	chr15	85576190	85576813	+	L1M7	PDE8A
501	chr15	85577132	85577843	+	L1M7	PDE8A
502	chr15	85623170	85623373	+	L1MEg	PDE8A
503	chr15	85582672	85583373	+	L1MA7	PDE8A
504	chr22	48039855	48040295	+	L1MDa	LOC284930
505	chr22	48033799	48034530	+	L1M7	LOC284930
506	chr22	48122133	48122774	+	L1ME2	LOC284930
507	chr22	48167816	48169453	+	L1PB4	LOC284930
508	chr22	48163854	48164875	+	L1PB4	LOC284930
509	chr22	48040292	48040708	+	L1MDa	LOC284930
510	chr22	48146293	48147397	+	L1MEe	LOC284930
511	chr22	48120962	48122022	+	L1MEc	LOC284930
512	chr22	48035226	48037460	+	L1M7	LOC284930
513	chr8	141186259	141191041	-	L1ME1	TRAPPC9
514	chr8	140808657	140809505	-	L1MB7	TRAPPC9
515	chr8	141290833	141291867	-	L1ME1	TRAPPC9
516	chr9	108357157	108357618	+	L1MB7	FKTN
517	chr14	76224981	76228456	+	L1ME2z	TTLL5
518	chr14	76411951	76412904	+	L1MEd	TTLL5
519	chr14	76359497	76359879	+	L1MEe	TTLL5
520	chr6	44979151	44981829	-	L1MB8	SUPT3H
521	chr13	22134469	22134759	-	L1ME3F	MICU2
522	chr13	22133964	22134394	-	L1ME3F	MICU2
523	chr13	22135134	22135831	-	L1MCa	MICU2
524	chr5	68517218	68517710	+	L1M7	MRPS36
525	chr1	60076209	60082314	+	L1PA4	FGGY
526	chr1	59925770	59927442	+	L1PA6	FGGY
527	chr1	60049674	60052342	+	L1PA4	FGGY
528	chr13	44192054	44197885	-	L1PB1	ENOX1
529	chr13	92237133	92237963	+	L1ME3A	GPC5
530	chr13	92115705	92117267	+	L1MD2	GPC5
531	chr13	92933015	92939137	+	L1PA5	GPC5
532	chr13	92423361	92423700	+	L1MC	GPC5
533	chr13	92484883	92488150	+	L1PA7	GPC5
534	chr13	92477801	92478561	+	L1ME2	GPC5
535	chr3	196523125	196523479	+	L1MB8	PAK2
536	chr3	196548572	196548911	+	L1MD3	PAK2
537	chr14	90060273	90061094	-	L1ME3A	FOXN3
538	chr20	46144565	46145104	+	L1MC1	NCOA3
539	chr20	46183214	46183867	+	L1P1	NCOA3
540	chr4	89718716	89719280	-	L1M6	FAM13A
541	chr1	223133094	223135068	+	L1PA8A	DISP1
542	chr1	223030674	223032841	+	L1PA10	DISP1
543	chr1	223135374	223137248	+	L1PA8A	DISP1
544	chr1	223075689	223076801	+	L1PA4	DISP1
545	chr5	127750763	127751710	-	L1MA4A	FBN2
546	chr5	127629539	127635541	-	L1PA3	FBN2
547	chr5	127720745	127722391	-	L1PA15	FBN2
548	chr5	127803639	127804347	-	L1MB7	FBN2
549	chr5	127660611	127661212	-	L1PA7	FBN2
550	chr5	127724910	127725688	-	L1PA15	FBN2
551	chr5	127602536	127603513	-	L1PA8A	FBN2
552	chr5	127843390	127845849	-	L1ME1	FBN2
553	chr5	127752019	127754534	-	L1MA4A	FBN2
554	chr5	127656991	127660296	-	L1PA7	FBN2
555	chr5	127722430	127724892	-	L1PA15	FBN2
556	chr5	127616613	127617013	-	L1MEe	FBN2
557	chr5	127765720	127766068	-	L1M5	FBN2
558	chr4	1964995	1965277	+	L1MEd	NSD2
559	chr11	78045171	78047077	-	L1MA2	GAB2
560	chr2	191057218	191059066	-	L1ME1	C2orf88
561	chr17	58317392	58318361	-	L1MB5	USP32
562	chr17	58318968	58319469	-	L1M4	USP32
563	chr17	58320068	58320884	-	L1M4	USP32
564	chr17	58325462	58326790	-	L1M4b	USP32
565	chr17	58417792	58418655	-	L1P2	USP32
566	chr3	196822016	196823210	-	L1MC4	DLG1
567	chr3	196896625	196897781	-	L1PA13	DLG1
568	chr3	196903052	196903717	-	L1MC1	DLG1
569	chr15	100233381	100234056	+	L1MD3	MEF2A
570	chr15	100240731	100241917	+	L1MD3	MEF2A
571	chr15	100236943	100238715	+	L1MD3	MEF2A
572	chr15	100233146	100233387	+	L1MD3	MEF2A
573	chr3	126147981	126148566	-	L1M3c	CFAP100
574	chr3	126148580	126149085	-	L1M3c	CFAP100
575	chr20	3621283	3621934	+	L1MB3	ATRN
576	chr20	3620510	3621282	+	L1MEg	ATRN
577	chr1	46417750	46418220	+	L1MB7	MAST2
578	chr1	46414406	46415886	+	L1PREC2	MAST2
579	chr12	82837753	82838465	+	L1M1	METTL25
580	chr12	82838478	82838686	+	L1M1	METTL25
581	chr12	71068924	71070339	-	L1MEe	PTPRR
582	chr12	71068015	71068781	-	L1MEe	PTPRR
583	chr2	204011546	204012294	+	L1MD	NBEAL1
584	chr2	204010550	204011239	+	L1MD	NBEAL1
585	chr4	79026890	79032919	+	L1HS	FRAS1
586	chr4	79006820	79010592	+	L1PA4	FRAS1
587	chr12	40465094	40467968	-	L1MCa	SLC2A13
588	chr12	40236422	40237014	-	L1MB7	SLC2A13
589	chr12	40474494	40476866	-	L1PA15	SLC2A13
590	chr12	40469992	40473669	-	L1PA15	SLC2A13
591	chr12	40334947	40340887	-	L1PB1	SLC2A13
592	chr2	64226384	64227001	-	L1M1	VPS54
593	chr2	64227294	64229563	-	L1M1	VPS54
594	chr2	64224279	64226091	-	L1M1	VPS54
595	chr2	64206675	64207751	-	L1MEc	VPS54
596	chr2	64200980	64202180	-	L1MCb	VPS54
597	chr2	64213236	64215577	-	L1MA3	VPS54
598	chr17	74424218	74424464	-	HAL1	UBE2O
599	chr17	74424528	74424781	-	HAL1	UBE2O
600	chr17	74422383	74423217	-	L1MEe	UBE2O
601	chr6	21094263	21094664	+	HAL1	CDKAL1
602	chr6	20887116	20887997	+	L1ME2z	CDKAL1
603	chr6	21064084	21065182	+	HAL1	CDKAL1
604	chr6	20796292	20797991	+	L1ME1	CDKAL1
605	chr6	20884547	20885075	+	L1MB4	CDKAL1
606	chr6	20884083	20884523	+	L1MB4	CDKAL1
607	chr6	20886281	20887092	+	L1MB4	CDKAL1
608	chr7	106929903	106930208	-	L1MB8	COG5
609	chr7	106989045	106989303	-	L1MC4	COG5
610	chr7	106929579	106929879	-	L1MB8	COG5
611	chr7	106988645	106989048	-	L1M5	COG5
612	chr7	106990618	106991190	-	L1MEd	COG5
613	chr7	106878547	106880118	-	L1MA7	COG5
614	chr7	106909038	106909638	-	L1MEe	COG5
615	chr7	106931821	106932476	-	L1MB8	COG5
616	chr7	107142468	107145386	-	L1PB3	COG5
617	chr7	106931401	106931781	-	L1MB8	COG5
618	chr9	21459766	21460128	-	L1M3	MIR31HG
619	chr9	21464911	21465706	-	L1PA14	MIR31HG
620	chr9	21463895	21464912	-	L1PA14	MIR31HG
621	chr9	21460157	21461396	-	L1M3	MIR31HG
622	chr9	99352259	99353017	-	L1MB2	CDC14B
623	chr12	11204701	11204911	-	L1ME3B	PRH1
624	chr12	11204105	11204620	-	L1ME3B	PRH1
625	chr12	11177979	11178447	-	L1ME3B	PRH1
626	chr12	11318248	11318647	-	L1MCc	PRH1
627	chr15	99776893	99777127	-	L1MB3	TTC23
628	chr15	99775873	99776672	-	L1MB3	TTC23
629	chr18	44416864	44417447	-	L1MC4a	PIAS2
630	chr17	2208661	2208988	+	L1ME4a	SRR
631	chr2	86770980	86771360	-	L1MB5	RNF103-CHMP3
632	chr15	43357907	43358926	-	L1P3	UBR1
633	chr15	43284250	43285503	-	L1MEf	UBR1
634	chr15	43357559	43357906	-	L1PA11	UBR1
635	chr1	225251195	225251728	+	L1ME2	DNAH14
636	chr1	225581821	225582262	-	L1M5	DNAH14
637	chr1	225275160	225276400	+	L1ME1	DNAH14
638	chr1	225251701	225252620	+	L1ME2	DNAH14
639	chr1	63936030	63936788	-	L1ME3A	ITGB3BP
640	chr1	63925800	63926628	-	L1MB4	ITGB3BP
641	chr1	63950047	63950787	-	L1MEg	ITGB3BP
642	chr1	63968187	63972014	-	L1PA4	ITGB3BP
643	chr20	13389826	13390191	-	L1MB7	TASP1
644	chr20	13388952	13389811	-	L1MB7	TASP1
645	chr20	13461460	13463267	-	L1MA2	TASP1
646	chr7	150013365	150013569	-	L1MC4a	ACTR3C
647	chr7	150013873	150014191	-	L1MC4a	ACTR3C
648	chrX	76850130	76850559	-	L1ME3C	ATRX
649	chrX	76868077	76868947	-	L1MB4	ATRX
650	chrX	77017032	77017460	-	L1MA9	ATRX
651	chrX	76850586	76851229	-	L1MEd	ATRX
652	chrX	77006000	77012270	-	L1PA8	ATRX
653	chr12	4455941	4456867	+	L1MA2	TIGAR
654	chr12	4450541	4455926	+	L1PA5	TIGAR
655	chr12	4448165	4450441	+	L1MA2	TIGAR
656	chr12	4457632	4457934	+	L1MEc	TIGAR
657	chr12	4457974	4458265	+	L1MEg	TIGAR
658	chr12	28616739	28623878	+	L1MA2	CCDC91
659	chr5	60401538	60401897	+	HAL1	NDUFAF2
660	chr5	60276569	60277536	+	L1M1	NDUFAF2
661	chr8	661797	662420	-	L1MC1	ERICH1
662	chr8	660490	661499	-	L1MC1	ERICH1
663	chr17	67479174	67481263	+	L1MB8	LOC105371880
664	chr20	39826936	39828342	-	L1MB4	ZHX3
665	chr20	39822640	39823767	-	L1MB4	ZHX3
666	chr20	39858472	39858759	-	L1MB3	ZHX3
667	chr20	39819111	39821807	-	L1MA4A	ZHX3
668	chr20	39857532	39858474	-	L1MB3	ZHX3
669	chr20	39816424	39816863	-	L1MA4A	ZHX3
670	chr7	91857902	91858616	-	L1PREC2	KRIT1
671	chr7	91848616	91849637	-	L1MB4	KRIT1
672	chr7	91846568	91847385	-	L1MB4	KRIT1
673	chr18	21755452	21756361	-	L1ME1	OSBPL1A
674	chr18	21756459	21757537	-	L1ME1	OSBPL1A
675	chr16	1743719	1744333	+	L1MC5	JPT2
676	chr8	26463068	26463877	+	L1ME4a	DPYSL2
677	chr8	26463918	26464236	+	L1ME4a	DPYSL2
678	chr8	26397333	26398064	+	L1M3c	DPYSL2
679	chr8	26406745	26408122	+	L1MCa	DPYSL2
680	chr21	45165322	45165534	+	L1MB4	PDXK
681	chr4	2308777	2309221	-	L1ME3A	ZFYVE28
682	chr4	2316803	2317006	-	L1ME3A	ZFYVE28
683	chr13	41519479	41519984	-	L1MEd	ELF1
684	chr4	124158858	124164894	+	L1PA6	SPATA5
685	chr4	124073465	124074002	+	L1MC	SPATA5
686	chr4	124071116	124073466	+	L1PA7	SPATA5
687	chr1	220729313	220730414	+	L1MEd	MARK1
688	chr1	220731748	220732233	+	L1MEd	MARK1
689	chr19	24293757	24295545	-	L1PA3	ZNF254
690	chr19	24295543	24298489	+	L1PA3	ZNF254
691	chr22	39806706	39808033	+	L1ME1	TAB1
692	chr3	108290526	108290880	-	L1M5	CIP2A
693	chr3	108290925	108291411	-	L1M5	CIP2A
694	chr6	160194188	160195482	+	L1MC4	ACAT2
695	chr6	160190562	160191561	+	L1MEf	ACAT2
696	chr6	160193298	160193666	+	L1MEf	ACAT2
697	chr2	152765985	152769997	-	L1PA8A	CACNB4
698	chr2	152770302	152772074	-	L1PA8A	CACNB4
699	chr9	5114958	5116074	+	L1PA7	JAK2
700	chr9	5100913	5107035	+	L1PA6	JAK2
701	chr6	138418883	138419277	-	L1MB7	PERP
702	chr15	83692923	83693167	-	L1M5	BTBD1
703	chr1	146473774	146474039	-	L1M5	NBPF19
704	chr1	146793522	146799541	-	L1PA3	NBPF19
705	chr1	146772133	146774791	+	L1MA8	NBPF19
706	chr1	146775262	146776284	+	L1M2	NBPF19
707	chr8	86095624	86096010	+	L1MB2	E2F5
708	chr8	86096304	86098735	+	L1PA7	E2F5
709	chr3	141924584	141925573	-	L1MB4	GK5
710	chr7	110354951	110356762	-	L1PA16	IMMP2L
711	chr7	110353077	110354640	-	L1PA16	IMMP2L
712	chr7	110346459	110347052	-	L1PA16	IMMP2L
713	chr2	24484793	24485247	-	HAL1	ITSN2
714	chr2	24487959	24488449	-	L1ME1	ITSN2
715	chr3	82266642	82267005	+	HAL1	LINC02008
716	chr3	82040849	82042634	+	L1MA9	LINC02008
717	chr15	23358750	23360536	-	L1MA3	HERC2P2
718	chr7	119436987	119438344	-	L1M1	LINC02476
719	chr7	119431585	119435712	-	L1M1	LINC02476
720	chr7	119435743	119436977	-	L1PA4	LINC02476
721	chr9	542350	543167	+	L1MA9	KANK1
722	chr4	37014889	37016470	+	L1ME1	LOC100508631
723	chr4	37011581	37012286	+	L1MA1	LOC100508631
724	chr10	27050614	27050882	-	L1ME3E	ABI1
725	chr1	37935042	37935854	-	L1MC3	LINC01137
726	chr7	110875542	110877035	-	L1MEc	IMMP2L
727	chr7	110940434	110941928	-	L1MD1	IMMP2L
728	chr7	110874351	110874612	-	L1MEc	IMMP2L
729	chr7	110874115	110874351	-	L1M5	IMMP2L
730	chr7	111155059	111155353	-	L1MEd	IMMP2L
731	chr7	110874626	110875245	-	L1MEc	IMMP2L
732	chr7	110573907	110575692	-	L1P2	IMMP2L
733	chr1	169220800	169226829	-	L1PA2	NME7
734	chr1	169249076	169253600	-	L1P2	NME7
735	chr1	169216727	169220805	-	L1PB3	NME7
736	chr13	20226273	20228336	+	L1P3	MPHOSPH8
737	chr7	131137963	131138180	+	L1M5	MKLN1
738	chr7	131169441	131170845	+	L1MC4	MKLN1
739	chr2	85840648	85840895	+	L1ME1	USP39
740	chr7	37989134	37989745	+	L1MB3	EPDR1
741	chr15	31909980	31916106	-	L1PA5	OTUD7A
742	chr15	31955880	31962334	-	L1PB1	OTUD7A
743	chr15	31805458	31806073	-	L1MC4	OTUD7A
744	chr13	96594829	96596609	-	L1ME3F	UGGT2
745	chr13	96584610	96585928	-	L1PA16	UGGT2
746	chr13	96500001	96501350	-	L1MC	UGGT2
747	chr1	234519079	234519294	+	L1PA4	COA6
748	chr20	25501533	25502563	-	L1MEg	NINL
749	chr13	103310831	103311533	+	L1MB8	TPP2
750	chr13	103312724	103313600	+	L1MB8	TPP2
751	chr2	20941744	20942541	-	L1MC1	LDAH
752	chr2	20941286	20941720	-	L1MA7	LDAH
753	chr2	20940372	20941287	-	L1MC1	LDAH
754	chr1	39647843	39649054	+	L1MB7	MACF1
755	chr9	21527666	21528917	-	L1PA13	MIR31HG
756	chr9	21520761	21521615	-	L1PA13	MIR31HG
757	chr9	21526369	21527667	-	L1PA13	MIR31HG
758	chr9	21483592	21484610	-	L1MC4a	MIR31HG
759	chr9	21521948	21525145	-	L1PA13	MIR31HG
760	chr9	21521616	21521947	-	L1PA10	MIR31HG
761	chr9	21525185	21526365	-	L1PA13	MIR31HG
762	chr8	38959727	38960064	+	L1MEg	ADAM9
763	chr8	38960075	38960375	+	L1MEg	ADAM9
764	chr4	84196588	84196837	-	L1MDa	COQ2
765	chr4	84195648	84196567	-	L1MDa	COQ2
766	chr6	170691513	170693476	+	L1MD1	FAM120B
767	chr6	170658797	170663730	+	L1PA11	FAM120B
768	chr11	9184549	9184912	-	L1ME3E	DENND5A
769	chr2	55619881	55620416	-	L1M5	CCDC88A
770	chr2	55619278	55619855	-	L1M5	CCDC88A
771	chr2	55552806	55553327	-	L1ME2z	CCDC88A
772	chr2	55552204	55552814	-	L1ME2z	CCDC88A
773	chr4	75049371	75050584	+	L1MEc	MTHFD2L
774	chr4	75050897	75052844	+	L1MEc	MTHFD2L
775	chr6	47477878	47478528	+	L1MC3	CD2AP
776	chr6	47553091	47554258	+	L1MEc	CD2AP
777	chr6	47514290	47518928	+	L1PB1	CD2AP
778	chr5	93288022	93290378	-	L1MA3	FAM172A
779	chr5	93283239	93284482	-	L1PA3	FAM172A
780	chr5	93345349	93346167	-	L1M5	FAM172A
781	chr22	51146825	51147269	+	L1MEg	SHANK3
782	chr3	65450233	65452874	-	L1MD1	MAGI1
783	chr2	173952189	173953365	+	HAL1	MAP3K20
784	chr2	174045413	174045963	+	L1MB7	MAP3K20
785	chr9	137564347	137565238	+	L1ME1	COL5A1
786	chr9	137565323	137566454	+	L1ME1	COL5A1
787	chr12	1187698	1187954	+	L1M5	ERC1
788	chr2	174998520	174998984	-	L1MB5	OLA1
789	chr2	174995740	174996548	-	L1ME3	OLA1
790	chr2	174959382	174960279	-	L1MB2	OLA1
791	chr2	174996562	174997923	-	L1ME3	OLA1
792	chr4	153741952	153743219	+	L1PB3	ARFIP1
793	chr4	153738486	153739222	+	L1M4	ARFIP1
794	chr4	153746165	153747777	+	L1PB3	ARFIP1
795	chr3	148854716	148855786	+	L1MB3	HPS3
796	chr17	66413247	66413876	-	L1MCa	PRKAR1A
797	chr17	66410284	66412567	-	L1PB1	PRKAR1A
798	chr17	66412589	66413249	-	L1PB1	PRKAR1A
799	chr4	110061400	110065752	-	L1PA7	COL25A1
800	chr5	38521578	38522252	-	L1MA4A	LIFR
801	chr5	38519440	38521583	-	L1MA4A	LIFR
802	chr7	30151943	30152182	+	L1MEe	PLEKHA8
803	chr4	149003415	149007604	+	L1PA7	NR3C2
804	chr4	149007913	149009957	+	L1PA7	NR3C2
805	chr11	71681894	71682147	+	L1M5	RNF121
806	chr11	71682437	71682949	+	L1M5	RNF121
807	chr6	80916646	80918968	+	L1ME3A	BCKDHB
808	chr6	80915706	80916540	+	L1ME3A	BCKDHB
809	chr6	81010067	81012079	+	L1P4a	BCKDHB
810	chr17	61653069	61653523	+	L1ME1	DCAF7
811	chr17	61640492	61640898	+	L1M7	DCAF7
812	chr17	61634413	61634723	+	L1M7	DCAF7
813	chr13	113993525	113994145	-	L1MA4	GRTP1
814	chr10	49544858	49546865	+	L1PA17	MAPK8
815	chr10	49580264	49585413	+	L1PA7	MAPK8
816	chr10	49560021	49561692	+	L1MD2	MAPK8
817	chr10	49546898	49548588	+	L1PA17	MAPK8
818	chr7	65808558	65809101	+	L1MCb	TPST1
819	chr7	65740209	65740955	+	L1MA8	TPST1
820	chr7	65734101	65734594	+	L1MD	TPST1
821	chr13	41386935	41390995	+	L1PA16	TPTE2P5
822	chr2	1193519	1197448	+	L1MA4A	SNTG2
823	chr2	1055541	1055781	+	L1M5	SNTG2
824	chr2	1175011	1176916	+	L1PA3	SNTG2
825	chr2	1116044	1117181	+	L1MA7	SNTG2
826	chr2	1197664	1198857	+	L1ME2	SNTG2
827	chr2	1117567	1119554	+	L1MA7	SNTG2
828	chr2	993356	998570	+	L1PB4	SNTG2
829	chr15	72505467	72505815	-	L1M4	PKM
830	chr15	72506074	72506480	-	L1M4	PKM
831	chr4	103779947	103780546	-	L1M3c	UBE2D3
832	chr4	103775367	103775874	-	L1MC	UBE2D3
833	chr16	14350775	14351603	+	L1ME1	MKL2
834	chr16	14319958	14320549	+	L1MB3	MKL2
835	chr16	14255040	14255693	+	L1ME3A	MKL2
836	chr16	14321705	14322151	+	L1MB3	MKL2
837	chr16	14348078	14349462	+	L1ME1	MKL2
838	chr3	4731970	4732516	+	L1MC4a	ITPR1
839	chr3	4839842	4840787	+	L1ME1	ITPR1
840	chr3	4643200	4643937	+	L1MB7	ITPR1
841	chr2	211004726	211006026	-	L1MA7	KANSL1L
842	chr2	211006373	211009999	-	L1MA7	KANSL1L
843	chr6	152399638	152404932	+	L1PA6	ESR1
844	chr17	48160430	48160805	+	L1ME4a	ITGA3
845	chr8	61512901	61513428	+	L1MD1	RAB2A
846	chr8	61499512	61499982	+	L1M5	RAB2A
847	chr8	61510773	61512776	+	L1MD1	RAB2A
848	chr8	61509493	61510154	+	L1PA7	RAB2A
849	chr8	61510153	61510560	+	L1MD1	RAB2A
850	chr8	61505855	61506102	+	L1MD1	RAB2A
851	chr8	61506096	61507041	+	L1MD1	RAB2A
852	chr8	61507505	61507853	+	L1MD1	RAB2A
853	chr17	45458513	45462138	-	L1PA7	EFCAB13
854	chr17	45512849	45516213	-	L1PBa	EFCAB13
855	chr17	45495761	45496322	-	L1MB7	EFCAB13
856	chr20	10568252	10569745	+	L1MA9	SLX4IP
857	chr8	146214473	146216649	-	L1PA8	ZNF252P
858	chr8	146213438	146214202	-	L1PA8	ZNF252P
859	chr11	110145443	110145882	-	L1ME3E	RDX
860	chr11	110146238	110146507	-	L1ME3E	RDX
861	chr3	142483844	142484928	+	L1PREC2	TRPC1
862	chr3	142452523	142453048	+	L1MEd	TRPC1
863	chr19	32872545	32872781	+	L1MC2	ZNF507
864	chr19	32871856	32872229	+	L1MC2	ZNF507
865	chr13	52996527	52996887	-	L1PA14	VPS36
866	chr13	52995967	52996542	-	L1MA4A	VPS36
867	chr8	23074273	23074728	-	L1M5	TNFRSF10A
868	chr8	23070407	23070949	-	L1MB2	TNFRSF10A
869	chr10	49696150	49697227	-	L1MEc	ARHGAP22
870	chr10	49689709	49690401	-	L1MEc	ARHGAP22
871	chr2	179302191	179302493	-	L1M5	PRKRA
872	chr12	101483458	101484537	+	L1PA5	ANO4
873	chr12	101427256	101428386	+	L1PA8A	ANO4
874	chr12	101420712	101423407	+	L1PA3	ANO4
875	chr12	101429491	101429798	+	L1PA15	ANO4
876	chr12	101428393	101429332	+	L1ME1	ANO4
877	chr12	101429810	101430663	+	L1MA9	ANO4
878	chr3	182568373	182568801	+	L1MA4A	ATP11B
879	chr3	182566569	182567869	+	L1MEf	ATP11B
880	chr3	182572675	182573925	+	L1MD	ATP11B
881	chr3	182569298	182569769	+	L1MEf	ATP11B
882	chr3	182600089	182600731	+	L1M5	ATP11B
883	chr18	23931793	23932522	+	L1MD2	TAF4B
884	chr18	23930668	23931592	+	L1MA5A	TAF4B
885	chr11	6956778	6960140	+	L1MB5	ZNF215
886	chr3	114374399	114375581	-	L1ME2	ZBTB20
887	chr3	114371440	114374084	-	L1ME2	ZBTB20
888	chr3	114375794	114376038	-	L1ME2	ZBTB20
889	chr3	114376218	114376670	-	L1ME2	ZBTB20
890	chr6	105784736	105785298	-	L1MEd	PREP
891	chr10	87633668	87634352	-	L1ME3D	GRID1
892	chr10	87943416	87946287	-	L1ME1	GRID1
893	chr10	88032670	88034743	-	L1PA3	GRID1
894	chr18	12845723	12846882	-	L1MC4a	PTPN2
895	chr18	12843767	12845706	-	L1MD2	PTPN2
896	chr8	74640296	74641817	-	L1MB5	STAU2
897	chr8	74633551	74634965	-	L1MEc	STAU2
898	chr8	74641924	74642679	-	L1MB5	STAU2
899	chr17	2879318	2880146	+	L1MEe	RAP1GAP2
900	chr17	2927624	2928378	+	L1MB7	RAP1GAP2
901	chr17	2880448	2880757	+	L1MEe	RAP1GAP2
902	chr3	142111170	142112486	-	L1PA2	XRN1
903	chr3	142038797	142039947	-	L1PB4	XRN1
904	chr5	40719194	40720555	-	L1MB8	TTC33
905	chr5	40739152	40739490	-	L1ME2	TTC33
906	chr5	40740984	40741809	-	L1ME2	TTC33
907	chr5	40738713	40739144	-	L1ME2	TTC33
908	chr3	16337815	16339477	+	L1ME1	OXNAD1
909	chr2	44535300	44535870	-	L1MB7	SLC3A1
910	chr2	44533996	44535132	-	L1MB7	SLC3A1
911	chr11	43475907	43476631	+	L1MC4	TTC17
912	chr11	43474488	43474766	+	L1MC4	TTC17
913	chr11	43493227	43493625	+	L1MEg	TTC17
914	chr11	43493906	43494444	+	L1MEg	TTC17
915	chr7	90378482	90379468	+	L1PA16	CDK14
916	chr7	90531056	90533168	+	L1MA4A	CDK14
917	chr7	90510223	90515362	+	L1PA8A	CDK14
918	chr7	90435806	90441945	+	L1PA4	CDK14
919	chr7	90802759	90808832	+	L1HS	CDK14
920	chr7	90379517	90379905	+	L1PA16	CDK14
921	chr21	34605974	34606488	+	L1ME4a	IFNAR2
922	chr21	34605304	34605946	+	L1ME4a	IFNAR2
923	chr9	70909919	70911382	+	L1PB1	CBWD3
924	chr4	129979204	129983547	-	L1M2a	SCLT1
925	chr4	129970877	129976989	-	L1PA8	SCLT1
926	chr4	129991919	129994339	-	L1PB1	SCLT1
927	chr4	129930694	129934144	-	L1PA13	SCLT1
928	chr4	129927953	129929824	-	L1MEg	SCLT1
929	chr4	129983551	129984358	-	L1M3c	SCLT1
930	chr4	129985804	129986475	-	L1M5	SCLT1
931	chr4	129989380	129991891	-	L1PB1	SCLT1
932	chr4	129889098	129890296	-	L1MEf	SCLT1
933	chr4	52896189	52897497	-	HAL1	SGCB
934	chr3	6681699	6682203	+	L1MA10	GRM7-AS3
935	chr3	6681364	6681638	+	L1MA10	GRM7-AS3
936	chr3	6741798	6746283	+	L1PA15	GRM7-AS3
937	chr3	6680167	6681094	+	L1MA10	GRM7-AS3
938	chr11	108447327	108448136	-	L1MA4	EXPH5
939	chr7	128791925	128792252	+	L1MB5	TSPAN33
940	chr1	225164069	225165387	+	L1PA3	DNAH14
941	chr1	225208219	225210964	+	L1PA16	DNAH14
942	chr1	225165398	225166336	+	L1MA5	DNAH14
943	chr1	225121618	225126755	+	L1MA4	DNAH14
944	chr22	19367628	19368129	-	L1ME4a	HIRA
945	chr22	19368447	19368687	-	L1ME4a	HIRA
946	chr22	19359759	19360087	-	L1MB7	HIRA
947	chr7	152124406	152124699	-	L1MC4a	KMT2C
948	chr10	476445	476760	-	L1MC1	DIP2C
949	chr10	567708	568762	-	L1MC1	DIP2C
950	chr10	477516	479336	-	L1MC1	DIP2C
951	chr10	634753	635545	-	L1MD	DIP2C
952	chr10	492380	492957	-	L1MC4	DIP2C
953	chr10	476799	477399	-	L1MC1	DIP2C
954	chr10	490692	491146	-	L1MC4	DIP2C
955	chr10	590160	590956	-	L1MB8	DIP2C
956	chr10	453146	454329	-	L1MB5	DIP2C
957	chr11	63500002	63500503	+	L1MD	RTN3
958	chr11	63494632	63495156	+	L1MEf	RTN3
959	chr11	63496387	63496909	+	L1MEf	RTN3
960	chr3	11588819	11589323	-	L1M4	ATG7
961	chr3	11592155	11593073	-	L1MC4a	ATG7
962	chr3	11545253	11546649	+	HAL1	ATG7
963	chr3	11590726	11591741	-	L1ME2	ATG7
964	chr5	111632718	111633980	-	L1PB1	EPB41L4A
965	chr5	111635342	111637231	-	L1PB1	EPB41L4A
966	chr4	170416693	170421699	-	L1PA4	NEK1
967	chr4	170389753	170393743	-	L1P3	NEK1
968	chr4	170467200	170470572	-	L1PA7	NEK1
969	chr4	170442772	170443885	-	L1MD2	NEK1
970	chr4	17897221	17897871	-	L1MB8	LCORL
971	chr5	147457224	147459480	+	L1MB7	SPINK5
972	chr5	147456119	147457200	+	L1MB7	SPINK5
973	chr5	147459503	147461348	+	L1MB7	SPINK5
974	chr5	108391552	108392540	+	L1MA9	FER
975	chr5	108336134	108339327	+	L1PA4	FER
976	chr5	108511710	108512470	+	L1MA5	FER
977	chr5	108427833	108428980	+	L1MB2	FER
978	chr16	89217553	89218019	+	L1M5	ACSF3
979	chr2	37380659	37381156	-	L1MB4	EIF2AK2
980	chr2	128946485	128947113	+	L1MD1	UGGT1
981	chr2	30777712	30778190	+	HAL1	LCLAT1
982	chr2	30673654	30674494	+	L1MB4	LCLAT1
983	chr9	2839832	2841300	-	L1MD3	PUM3
984	chrX	71826424	71827514	-	L1MA3	PHKA1
985	chrX	71849332	71849887	-	L1MDa	PHKA1
986	chrX	71829834	71830614	-	L1MA4	PHKA1
987	chrX	71850127	71851159	-	L1MDa	PHKA1
988	chr17	29269280	29269738	+	L1ME3C	ADAP2
989	chr17	29269729	29270101	+	L1PA15	ADAP2
990	chr14	58991984	58997746	+	L1PA7	KIAA0586
991	chr3	15228173	15234206	+	L1PA3	COL6A4P1
992	chr11	60924205	60925107	-	L1MB3	VPS37C
993	chr14	53182888	53183190	+	L1MA7	PSMC6
994	chrX	46903245	46906090	+	L1M1	JADE3
995	chrX	46906976	46907179	+	L1MB7	JADE3
996	chr3	54502159	54508579	+	L1PA7	CACNA2D3
997	chr3	54621619	54624624	+	L1MD1	CACNA2D3
998	chr3	54318983	54325099	+	L1PA4	CACNA2D3
999	chr3	54757868	54761943	+	L1PA7	CACNA2D3
1000	chr3	54434351	54437105	+	L1MA6	CACNA2D3
1001	chr3	54799773	54802385	+	L1MC4a	CACNA2D3
1002	chr3	54326017	54327228	+	L1MB4	CACNA2D3
1003	chr3	54836643	54842248	+	L1PA3	CACNA2D3
1004	chr3	54439169	54440976	+	L1MA6	CACNA2D3
1005	chr3	54735546	54737278	+	L1PA15	CACNA2D3
1006	chr15	20936917	20940937	-	L1MEc	NBEAP1
1007	chr11	65918221	65918666	+	L1ME2	PACS1
1008	chr11	65921374	65921627	+	L1ME2	PACS1
1009	chr11	65918838	65919421	+	L1ME2	PACS1
1010	chr11	65921932	65923610	+	L1ME2	PACS1
1011	chr11	65968703	65969127	+	L1MA3	PACS1
1012	chr11	65970254	65971546	+	L1MA3	PACS1
1013	chr11	65914561	65914891	+	L1M4b	PACS1
1014	chr16	47322812	47325919	-	L1MA5	ITFG1
1015	chr16	47327138	47329816	-	L1PB4	ITFG1
1016	chr16	47202598	47204343	-	L1MB5	ITFG1
1017	chr16	47331343	47333117	-	L1PB4	ITFG1
1018	chr16	47201657	47202293	-	L1MB5	ITFG1
1019	chr16	47330646	47331344	-	L1PB4	ITFG1
1020	chr22	49950145	49951472	-	L1MEc	C22orf34
1021	chr22	49859525	49859945	-	L1PA6	C22orf34
1022	chr2	156946425	156947753	-	L1MC1	LINC01876
1023	chr2	156968574	156969666	-	L1MB8	LINC01876
1024	chr2	157097879	157098827	-	L1MA4	LINC01876
1025	chr15	72538803	72539091	-	L1ME3F	PARP6
1026	chr15	72540412	72540647	-	L1ME3F	PARP6
1027	chr1	212130037	212130606	-	L1ME1	INTS7
1028	chr18	37125420	37126593	-	L1ME3A	MIR924HG
1029	chr18	36956664	36958144	-	L1MEf	MIR924HG
1030	chr18	36953710	36954666	-	L1MCa	MIR924HG
1031	chr18	37024224	37024818	-	L1P2	MIR924HG
1032	chr20	33616195	33616771	-	L1MB8	TRPC4AP
1033	chr20	33618223	33619037	-	L1M4b	TRPC4AP
1034	chr20	33621000	33621490	-	L1M4b	TRPC4AP
1035	chr20	33611942	33612344	-	L1MB8	TRPC4AP
1036	chr20	33613276	33614025	-	L1MB8	TRPC4AP
1037	chr20	33617052	33617427	-	L1MB8	TRPC4AP
1038	chr1	237983522	237989950	+	L1PA7	RYR2
1039	chr17	33753539	33754393	-	L1MB4	SLFN12
1040	chr17	33752328	33753541	-	L1MA8	SLFN12
1041	chr5	131985795	131986938	+	L1MC4a	TH2LCRR
1042	chr5	131982953	131984743	+	L1M4	TH2LCRR
1043	chr5	131985530	131985797	+	L1M4	TH2LCRR
1044	chr2	185512857	185517178	+	L1PA16	ZNF804A
1045	chr2	185478413	185479986	+	L1PA7	ZNF804A
1046	chr20	44316531	44322620	-	L1PA3	WFDC10B
1047	chr1	24731747	24733328	-	L1ME1	STPG1
1048	chr1	145122243	145124962	+	L1PA15	NBPF9
1049	chr12	42596740	42597029	-	L1M5	YAF2
1050	chr11	68129312	68129868	+	L1MB5	LRP5
1051	chr12	1395483	1396050	+	L1M5	ERC1
1052	chr12	1235319	1235686	+	L1MEe	ERC1
1053	chr12	1235053	1235318	+	L1MB2	ERC1
1054	chr12	1263555	1264201	+	L1PB	ERC1
1055	chr12	1396122	1396469	+	L1M5	ERC1
1056	chrX	102165970	102167251	+	L1PB1	LINC00630
1057	chrX	102168228	102170107	+	L1PB1	LINC00630
1058	chrX	102167564	102168200	+	L1PB1	LINC00630
1059	chr1	167256044	167256735	+	L1MEe	POU2F1
1060	chr1	167256863	167257444	+	L1MEe	POU2F1
1061	chr1	97905838	97907921	-	L1ME1	DPYD
1062	chr1	98272063	98274268	-	L1MC1	DPYD
1063	chr1	97697557	97699470	-	L1MDa	DPYD
1064	chr1	97868913	97871062	-	L1MC1	DPYD
1065	chr1	97903191	97904158	-	L1ME1	DPYD
1066	chr7	12259967	12260518	+	L1M5	TMEM106B
1067	chr15	89793341	89793930	+	L1PA5	FANCI
1068	chr15	89793931	89795248	+	L1MC4	FANCI
1069	chr15	89793129	89793340	+	L1MC4	FANCI
1070	chr15	89795950	89796597	+	L1MC4	FANCI
1071	chr1	42767173	42768336	-	L1PA15-16	FOXJ3
1072	chr1	42761498	42763622	-	L1PB4	FOXJ3
1073	chr1	42699709	42701220	-	L1PA4	FOXJ3
1074	chr1	42763985	42765296	-	L1PB4	FOXJ3
1075	chr1	42760747	42761190	-	L1PB4	FOXJ3
1076	chr22	40808071	40808857	+	L1MB2	MKL1
1077	chr9	97926158	97928883	-	L1MB2	FANCC
1078	chr9	97924424	97925849	-	L1MB2	FANCC
1079	chr9	97929131	97930321	-	L1MB2	FANCC
1080	chr9	97880711	97881634	-	L1ME2	FANCC
1081	chr9	97921316	97923247	-	L1PA6	FANCC
1082	chr9	97867789	97868839	-	L1MB4	FANCC
1083	chr7	143566981	143567789	-	L1ME1	TCAF1
1084	chr3	44419346	44419591	+	L1PREC2	TCAIM
1085	chr3	44423889	44425180	+	L1MB3	TCAIM
1086	chr3	44418607	44419276	+	L1MB3	TCAIM
1087	chr5	112081546	112082691	+	L1M5	APC
1088	chr3	185396232	185397242	-	L1M4c	IGF2BP2
1089	chr8	59472235	59473108	+	L1MB7	SDCBP
1090	chr11	86890803	86892528	+	L1MEf	TMEM135
1091	chr1	46565161	46566574	-	L1ME3E	LOC110117498-PIK3R3
1092	chr14	70452758	70453352	+	L1MD2	SMOC1
1093	chr14	70425040	70425563	+	L1M5	SMOC1
1094	chr2	32598637	32599268	+	L1MB1	BIRC6
1095	chr2	32598180	32598640	+	L1M4	BIRC6
1096	chr7	91901294	91901521	+	L1MB3	ANKIB1
1097	chr7	92009089	92015204	+	L1PA6	ANKIB1
1098	chr7	91900888	91901293	+	HAL1	ANKIB1
1099	chr7	92003812	92004249	+	L1MC	ANKIB1
1100	chr1	206544117	206544798	+	L1MEg	SRGAP2
1101	chr1	206542016	206542608	+	L1MEg	SRGAP2
1102	chr1	206543647	206544121	+	L1MB7	SRGAP2
1103	chr2	30757743	30757984	+	L1M5	LCLAT1
1104	chr2	30846220	30848297	+	L1PBa	LCLAT1
1105	chr2	30758314	30759965	+	L1M2	LCLAT1
1106	chr15	72204897	72206724	-	L1MEc	MYO9A
1107	chr15	72372953	72377453	-	L1PREC2	MYO9A
1108	chr15	72199284	72200659	-	L1PA3	MYO9A
1109	chr15	72256182	72256711	-	L1M5	MYO9A
1110	chr15	72222468	72224305	-	L1MA7	MYO9A
1111	chr15	72215182	72216562	-	L1M1	MYO9A
1112	chr15	72177979	72178943	-	HAL1	MYO9A
1113	chr5	87579127	87579703	+	L1ME3E	TMEM161B-AS1
1114	chr2	73791803	73792206	+	L1MEd	ALMS1
1115	chr2	73779940	73781246	+	HAL1	ALMS1
1116	chr2	73792312	73793299	+	L1MC3	ALMS1
1117	chr2	73687582	73693778	+	L1PA4	ALMS1
1118	chr12	94710225	94717446	-	L1PREC2	CEP83
1119	chr12	94708479	94710229	-	L1ME3	CEP83
1120	chr12	94816340	94816862	-	L1ME2z	CEP83
1121	chr2	3234360	3236313	-	L1MA9	EIPR1
1122	chr9	69208084	69209547	-	L1PB1	CBWD6
1123	chr16	74553614	74554252	-	HAL1	GLG1
1124	chr16	74556113	74556584	-	L1MEg	GLG1
1125	chrX	153333653	153333886	-	L1M4	MECP2
1126	chrX	153333908	153334319	-	L1M4	MECP2
1127	chr15	52764596	52770750	-	L1PA5	MYO5A
1128	chr15	52792267	52792540	-	L1MB3	MYO5A
1129	chr22	31306038	31307303	+	L1MEd	LOC107985544
1130	chr22	31310755	31311155	+	L1MEd	LOC107985544
1131	chr22	31305760	31305972	+	L1M5	LOC107985544
1132	chr22	31308137	31309146	+	L1MEd	LOC107985544
1133	chr12	56706768	56706975	-	L1PA7	CNPY2
1134	chr17	80218483	80218712	-	HAL1-2a_MD	CSNK1D
1135	chr4	166946786	166947230	+	L1M5	TLL1
1136	chr4	166816294	166817089	+	L1MEc	TLL1
1137	chr4	166814358	166815126	+	L1MEc	TLL1
1138	chr4	166815220	166815742	+	L1MEc	TLL1
1139	chr4	166871032	166872420	+	L1MEc	TLL1
1140	chr4	166880621	166883985	+	L1PA16	TLL1
1141	chr4	166939320	166940593	+	L1PA16	TLL1
1142	chr4	166875800	166876972	+	L1PA16	TLL1
1143	chr20	17587188	17587584	-	L1ME3A	DSTN
1144	chr3	124960283	124961182	-	L1MC4a	ZNF148
1145	chr3	124973111	124974080	-	L1ME3A	ZNF148
1146	chrX	15716463	15716895	+	L1M5	CA5BP1
1147	chrX	15717029	15717915	+	L1M5	CA5BP1
1148	chrX	15718516	15718827	+	L1MC4a	CA5BP1
1149	chr22	18964470	18965422	+	L1ME1	DGCR5
1150	chr19	6084947	6085820	-	L1MB4	RFX2
1151	chr3	178888410	178890787	+	L1ME2	PIK3CA
1152	chr9	36097350	36098350	+	L1MA8	RECK
1153	chr22	46162660	46163278	+	L1MC4a	ATXN10
1154	chr22	46195637	46196856	+	L1ME1	ATXN10
1155	chr22	46137595	46138517	+	L1MEb	ATXN10
1156	chr22	46223053	46223949	+	L1MB3	ATXN10
1157	chr22	46192682	46194955	+	L1ME1	ATXN10
1158	chr22	46224098	46227260	+	L1MB3	ATXN10
1159	chr22	46176664	46177942	+	L1MDa	ATXN10
1160	chr14	66124676	66125800	+	L1MD2	FUT8
1161	chr14	66123945	66124675	+	L1MA3	FUT8
1162	chr14	66133058	66135901	+	L1PA15	FUT8
1163	chr14	66052580	66053150	+	L1M6	FUT8
1164	chr7	47346767	47347846	-	L1ME1	TNS3
1165	chr7	47380271	47381729	-	L1MDa	TNS3
1166	chr7	47378211	47378626	-	L1PA16	TNS3
1167	chr7	47377430	47378157	-	L1MD1	TNS3
1168	chr7	47347820	47348880	-	L1ME1	TNS3
1169	chr10	16748593	16750125	-	L1MA6	RSU1
1170	chr10	16702947	16703282	-	L1ME4a	RSU1
1171	chr10	16751934	16756058	-	L1MA6	RSU1
1172	chr10	16703329	16703994	-	L1ME4a	RSU1
1173	chr10	16797448	16797851	-	L1MA8	RSU1
1174	chr8	18635696	18638058	-	L1MA4	PSD3
1175	chr13	21981431	21985456	-	L1PA7	ZDHHC20
1176	chr17	78736380	78736843	+	L1MEd	RPTOR
1177	chr17	78713288	78714741	+	L1MD	RPTOR
1178	chr17	78904951	78905162	+	L1MCc	RPTOR
1179	chr17	78928746	78928982	+	L1ME3C	RPTOR
1180	chr17	78906156	78907602	+	L1MCc	RPTOR
1181	chr17	78908842	78910448	+	L1ME1	RPTOR
1182	chr1	245920673	245922340	-	L1MDa	SMYD3
1183	chr1	246417358	246418616	-	L1PA16	SMYD3
1184	chr1	246402413	246405807	-	L1PA5	SMYD3
1185	chr1	245920259	245920672	-	L1MB3	SMYD3
1186	chr7	2808838	2809082	-	L1ME3C	GNA12
1187	chr7	2793071	2793377	-	L1MD2	GNA12
1188	chr2	68457425	68458511	-	L1MDa	PPP3R1
1189	chr2	68455505	68456165	-	L1MDa	PPP3R1
1190	chr2	68409885	68410715	-	HAL1	PPP3R1
1191	chr2	68456441	68457097	-	L1MDa	PPP3R1
1192	chr3	28321370	28321961	+	L1ME2z	CMC1
1193	chr3	28320822	28321323	+	L1MEf	CMC1
1194	chr10	60352750	60355959	+	L1PA7	BICC1
1195	chr10	60435603	60441396	+	L1PA7	BICC1
1196	chr10	60299311	60301628	+	L1MB2	BICC1
1197	chr10	60357919	60359420	+	L1PA7	BICC1
1198	chr10	60301939	60303281	+	L1MB2	BICC1
1199	chr10	60294142	60299303	+	L1PB3	BICC1
1200	chr10	60293291	60293939	+	L1M4c	BICC1
1201	chrX	110983667	110984531	+	L1MC5	ALG13
1202	chrX	110996465	110999651	+	L1PA7	ALG13
1203	chr6	53753358	53754606	+	L1MB7	LRRC1
1204	chr6	53753004	53753362	+	L1MB7	LRRC1
1205	chr18	34291728	34293480	+	L1MDa	FHOD3
1206	chr12	110192776	110193104	-	L1M4	FAM222A
1207	chr12	110193433	110194910	-	L1M4	FAM222A
1208	chr15	42775026	42775495	-	L1MEb	ZNF106
1209	chr15	42773857	42774720	-	L1MEb	ZNF106
1210	chr15	42772326	42772900	-	L1MEb	ZNF106
1211	chrX	20268590	20269053	-	L1MDa	RPS6KA3
1212	chrX	20232275	20232944	-	HAL1	RPS6KA3
1213	chrX	20244796	20245862	-	HAL1	RPS6KA3
1214	chrX	20266785	20268313	-	L1MD2	RPS6KA3
1215	chrX	20269901	20271350	-	L1MDa	RPS6KA3
1216	chr20	16415851	16416990	-	HAL1b	KIF16B
1217	chr20	16515027	16516293	-	L1MA4A	KIF16B
1218	chr3	183123807	183124285	-	L1ME1	MCF2L2
1219	chr6	41052765	41053137	+	L1MC	NFYA
1220	chr5	74741619	74743178	-	L1M4c	COL4A3BP
1221	chr5	74738884	74739914	-	L1M4c	COL4A3BP
1222	chr3	122555471	122557563	+	L1PA4	DIRC2
1223	chr3	122521010	122521454	+	L1MEc	DIRC2
1224	chr3	122548600	122550625	+	L1MB8	DIRC2
1225	chr3	122557572	122559232	+	L1PB3	DIRC2
1226	chr4	115820633	115821583	-	L1MC1	NDST4
1227	chr4	115755768	115758489	-	L1PA10	NDST4
1228	chr4	115813930	115816152	-	L1PA8A	NDST4
1229	chr4	115818063	115820328	-	L1MC1	NDST4
1230	chr2	39276358	39276588	-	L1MEg	SOS1
1231	chr2	39280307	39280537	-	L1ME1	SOS1
1232	chr2	39268857	39269532	-	L1MEg	SOS1
1233	chr2	39268412	39268860	-	L1MB4	SOS1
1234	chr7	43752008	43752306	-	HAL1	COA1
1235	chr9	77743800	77745079	+	L1MC5	OSTF1
1236	chr1	198161702	198163267	+	L1P3	NEK7
1237	chr1	198184724	198188325	+	L1PB3	NEK7
1238	chr1	198182392	198184498	+	L1PB3	NEK7
1239	chr6	108207064	108208266	-	L1PA7	SEC63
1240	chr6	108258630	108259272	-	L1PA16	SEC63
1241	chr6	108208964	108213491	-	L1PA7	SEC63
1242	chr8	91057494	91063412	+	L1PA5	DECR1
1243	chr5	20647118	20650547	+	L1PREC2	LINC02241
1244	chr4	54332535	54338667	+	L1PA4	LNX1
1245	chr10	69762660	69762910	-	L1MA3	HERC4
1246	chr10	69693798	69694687	-	HAL1	HERC4
1247	chr10	69763226	69764337	-	L1MA3	HERC4
1248	chr10	69765709	69766120	-	L1MA3	HERC4
1249	chr10	69766435	69767459	-	L1MA3	HERC4
1250	chr7	50766294	50767550	-	L1ME4a	GRB10
1251	chr2	33023807	33024483	+	L1MB3	TTC27
1252	chr2	33019174	33020598	+	L1MB3	TTC27
1253	chr2	33020946	33021957	+	L1MB3	TTC27
1254	chr17	19226645	19227315	+	L1ME3D	EPN2
1255	chr17	19230154	19230707	+	L1ME3D	EPN2
1256	chr6	4127050	4127562	-	L1ME2	ECI2
1257	chr15	64036404	64038040	-	L1M1	HERC1
1258	chr15	64033793	64035356	-	L1MB7	HERC1
1259	chr15	63909209	63914241	-	L1PA4	HERC1
1260	chr15	44649358	44650270	+	L1MC1	CASC4
1261	chr15	44643797	44644828	+	L1MA3	CASC4
1262	chr15	44648113	44649086	+	L1MC1	CASC4
1263	chr15	44651819	44656405	+	L1PA3	CASC4
1264	chr15	44650572	44651072	+	L1MC1	CASC4
1265	chr15	44656915	44657443	+	L1MC1	CASC4
1266	chr15	44645133	44646275	+	L1MA3	CASC4
1267	chrX	62773839	62776146	-	L1MC4a	LINC01278
1268	chrX	62768611	62771430	-	L1PA7	LINC01278
1269	chr22	45299662	45299896	-	L1MEe	PHF21B
1270	chr3	158130656	158132348	+	L1PA10	RSRC1
1271	chr3	158253275	158254615	+	L1MC5	RSRC1
1272	chr3	158110345	158114136	+	L1PA15	RSRC1
1273	chr3	158060474	158061783	+	L1ME1	RSRC1
1274	chr3	157955765	157957298	+	L1PA6	RSRC1
1275	chr12	26804045	26805342	-	L1MC4	ITPR2
1276	chr14	67060386	67062066	+	L1MA8	GPHN
1277	chr13	24810753	24811214	+	L1MB3	SPATA13
1278	chr7	97765306	97766464	+	L1MD3	LMTK2
1279	chr7	97811269	97812143	+	L1M4	LMTK2
1280	chr7	97784289	97784577	+	L1MD1	LMTK2
1281	chr7	97784594	97785154	+	L1MD1	LMTK2
1282	chr10	124693572	124695387	-	L1MD2	C10orf88
1283	chr3	58300107	58300402	+	L1MD2	RPP14
1284	chr14	60597936	60598707	+	L1MB7	PCNX4
1285	chr14	60599172	60600343	+	L1MB7	PCNX4
1286	chr14	60593094	60595173	+	L1MB7	PCNX4
1287	chr11	33146922	33147554	-	L1MEg	CSTF3
1288	chr13	50311912	50313214	-	L1MD2	KPNA3
1289	chr2	234272764	234273878	+	L1MEg	DGKD
1290	chr2	234270747	234271014	+	L1MEg	DGKD
1291	chr2	234274188	234274625	+	L1MEg	DGKD
1292	chr5	136753493	136759608	-	L1PA4	SPOCK1
1293	chr14	104740787	104741706	-	L1MC3	C14orf144
1294	chr13	33236825	33237231	+	L1MEd	PDS5B
1295	chr13	33206101	33206958	+	L1MB4	PDS5B
1296	chr13	101010489	101010956	+	L1ME2	PCCA
1297	chr13	101009855	101010226	+	L1ME2	PCCA
1298	chr6	111721019	111722392	-	L1MC3	REV3L
1299	chr6	111716195	111717238	-	L1MA4A	REV3L
1300	chr2	9091634	9095748	-	L1PA16	MBOAT2
1301	chr7	81652971	81654930	-	L1MB1	LOC101927356
1302	chr21	38244707	38245413	-	L1ME2z	HLCS
1303	chr21	38359927	38361276	-	L1MC4a	HLCS
1304	chr1	26175735	26176116	-	L1MB7	AUNIP
1305	chr1	26179231	26179714	-	L1MB7	AUNIP
1306	chr1	26176732	26178217	-	L1MB7	AUNIP
1307	chr10	93230780	93232537	+	L1PA13	HECTD2
1308	chr10	93228715	93230730	+	L1PA13	HECTD2
1309	chr2	237000434	237001024	+	L1MD2	AGAP1
1310	chr2	237001426	237002285	+	L1MC4	AGAP1
1311	chr4	146471885	146472188	+	L1M5	SMAD1
1312	chr12	51180517	51181238	+	L1MCc	ATF1
1313	chr12	51192678	51192896	+	L1MB8	ATF1
1314	chr12	51197064	51197891	+	L1MB8	ATF1
1315	chr12	51190999	51191271	+	L1MEg	ATF1
1316	chr12	51210126	51210386	+	L1MA3	ATF1
1317	chr12	51190502	51190813	+	L1M3	ATF1
1318	chr12	51194880	51195318	+	L1MB8	ATF1
1319	chr12	51197907	51198185	+	L1MD	ATF1
1320	chr12	51209494	51209835	+	L1MA3	ATF1
1321	chr12	51210668	51211298	+	L1ME3F	ATF1
1322	chr3	119952593	119956170	-	L1PA10	GPR156
1323	chr3	119925257	119926611	-	L1MA9	GPR156
1324	chr3	119952010	119952554	-	L1PA10	GPR156
1325	chr14	19667279	19668489	+	L1PA5	DUXAP10
1326	chr14	19668528	19669399	+	L1MA9	DUXAP10
1327	chr12	72295358	72296700	+	L1PA15	TBC1D15
1328	chr17	19589587	19591170	+	L1MA3	SLC47A2
1329	chr19	28298718	28300045	+	L1MA1	LOC101927151
1330	chr4	13906711	13907156	-	L1ME4a	LINC01182
1331	chr10	129032726	129033034	+	L1M5	DOCK1
1332	chr10	129032291	129032656	+	L1MD	DOCK1
1333	chrX	106000982	106003320	+	L1MA3	RNF128
1334	chrX	105996383	105997444	+	L1M1	RNF128
1335	chr10	11537432	11538585	-	HAL1	USP6NL
1336	chr10	11535429	11536430	-	HAL1	USP6NL
1337	chr16	3638076	3638647	-	L1MB5	SLX4
1338	chr6	144930247	144931730	+	L1MA7	UTRN
1339	chr4	91189048	91192923	+	L1MA3	CCSER1
1340	chr1	117997723	117998118	+	L1ME2	MAN1A2
1341	chr1	117996853	117997667	+	L1MEf	MAN1A2
1342	chr1	118059167	118060581	+	L1MEc	MAN1A2
1343	chr1	118061178	118064014	+	L1PB1	MAN1A2
1344	chr1	118063985	118064808	+	L1PB1	MAN1A2
1345	chr1	117952843	117954580	+	L1M5	MAN1A2
1346	chr1	118007502	118007891	+	L1M7	MAN1A2
1347	chr1	118011840	118013123	+	L1MB4	MAN1A2
1348	chr1	118006161	118006594	+	L1M7	MAN1A2
1349	chr15	77098208	77099837	-	L1MB7	SCAPER
1350	chr15	76895379	76901511	-	L1PA4	SCAPER
1351	chr15	77012268	77017339	-	L1PA4	SCAPER
1352	chr15	76991083	76993012	-	L1P4e	SCAPER
1353	chr15	77055374	77056441	-	L1MA9	SCAPER
1354	chr15	76979785	76981173	-	L1PA7	SCAPER
1355	chr5	53438861	53439411	-	L1M5	ARL15
1356	chr18	72704768	72705611	+	L1ME1	ZNF407
1357	chr7	119309391	119311281	-	L1MCa	LINC02476
1358	chr7	119508413	119509239	-	L1MA10	LINC02476
1359	chr7	119523149	119524963	-	L1MA3	LINC02476
1360	chr2	98530668	98531782	-	L1MD2	TMEM131
1361	chr2	98509366	98513152	-	L1PA7	TMEM131
1362	chr2	98521007	98522269	-	L1MEf	TMEM131
1363	chr2	98535648	98536036	-	L1MD2	TMEM131
1364	chr11	31407290	31411609	+	L1MA3	DNAJC24
1365	chr11	31421901	31422839	+	L1PA8	DNAJC24
1366	chr17	1720040	1720342	-	L1MB4	SMYD4
1367	chr3	126304856	126310620	-	L1PA5	TXNRD3NB
1368	chr6	119138286	119144713	-	L1PA8	MCM9
1369	chr6	119159884	119161219	-	L1PA7	MCM9
1370	chr2	63428513	63430297	-	L1MC4	WDPCP
1371	chr12	16176711	16180263	+	L1MCa	DERA
1372	chr3	113471950	113472467	+	L1M5	ATP6V1A
1373	chr13	48927126	48930346	+	L1MA1	RB1
1374	chr13	48904023	48905444	+	L1MA9	RB1
1375	chr13	48968090	48970113	+	L1PA7	RB1
1376	chr3	108374359	108380495	+	L1PA4	DZIP3
1377	chr3	23596024	23596407	+	L1MA9	MIR548AC
1378	chr3	23467219	23468625	+	L1MCa	MIR548AC
1379	chr3	23468896	23470183	+	L1MCa	MIR548AC
1380	chr3	23595165	23595859	+	L1MA9	MIR548AC
1381	chr3	23584655	23586153	+	L1PB3	MIR548AC
1382	chr7	156596979	156597909	-	L1ME2	LMBR1
1383	chr7	156603805	156604023	-	L1ME2	LMBR1
1384	chr11	100713392	100714119	+	L1PB1	ARHGAP42
1385	chr11	100714123	100716240	+	L1PB1	ARHGAP42
1386	chr6	108835453	108839866	+	L1PA4	AFG1L
1387	chr5	96511825	96512028	-	L1MA4A	RIOK2
1388	chr14	50638555	50638987	-	L1M5	SOS2
1389	chr18	34548050	34551343	+	L1PREC2	KIAA1328
1390	chr18	34551610	34551983	+	L1PREC2	KIAA1328
1391	chr18	34577339	34582181	+	L1MA4A	KIAA1328
1392	chr18	34539993	34543024	+	L1P2	KIAA1328
1393	chr18	34584308	34585207	+	L1PB1	KIAA1328
1394	chr2	26309164	26310007	+	L1MB5	RAB10
1395	chr2	26306688	26306903	+	L1MEc	RAB10
1396	chr2	26336451	26337477	+	L1MB7	RAB10
1397	chr2	26266313	26266756	+	L1MB4	RAB10
1398	chr2	26300887	26301409	+	L1M4	RAB10
1399	chr2	26337923	26338639	+	L1MB7	RAB10
1400	chr2	26302828	26303313	+	L1MC4a	RAB10
1401	chr2	26329085	26329472	+	L1MD2	RAB10
1402	chr9	39090343	39093365	-	L1MB8	CNTNAP3
1403	chr9	39093363	39095708	-	L1MB4	CNTNAP3
1404	chr9	39104579	39105142	-	L1MC4	CNTNAP3
1405	chr15	41014906	41016032	+	L1MB7	RAD51
1406	chr15	41012581	41013097	+	L1MB7	RAD51
1407	chr2	242831858	242832297	+	L1MC4	LINC01237
1408	chr17	66206100	66206808	+	L1MB4	AMZ2
1409	chr1	84579057	84579691	+	L1MB7	PRKACB
1410	chr1	84600688	84601996	+	L1MC3	PRKACB
1411	chr1	84578616	84579050	+	L1ME4a	PRKACB
1412	chr1	84596387	84596758	+	L1MEf	PRKACB
1413	chr1	84602880	84604031	+	L1MC3	PRKACB
1414	chr21	17154735	17155994	+	L1M2	USP25
1415	chr21	17156909	17159792	+	L1M1	USP25
1416	chr21	17156316	17156609	+	L1M2	USP25
1417	chr6	110451377	110452739	-	L1ME3B	WASF1
1418	chr6	110465062	110466948	-	L1PA4	WASF1
1419	chr1	84340686	84344114	-	L1ME3B	TTLL7
1420	chr1	84454691	84455850	-	L1PA16	TTLL7
1421	chr1	84339637	84340397	-	L1MB4	TTLL7
1422	chr1	84437624	84439470	-	L1MC1	TTLL7
1423	chr1	146894946	146900972	+	L1PA2	LINC00624
1424	chr3	51024975	51027984	+	L1PA12	DOCK3
1425	chr3	50765149	50766019	+	L1M4	DOCK3
1426	chr3	51361356	51363503	+	L1PA7	DOCK3
1427	chr3	50760941	50762268	+	L1PA7	DOCK3
1428	chr3	51119364	51121131	+	L1MA4	DOCK3
1429	chr3	50915278	50920705	+	L1PA5	DOCK3
1430	chr3	51205614	51207184	+	L1PREC2	DOCK3
1431	chr3	51405547	51407000	+	L1PA5	DOCK3
1432	chr3	50760504	50760820	+	L1MCc	DOCK3
1433	chr3	51000970	51002516	+	L1MEc	DOCK3
1434	chr3	50747477	50748544	+	L1PB1	DOCK3
1435	chr4	1175274	1176776	+	L1MB3	SPON2
1436	chr17	66866574	66867172	-	L1MB1	ABCA8
1437	chr1	144836419	144836707	-	L1M5	LOC100996724
1438	chr10	81542424	81543043	-	L1MA3	NUTM2B-AS1
1439	chr4	90718682	90719007	-	L1ME1	SNCA
1440	chr4	90724046	90724731	-	L1MC2	SNCA
1441	chr4	90689072	90689563	-	L1MA9	SNCA
1442	chr6	142528120	142528938	+	L1MA3	VTA1
1443	chr6	142527157	142528119	+	L1MC1	VTA1
1444	chr6	142530856	142532457	+	L1MA3	VTA1
1445	chr6	142529246	142530094	+	L1MA3	VTA1
1446	chr1	91983840	91984364	+	L1MA2	CDC7
1447	chr3	17654384	17660531	-	L1PA6	TBC1D5
1448	chr3	12958579	12959282	-	L1MC1	IQSEC1
1449	chr3	69960690	69961438	+	L1ME3C	MITF
1450	chr3	69837778	69838748	+	L1MB2	MITF
1451	chr2	37090166	37091842	-	L1PA14	STRN
1452	chr2	37092158	37092714	-	L1PA14	STRN
1453	chr3	99560477	99561336	+	L1PB1	FILIP1L
1454	chr7	5683303	5684142	-	L1MB5	RNF216
1455	chr7	5746341	5746924	-	L1MB1	RNF216
1456	chr11	14682862	14688993	+	L1PA3	PDE3B
1457	chr13	40312375	40313244	+	L1MEf	COG6
1458	chr13	40315333	40320382	+	L1PA6	COG6
1459	chr8	22920334	22920580	-	L1MB2	TNFRSF10B
1460	chr8	22918941	22919659	-	L1MB2	TNFRSF10B
1461	chr8	22916392	22917025	-	L1MB2	TNFRSF10B
1462	chr8	22917325	22918524	-	L1MB2	TNFRSF10B
1463	chr8	22915769	22916004	-	L1MEe	TNFRSF10B
1464	chr2	201815776	201816899	-	L1MC1	ORC2
1465	chr4	99241650	99247082	+	L1PA2	RAP1GDS1
1466	chr4	99189246	99190787	+	L1M3	RAP1GDS1
1467	chr4	99348792	99350127	+	L1PB1	RAP1GDS1
1468	chr4	99345947	99348770	+	L1PB1	RAP1GDS1
1469	chr4	99322011	99322468	+	HAL1	RAP1GDS1
1470	chr14	37913898	37916289	+	L1PA3	MIPOL1
1471	chr14	37928102	37928997	+	L1PB4	MIPOL1
1472	chr14	37815947	37817091	+	L1MEg	MIPOL1
1473	chr7	7749953	7750909	+	L1MD1	RPA3
1474	chr6	144298989	144300350	-	L1MEc	PLAGL1
1475	chr6	144300431	144302014	-	L1MEc	PLAGL1
1476	chr1	52783182	52784038	+	L1ME1	ZFYVE9
1477	chr1	52782172	52782908	+	L1ME1	ZFYVE9
1478	chrX	73253779	73259910	-	L1PA5	FTX
1479	chrX	73411561	73414960	-	L1MA8	FTX
1480	chrX	73291825	73297937	-	L1PA8	FTX
1481	chrX	73316802	73317557	-	L1PA4	FTX
1482	chrX	73314454	73316807	-	L1PA4	FTX
1483	chrX	73416212	73418390	-	L1MA9	FTX
1484	chr4	141344071	141345723	-	L1MB3	CLGN
1485	chr4	141342028	141343774	-	L1MB3	CLGN
1486	chr11	126112338	126113094	+	L1MB7	FAM118B
1487	chr11	126111984	126112203	+	L1MB7	FAM118B
1488	chr15	101516542	101517131	+	L1MC4a	LRRK1
1489	chr15	101519751	101520916	+	L1MD2	LRRK1
1490	chr15	101488820	101491026	+	L1MB7	LRRK1
1491	chr15	101515897	101516559	+	L1MC4a	LRRK1
1492	chr2	69243030	69243241	+	L1M5	ANTXR1
1493	chr2	69289755	69291296	+	L1MEf	ANTXR1
1494	chr2	69336364	69337708	+	L1ME4a	ANTXR1
1495	chr2	69242278	69242906	+	L1M5	ANTXR1
1496	chr11	66602893	66603703	-	L1MB7	C11orf80
1497	chr5	173354814	173355472	+	L1MC1	CPEB4
1498	chr11	20506353	20507424	+	L1MEg	PRMT3
1499	chr11	20507416	20507872	+	L1MB8	PRMT3
1500	chr11	20520292	20520885	+	L1MEc	PRMT3
1501	chr11	20519579	20519992	+	L1MEc	PRMT3
1502	chr7	102493805	102494975	+	L1PA3	FBXL13
1503	chr2	201412393	201413697	+	L1MA4	SGO2
1504	chr2	201411104	201412392	+	L1MA4	SGO2
1505	chr2	201414017	201415725	+	L1MA4	SGO2
1506	chr2	201415727	201416203	+	L1MA4	SGO2
1507	chr7	95042615	95043029	-	L1M5	PON2
1508	chr11	47068751	47069887	+	L1MB4	C11orf49
1509	chr7	94799009	94800730	+	L1ME1	PPP1R9A
1510	chr7	94805444	94810484	+	L1PB1	PPP1R9A
1511	chr7	94858640	94860069	+	L1PB1	PPP1R9A
1512	chr7	94862842	94865458	+	L1PB1	PPP1R9A
1513	chr7	94860081	94861577	+	L1PB1	PPP1R9A
1514	chr7	94796704	94798990	+	L1MA4A	PPP1R9A
1515	chr10	89566980	89567452	-	L1ME3D	ATAD1
1516	chr10	89569895	89570518	-	L1ME3D	ATAD1
1517	chr10	89569705	89569917	-	L1ME3D	ATAD1
1518	chr8	126333419	126333659	+	L1ME1	NSMCE2
1519	chr8	126124499	126125269	+	L1MA8	NSMCE2
1520	chr2	160633732	160634284	+	L1ME2	LY75-CD302
1521	chr3	37923042	37923511	+	L1ME3C	CTDSPL
1522	chr14	25392222	25393322	-	L1ME3C	STXBP6
1523	chr3	33361373	33361973	+	L1ME3F	FBXL2
1524	chr3	33393470	33394106	+	L1MC2	FBXL2
1525	chr3	33369249	33370281	+	L1MA4	FBXL2
1526	chr3	196641545	196642913	+	L1M1	SENP5
1527	chr3	196635713	196637206	+	L1PA8	SENP5
1528	chr3	196637516	196638301	+	L1PA8	SENP5
1529	chr11	108066654	108067554	-	L1MD2	NPAT
1530	chr11	108037149	108037946	-	L1M5	NPAT
1531	chr12	27557551	27563686	+	L1PA4	ARNTL2
1532	chr12	27505316	27507520	+	L1PA15	ARNTL2
1533	chr12	12349619	12350340	-	L1MC5	LRP6
1534	chr12	12347536	12349529	-	L1MA5A	LRP6
1535	chr22	29059272	29065303	+	L1HS	TTC28
1536	chr22	28782836	28788857	-	L1PA3	TTC28
1537	chr22	28970386	28974377	-	L1MA3	TTC28
1538	chr22	28953104	28953825	-	L1MEg	TTC28
1539	chr13	113182491	113182919	-	L1M5	TUBGCP3
1540	chr13	113191388	113192218	-	L1MB7	TUBGCP3
1541	chr13	113189080	113191099	-	L1MB7	TUBGCP3
1542	chr8	145526511	145526805	+	L1MC	HSF1
1543	chr8	145523663	145523893	+	L1MC3	HSF1
1544	chr8	145524615	145524819	+	L1MEf	HSF1
1545	chr8	145524194	145524584	+	L1MC3	HSF1
1546	chr8	145522400	145522656	+	L1MEf	HSF1
1547	chr3	139123405	139129585	+	L1PA6	LOC100507291
1548	chr2	39724971	39725844	+	L1PA5	LOC728730
1549	chr2	39685813	39686486	+	L1ME1	LOC728730
1550	chr12	26175979	26177093	+	L1MB8	RASSF8
1551	chr12	26178514	26178856	+	L1MB8	RASSF8
1552	chr12	26179653	26180296	+	L1MB8	RASSF8
1553	chr12	26178861	26179369	+	L1MB8	RASSF8
1554	chr2	191104677	191107353	-	L1PA8	HIBCH
1555	chr1	174590214	174591990	+	L1PA4	RABGAP1L
1556	chr1	174299747	174300802	+	L1MA6	RABGAP1L
1557	chr1	174677926	174680035	+	L1P3	RABGAP1L
1558	chr1	174520374	174521201	+	L1MD	RABGAP1L
1559	chr1	174473411	174474252	+	L1MA8	RABGAP1L
1560	chr1	174178406	174181438	+	L1MA3	RABGAP1L
1561	chr1	174405877	174407312	+	L1P1	RABGAP1L
1562	chr1	174698079	174699620	+	L1PA16	RABGAP1L
1563	chr1	174297916	174299049	+	L1MA6	RABGAP1L
1564	chr1	174184608	174185583	+	L1MA3	RABGAP1L
1565	chr1	174472830	174473101	+	L1MA8	RABGAP1L
1566	chr1	110544785	110546099	+	L1MC4	AHCYL1
1567	chr9	15580836	15582939	+	L1PA7	CCDC171
1568	chr9	15579996	15580845	+	L1PB1	CCDC171
1569	chr14	51063984	51064373	+	L1ME3E	ATL1
1570	chr14	51063037	51063645	+	L1M5	ATL1
1571	chr14	51051457	51052031	+	L1M5	ATL1
1572	chr1	231538733	231539155	-	L1ME1	EGLN1
1573	chr8	38043381	38044990	+	L1M4b	BAG4
1574	chr4	91325177	91328800	+	L1PBa	CCSER1
1575	chr4	26695544	26701646	+	L1PA5	TBC1D19
1576	chr22	50815890	50816155	+	L1MEg	PPP6R2
1577	chr22	50813610	50813983	+	L1MEg	PPP6R2
1578	chr7	87635480	87638206	+	L1PA3	ADAM22
1579	chr3	124809053	124810111	-	L1MEc	SLC12A8
1580	chr6	17805889	17806153	-	L1ME4a	KIF13A
1581	chr6	17812426	17813238	-	L1PREC2	KIF13A
1582	chr6	17776552	17776829	-	L1ME3C	KIF13A
1583	chrX	31167744	31168469	-	L1ME3C	DMD
1584	chr12	50813695	50814699	+	L1MEd	LARP4
1585	chr11	116775756	116776724	-	L1MB7	SIK3
1586	chr11	116845914	116847335	-	L1MB8	SIK3
1587	chr11	116901578	116902211	-	L1MD	SIK3
1588	chr2	42680222	42681106	-	L1MA2	KCNG3
1589	chr7	138534987	138535589	-	L1PREC2	KIAA1549
1590	chr12	28396564	28397306	+	L1ME3F	CCDC91
1591	chr4	152553029	152557053	+	L1MB2	FAM160A1
1592	chr4	152432448	152438611	+	L1PA3	FAM160A1
1593	chr4	152410073	152413482	+	L1PBa	FAM160A1
1594	chr4	152386374	152389155	+	L1PA8	FAM160A1
1595	chr1	180409031	180409236	-	L1MEc	ACBD6
1596	chr1	180260079	180262429	-	L1ME1	ACBD6
1597	chr1	180288494	180289489	-	L1MA2	ACBD6
1598	chr1	180289801	180290744	-	L1MA2	ACBD6
1599	chr1	180355454	180357029	-	L1MDa	ACBD6
1600	chr1	180408739	180409011	-	L1MCb	ACBD6
1601	chr1	180358140	180359921	-	L1PA4	ACBD6
1602	chr1	180411627	180412739	-	L1MB5	ACBD6
1603	chr1	180264134	180264406	-	L1ME1	ACBD6
1604	chr9	37822440	37822798	+	L1PB1	DCAF10
1605	chr9	37826082	37826817	+	L1ME5	DCAF10
1606	chr9	37828492	37829112	+	L1ME3C	DCAF10
1607	chr9	37827123	37827361	+	L1ME5	DCAF10
1608	chr9	37830029	37830309	+	L1ME3C	DCAF10
1609	chr9	37811337	37811901	+	L1MEg	DCAF10
1610	chr9	37821459	37822401	+	L1PB1	DCAF10
1611	chr9	37804797	37805196	+	L1MEe	DCAF10
1612	chr9	37825059	37825731	+	L1PA13	DCAF10
1613	chr9	37823001	37823527	+	L1ME5	DCAF10
1614	chr9	37805500	37805798	+	L1MEe	DCAF10
1615	chr7	158728963	158730036	+	L1M3f	WDR60
1616	chr7	158732154	158732826	+	L1M3f	WDR60
1617	chr9	128263613	128264370	-	L1MEg	MAPKAP1
1618	chr9	128264679	128265415	-	L1MEg	MAPKAP1
1619	chr9	128265563	128265843	-	L1MEg	MAPKAP1
1620	chr18	11782343	11782675	+	L1ME3F	GNAL
1621	chr2	179216841	179222974	+	L1PA6	OSBPL6
1622	chr17	42564248	42564957	-	L1MC1	GPATCH8
1623	chr19	44171335	44171666	-	L1M5	PLAUR
1624	chr19	44163909	44164242	-	L1MEg	PLAUR
1625	chr19	44165201	44165537	-	L1MEg	PLAUR
1626	chr6	56644523	56650666	-	L1PA3	DST
1627	chr6	56643183	56644507	-	L1PA4	DST
1628	chr9	80023222	80026297	+	L1PA4	VPS13A
1629	chr9	79990373	79990681	+	L1MEe	VPS13A
1630	chr9	80026602	80029655	+	L1PA4	VPS13A
1631	chr8	25112320	25113373	+	L1MC1	DOCK5
1632	chr8	25111251	25112013	+	L1MC1	DOCK5
1633	chr8	25082394	25082947	+	L1MB2	DOCK5
1634	chr20	39688253	39689242	+	L1ME2	TOP1
1635	chr14	100453091	100453536	+	L1MB8	EVL
1636	chr18	46175357	46181506	+	L1PA6	CTIF
1637	chr18	46382608	46383293	+	L1MB7	CTIF
1638	chr18	46628789	46634920	-	L1PA4	DYM
1639	chr18	46931413	46932604	-	L1PA16	DYM
1640	chr18	46819204	46820901	-	L1PA7	DYM
1641	chr2	25670090	25670368	-	L1MEd	DTNB
1642	chr10	114376157	114377492	+	L1MEg	VTI1A
1643	chr8	101306657	101306864	-	L1MEf	RNF19A
1644	chr8	101344780	101345192	-	L1MC4a	RNF19A
1645	chr8	101305437	101306529	-	L1MEf	RNF19A
1646	chr7	75339515	75339909	-	L1MB2	HIP1
1647	chr6	159410375	159410828	-	L1M3f	RSPH3
1648	chr6	159407723	159410078	-	L1M3f	RSPH3
1649	chr6	159411510	159412780	-	L1MDa	RSPH3
1650	chr11	111876659	111882689	+	L1PA6	DIXDC1
1651	chr11	111826748	111827116	+	L1MB2	DIXDC1
1652	chr11	111871433	111872199	+	L1MB5	DIXDC1
1653	chr8	87467339	87468720	+	L1ME2	WWP1
1654	chr5	41823316	41823810	-	L1MCa	OXCT1
1655	chr5	41742586	41744849	-	L1PA5	OXCT1
1656	chr5	41822865	41823323	-	L1MCa	OXCT1
1657	chr18	46698218	46700601	-	L1ME1	DYM
1658	chr3	184955550	184958528	-	L1PB4	EHHADH
1659	chr3	184961183	184962199	-	L1PB4	EHHADH
1660	chr4	100832018	100833639	-	L1MD1	DNAJB14
1661	chr4	100835875	100836364	-	L1MD1	DNAJB14
1662	chr19	7258874	7259220	-	HAL1-3A_ME	INSR
1663	chr5	146127832	146129160	-	L1MD1	PPP2R2B
1664	chr3	127446573	127448103	-	L1MC4a	MGLL
1665	chr2	216945097	216945583	-	L1ME4a	PECR
1666	chr1	155498504	155499400	-	L1PA13	ASH1L
1667	chr1	155334088	155334432	-	L1M5	ASH1L
1668	chr1	155400125	155400512	-	L1M5	ASH1L
1669	chr1	155414073	155414374	-	L1ME1	ASH1L
1670	chr1	155356485	155356774	-	L1PREC2	ASH1L
1671	chr1	155357065	155357823	-	L1PREC2	ASH1L
1672	chr1	155417321	155418113	-	L1M1	ASH1L
1673	chr1	155354490	155354952	-	L1MDa	ASH1L
1674	chr4	3328268	3330124	+	L1PB4	RGS12
1675	chr4	3338729	3339574	+	L1MB3	RGS12
1676	chr6	153402788	153404321	-	L1MEc	RGS17
1677	chr6	153401415	153402786	-	L1MEc	RGS17
1678	chr1	35993951	35994664	-	L1M2	KIAA0319L
1679	chr1	35995927	35996516	-	L1M2	KIAA0319L
1680	chr1	35994804	35995647	-	L1M2	KIAA0319L
1681	chr1	35990312	35991857	-	L1MA4A	KIAA0319L
1682	chr1	35950828	35951291	-	L1ME1	KIAA0319L
1683	chr9	97515505	97515746	+	L1MEe	C9orf3
1684	chr9	97540206	97541025	+	L1ME2	C9orf3
1685	chr5	179574936	179576076	-	L1M4c	RASGEF1C
1686	chrX	134445788	134451953	-	L1MA4A	ZNF75D
1687	chr1	244602617	244603533	-	L1M1	ADSS
1688	chr16	61953712	61955153	+	L1PA3	CDH8
1689	chr17	28763347	28764326	+	L1MB8	CPD
1690	chr2	25175008	25175789	-	L1MC4a	DNAJC27
1691	chr2	72617244	72618403	-	L1MEc	EXOC6B
1692	chr2	72666346	72667386	-	L1PA13	EXOC6B
1693	chr2	72756892	72758558	-	L1MD1	EXOC6B
1694	chr2	72645502	72647370	-	L1M4c	EXOC6B
1695	chr2	72659427	72664789	-	L1PA7	EXOC6B
1696	chr2	72929050	72931103	-	L1PA2	EXOC6B
1697	chr2	73033153	73034658	-	L1PA16	EXOC6B
1698	chrX	31483323	31489727	-	L1PA7	DMD
1699	chrX	31629995	31630431	-	L1MB3	DMD
1700	chrX	31583169	31585028	-	L1MD1	DMD
1701	chrX	31862275	31862945	-	L1PA16	DMD
1702	chrX	31586067	31587441	-	L1MD1	DMD
1703	chrX	31806560	31807524	-	L1M1	DMD
1704	chr6	158999153	158999693	+	L1M4c	TMEM181
1705	chr13	99889109	99889525	+	L1MA4A	UBAC2
1706	chr19	1458985	1459193	-	L1MB3	APC2
1707	chr12	42750441	42751440	+	L1M5	PPHLN1
1708	chr12	42821122	42822576	+	L1PB1	PPHLN1
1709	chr9	111770727	111771156	-	L1ME3D	CTNNAL1
1710	chr9	98630582	98631430	-	L1MEd	LINC00476
1711	chr9	98616309	98616845	-	L1MC4	LINC00476
1712	chr10	19573180	19575474	-	L1PA2	MALRD1
1713	chr1	6910571	6911627	+	L1MEe	CAMTA1
1714	chr1	6960567	6961821	+	L1ME1	CAMTA1
1715	chr1	176093257	176095587	-	L1MA2	COP1
1716	chr1	175971491	175977503	-	L1PA2	COP1
1717	chr1	175968273	175969547	-	L1MA2	COP1
1718	chr1	175959110	175960127	-	L1M4c	COP1
1719	chrX	149872467	149874262	+	L1MD1	MTMR1
1720	chr8	48535713	48539961	+	L1PA4	SPIDR
1721	chr8	48379514	48382442	+	L1PA13	SPIDR
1722	chr8	48363494	48363864	+	L1M4	SPIDR
1723	chr3	47356511	47357825	+	HAL1	KLHL18
1724	chr3	188459438	188460634	+	L1ME1	LPP
1725	chr2	238923724	238923926	+	L1MC	UBE2F-SCLY
1726	chr2	238957227	238957655	+	L1MD2	UBE2F-SCLY
1727	chr2	238956325	238956958	+	L1MD2	UBE2F-SCLY
1728	chr2	238997267	238998175	+	L1MDa	UBE2F-SCLY
1729	chr9	111837451	111838393	-	L1MEf	TMEM245
1730	chr9	111839732	111841212	-	L1MEf	TMEM245
1731	chr2	114245537	114248751	+	L1PB1	CBWD2
1732	chr2	114248754	114250220	+	L1PB1	CBWD2
1733	chr2	120658608	120660079	+	L1ME1	PTPN4
1734	chr2	120627832	120628387	+	L1M5	PTPN4
1735	chr2	120661161	120663779	+	L1M2	PTPN4
1736	chr2	120665199	120665880	+	L1M2	PTPN4
1737	chr2	120628507	120628890	+	L1M5	PTPN4
1738	chr17	54928746	54929280	+	HAL1	DGKE
1739	chr10	76106899	76113345	+	L1PA8	ADK
1740	chr3	101191615	101193693	-	L1PA13	SENP7
1741	chr10	71115580	71115910	+	L1MB8	HK1
1742	chr10	71116667	71117205	+	L1MB8	HK1
1743	chr7	43515446	43516262	+	L1ME4a	HECW1
1744	chr7	123162765	123167101	-	L1PA3	IQUB
1745	chr4	76459433	76460316	+	L1PA5	THAP6
1746	chr22	19065817	19066649	-	L1MB3	DGCR2
1747	chr22	19062974	19063477	-	L1MB3	DGCR2
1748	chr8	66728579	66729395	-	L1MEf	PDE7A
1749	chr18	45378810	45379126	-	L1M5	SMAD2
1750	chr18	45405900	45406930	-	L1ME2z	SMAD2
1751	chr18	45443060	45443305	-	L1M5	SMAD2
1752	chr18	45407636	45408238	-	L1ME2z	SMAD2
1753	chr18	45428552	45428756	-	L1MEg2	SMAD2
1754	chr18	45441517	45441910	-	L1ME3C	SMAD2
1755	chr18	45442305	45442777	-	L1M5	SMAD2
1756	chr18	45428063	45428534	-	L1MEg2	SMAD2
1757	chr18	45408867	45410050	-	L1ME2z	SMAD2
1758	chr18	45443687	45444058	-	L1MEe	SMAD2
1759	chr9	17441051	17442401	+	L1M4c	CNTLN
1760	chr9	17359317	17359597	+	L1M5	CNTLN
1761	chr9	17370004	17374576	+	L1MA3	CNTLN
1762	chr9	17334566	17334924	+	L1PA17	CNTLN
1763	chr7	87528910	87529366	+	L1MB3	DBF4
1764	chr7	87528134	87528935	+	L1MB3	DBF4
1765	chr7	87511426	87512746	+	L1MB3	DBF4
1766	chr4	87715256	87717199	+	L1PA6	PTPN13
1767	chr2	169470929	169476521	+	L1PB1	CERS6
1768	chr2	169409256	169410453	+	L1M7	CERS6
1769	chr11	72720614	72723013	-	L1M2	FCHSD2
1770	chr11	72618940	72619731	-	L1MA3	FCHSD2
1771	chr11	72819916	72823709	-	L1MA3	FCHSD2
1772	chr11	72616325	72618643	-	L1PA6	FCHSD2
1773	chr11	72622889	72623901	-	L1MA3	FCHSD2
1774	chr11	72621895	72622789	-	L1MA3	FCHSD2
1775	chr2	45701142	45701461	-	L1ME4a	SRBD1
1776	chr2	45699888	45700205	-	L1ME4a	SRBD1
1777	chr2	45700565	45701016	-	HAL1	SRBD1
1778	chr8	145971488	145972994	-	L1MC1	ZNF251
1779	chr8	145968749	145969389	-	L1MC1	ZNF251
1780	chr2	242636869	242637217	+	L1MC2	ING5
1781	chr4	170115344	170116002	-	L1ME3A	SH3RF1
1782	chr4	170116066	170116990	-	L1ME3A	SH3RF1
1783	chr4	170134093	170135195	-	L1MC1	SH3RF1
1784	chr4	170135608	170136795	-	L1MC1	SH3RF1
1785	chrX	71644432	71645124	-	L1MB4	HDAC8
1786	chrX	71736842	71737876	-	L1M4	HDAC8
1787	chrX	71643105	71644429	-	HAL1	HDAC8
1788	chrX	71752454	71753245	-	L1MB7	HDAC8
1789	chrX	71621685	71623387	-	L1MB7	HDAC8
1790	chrX	71621378	71621659	-	L1MB7	HDAC8
1791	chr11	74538697	74541082	+	L1PA11	RNF169
1792	chr11	74477300	74477805	+	L1MC5	RNF169
1793	chr11	74541078	74543102	+	L1M4	RNF169
1794	chr11	74536183	74536867	+	L1PA11	RNF169
1795	chr11	74534827	74535623	+	L1PA11	RNF169
1796	chr3	113449326	113450271	-	L1ME1	NAA50
1797	chr3	113450314	113450883	-	L1MB7	NAA50
1798	chr5	36969784	36970206	+	L1ME3C	NIPBL
1799	chr5	36968810	36969760	+	L1ME3C	NIPBL
1800	chr5	36964276	36965914	+	L1MA4	NIPBL
1801	chr5	36970534	36970797	+	L1ME3C	NIPBL
1802	chr5	36967521	36967722	+	L1M5	NIPBL
1803	chr5	37033971	37034925	+	L1ME3F	NIPBL
1804	chr6	151105306	151106069	+	HAL1	PLEKHG1
1805	chrX	71909009	71910173	-	L1MB8	PHKA1-AS1
1806	chrX	71913116	71913926	-	L1MB8	PHKA1-AS1
1807	chrX	71910918	71913117	-	L1MB8	PHKA1-AS1
1808	chr15	100151468	100152338	+	L1MB7	MEF2A
1809	chrX	57449214	57455486	+	L1PB4	FAAH2
1810	chrX	57408004	57411725	+	L1PA4	FAAH2
1811	chr18	61623364	61624477	+	L1PA15	HMSD
1812	chr8	19263878	19264145	+	L1MA3	CSGALNACT1
1813	chr8	19289390	19291210	-	L1MB5	CSGALNACT1
1814	chr8	19286989	19289387	-	L1MB5	CSGALNACT1
1815	chr10	95913017	95914513	+	L1MB7	PLCE1
1816	chr15	50504302	50508802	+	L1PB1	SLC27A2
1817	chr15	50509497	50509970	+	HAL1	SLC27A2
1818	chr2	187521970	187522337	+	L1MEd	ITGAV
1819	chr2	187522357	187522997	+	L1MEd	ITGAV
1820	chr12	106791643	106797749	+	L1PA4	POLR3B
1821	chr12	106758179	106758613	+	L1MB7	POLR3B
1822	chr13	114168560	114168772	+	L1M5	TMCO3
1823	chrX	41430283	41431268	-	L1ME1	CASK
1824	chrX	41703365	41705141	-	L1MB7	CASK
1825	chrX	41431560	41432317	-	L1ME1	CASK
1826	chrX	41757083	41759992	-	L1M1	CASK
1827	chrX	41498840	41499460	-	L1ME1	CASK
1828	chr15	58943310	58946582	-	L1MA2	ADAM10
1829	chr15	58953195	58954541	-	L1MEg	ADAM10
1830	chr15	58950062	58951190	-	L1M5	ADAM10
1831	chr15	58948246	58950057	-	L1MA2	ADAM10
1832	chr7	2023412	2024181	-	L1M5	MAD1L1
1833	chr7	2172936	2174213	-	L1MC2	MAD1L1
1834	chr10	35762711	35768699	+	L1PA3	CCNY
1835	chr11	95613472	95615252	-	L1ME3D	MTMR2
1836	chr11	95603902	95609426	-	L1PA4	MTMR2
1837	chr3	56930192	56931593	-	L1MC4	ARHGEF3
1838	chr15	42947496	42948272	+	L1PB1	STARD9
1839	chr15	42945571	42946631	+	L1ME1	STARD9
1840	chr15	42946605	42947197	+	L1PB1	STARD9
1841	chr9	135193368	135193761	-	L1MEd	SETX
1842	chr9	135148850	135149820	-	L1MB8	SETX
1843	chr11	73922970	73926109	+	L1MA3	PPME1
1844	chr11	73926398	73928304	+	L1MA3	PPME1
1845	chr11	73921899	73922495	+	L1M5	PPME1
1846	chr11	73928616	73931099	+	L1MA3	PPME1
1847	chr7	140522070	140522633	-	L1ME1	BRAF
1848	chr7	140598404	140598942	-	L1ME3B	BRAF
1849	chr7	140522961	140524498	-	L1MB2	BRAF
1850	chr7	140528412	140528965	-	L1MD	BRAF
1851	chr7	140606269	140606985	-	L1ME3B	BRAF
1852	chr7	140529398	140529963	-	HAL1	BRAF
1853	chr7	140528970	140529395	-	L1ME1	BRAF
1854	chr7	140525356	140525659	-	L1MEd	BRAF
1855	chr17	5244581	5245650	+	L1MEe	RABEP1
1856	chr17	5222958	5224322	+	L1MA4	RABEP1
1857	chr1	162551968	162552498	+	L1M5	UAP1
1858	chr14	59961037	59961449	+	L1ME3F	JKAMP
1859	chr14	59960438	59961033	+	L1ME3F	JKAMP
1860	chr5	170403017	170404996	+	L1MB8	RANBP17
1861	chr5	170685165	170686700	+	L1MA4A	RANBP17
1862	chr5	170408739	170410501	+	HAL1	RANBP17
1863	chr5	170498258	170499049	+	L1MD	RANBP17
1864	chr5	170339458	170340202	+	HAL1	RANBP17
1865	chr5	170367552	170368435	+	L1ME3F	RANBP17
1866	chr5	170675813	170678101	+	L1MA4A	RANBP17
1867	chr5	170432149	170433762	+	L1PA4	RANBP17
1868	chr5	170368531	170368930	+	L1ME3F	RANBP17
1869	chrX	47023944	47024632	+	L1MB4	RBM10
1870	chr7	8071350	8074210	+	L1ME1	GLCCI1
1871	chr7	8041014	8041742	+	L1PA6	GLCCI1
1872	chr7	8066433	8066850	+	L1MA2	GLCCI1
1873	chr7	8075511	8077740	+	L1PB4	GLCCI1
1874	chr7	8065202	8065987	+	L1ME1	GLCCI1
1875	chr7	8067137	8071329	+	L1MA2	GLCCI1
1876	chr7	8077738	8079345	+	L1PB4	GLCCI1
1877	chr18	8697206	8697689	-	L1MB7	GACAT2
1878	chr14	69576071	69576987	-	L1ME3	DCAF5
1879	chr14	69598634	69599069	-	L1MB3	DCAF5
1880	chr1	247214582	247216653	-	L1PBa	ZNF670
1881	chr15	79623607	79624288	+	L1M2	TMED3
1882	chr15	79627163	79628182	+	L1M7	TMED3
1883	chr22	47475389	47476716	+	L1MD3	TBC1D22A
1884	chr22	47420778	47421502	+	L1MEc	TBC1D22A
1885	chr22	47230131	47232773	+	L1MA9	TBC1D22A
1886	chr22	47418467	47420357	+	L1MEc	TBC1D22A
1887	chr22	47514101	47514638	+	L1ME4a	TBC1D22A
1888	chr1	230364863	230365687	+	L1ME3C	GALNT2
1889	chr1	230362601	230364347	+	L1ME3C	GALNT2
1890	chr3	17534356	17536164	-	L1PA10	TBC1D5
1891	chr3	17526831	17527992	-	L1PA3	TBC1D5
1892	chr3	17530980	17533933	-	L1PA10	TBC1D5
1893	chr6	1673617	1674790	-	L1MC2	GMDS
1894	chr6	2075038	2075489	-	L1MA4A	GMDS
1895	chr6	1933098	1934899	-	L1MB7	GMDS
1896	chr6	1963589	1963900	-	L1MB7	GMDS
1897	chr6	2075510	2081022	-	L1PA4	GMDS
1898	chr6	2073603	2074902	-	L1MA4A	GMDS
1899	chr17	62261762	62262237	-	L1MB8	TEX2
1900	chr14	65387535	65389006	+	L1ME2	CHURC1
1901	chr5	64142850	64145220	+	L1MA7	CWC27
1902	chr9	7008226	7009271	+	L1M3e	KDM4C
1903	chr9	6966752	6967141	+	L1M5	KDM4C
1904	chrX	24925325	24926277	+	L1ME1	POLA1
1905	chrX	24929563	24930048	+	L1ME1	POLA1
1906	chrX	24807212	24807661	+	L1M3	POLA1
1907	chrX	24924037	24924795	+	L1PB2	POLA1
1908	chr1	225743636	225744918	-	L1ME3A	ENAH
1909	chr1	225750723	225751815	-	L1MEd	ENAH
1910	chr12	96120760	96122242	-	L1MB7	NTN4
1911	chr5	167818807	167819423	+	HAL1	WWC1
1912	chr5	167750570	167751158	+	L1MEf	WWC1
1913	chr5	167765744	167766126	+	L1MA5A	WWC1
1914	chr5	167808835	167809278	+	L1ME3E	WWC1
1915	chr5	167819684	167821379	+	HAL1	WWC1
1916	chr5	167751622	167751999	+	L1MEf	WWC1
1917	chr5	167803409	167805432	+	L1PA16	WWC1
1918	chr3	38275468	38276740	+	L1MB8	OXSR1
1919	chr3	38267198	38267940	+	L1MEd	OXSR1
1920	chr3	38276771	38277328	+	HAL1	OXSR1
1921	chr3	38267940	38268547	+	L1MD3	OXSR1
1922	chr3	17258353	17259927	-	L1MB7	TBC1D5
1923	chr3	17259956	17261107	-	L1M4b	TBC1D5
1924	chr7	138734789	138735013	-	L1M2	ZC3HAV1
1925	chr2	170561143	170561356	+	L1MEg	PHOSPHO2-KLHL23
1926	chr1	41630416	41633397	-	L1MA6	SCMH1
1927	chr1	41633374	41635982	-	L1MA6	SCMH1
1928	chr4	22407364	22408320	-	L1MA4	ADGRA3
1929	chr18	729925	730277	-	L1MEg	YES1
1930	chr17	18697355	18698065	+	L1M6	TVP23B
1931	chr11	1495374	1496543	-	L1MDa	MOB2
1932	chr15	56254007	56254641	-	L1MEf	NEDD4
1933	chr15	56169203	56170297	-	L1MC4a	NEDD4
1934	chr15	42510749	42511724	-	L1MA8	TMEM87A
1935	chr15	42538494	42544578	-	L1PA6	TMEM87A
1936	chr15	42556900	42558343	-	L1PREC2	TMEM87A
1937	chr12	40201770	40203315	-	L1ME2	C12orf40
1938	chr14	69905621	69905912	+	L1M3	SLC39A9
1939	chr12	121234193	121234696	-	L1MEc	SPPL3
1940	chr4	39080319	39080539	+	L1PB1	KLHL5
1941	chr4	39079097	39079726	+	L1PB1	KLHL5
1942	chr2	239107831	239108111	-	L1MC	ILKAP
1943	chr2	239085947	239086604	-	L1MB3	ILKAP
1944	chr17	78838798	78840549	+	L1ME1	RPTOR
1945	chr17	78837141	78837433	+	L1ME1	RPTOR
1946	chr17	78841932	78842902	+	L1ME1	RPTOR
1947	chr17	78837748	78838619	+	L1ME1	RPTOR
1948	chr17	78840676	78841923	+	L1ME1	RPTOR
1949	chr9	88945411	88945648	-	L1MEf	TUT7
1950	chr6	70476059	70479605	-	L1MB7	LMBRD1
1951	chr6	70475119	70476025	-	L1MB7	LMBRD1
1952	chr20	17649197	17649638	-	L1ME3C	RRBP1
1953	chr20	17648326	17648898	-	L1ME3C	RRBP1
1954	chr2	207359542	207364376	+	L1PA4	ADAM23
1955	chr8	105563605	105563966	-	L1PA16	LRP12
1956	chr6	42780780	42781275	+	L1MEc	BICRAL
1957	chr6	42780176	42780487	+	L1MEc	BICRAL
1958	chr11	35724327	35730471	+	L1PA3	TRIM44
1959	chr8	100347721	100349743	+	L1PA3	VPS13B
1960	chr8	100751066	100757211	+	L1PA4	VPS13B
1961	chr8	100215297	100217742	+	L1PA7	VPS13B
1962	chr8	100355819	100356622	+	L1M3	VPS13B
1963	chr8	100535244	100536738	+	L1MB7	VPS13B
1964	chr5	94809280	94809995	-	L1PA16	TTC37
1965	chr5	94809995	94810935	-	L1PA16	TTC37
1966	chr6	147572142	147573922	+	L1PA7	STXBP5
1967	chr6	147591553	147593481	+	L1MEf	STXBP5
1968	chr6	147700737	147701304	+	L1MB7	STXBP5
1969	chr6	147617238	147622488	+	L1M2	STXBP5
1970	chr6	147573918	147576513	+	L1PA7	STXBP5
1971	chr6	147701347	147701993	+	L1MB7	STXBP5
1972	chr11	9981734	9982223	-	L1M5	SBF2
1973	chr11	10136295	10136567	-	L1MEd	SBF2
1974	chr11	10247880	10254001	-	L1PA4	SBF2
1975	chr11	10033989	10034644	-	L1MEf	SBF2
1976	chr9	123396853	123398222	-	L1MA5	MEGF9
1977	chr9	123392426	123393765	-	L1MA5	MEGF9
1978	chr12	9402119	9405951	+	L1PA11	LINC00987
1979	chr5	79762528	79763824	+	L1M4	ZFYVE16
1980	chr2	63754359	63757572	-	L1PA5	WDPCP
1981	chr9	99292862	99293912	-	L1MB3	CDC14B
1982	chr11	71591338	71592373	-	L1M2	DEFB131B
1983	chr1	180019831	180020390	+	L1MD3	CEP350
1984	chr1	179971639	179972234	+	L1MB7	CEP350
1985	chr19	19126689	19126966	-	HAL1	SUGP2
1986	chr1	51965460	51966196	-	L1MB4	EPS15
1987	chrX	57339919	57343574	+	L1P4a	FAAH2
1988	chr12	70182304	70184367	+	L1MA9	RAB3IP
1989	chr10	46061591	46063807	-	L1MA1	MARCH8
1990	chr4	113282428	113288363	+	L1PB1	ALPK1
1991	chr4	113336055	113336505	+	L1MEd	ALPK1
1992	chr3	38446892	38453029	+	L1PA3	XYLB
1993	chr9	36367625	36367849	-	L1ME3B	RNF38
1994	chr9	36349264	36349851	-	L1M3	RNF38
1995	chr4	129078145	129079160	+	L1ME3A	LARP1B
1996	chr4	129051349	129052462	+	L1MC1	LARP1B
1997	chr4	129049007	129049489	+	L1MEg	LARP1B
1998	chr4	129050521	129051221	+	L1MC1	LARP1B
[truncated: 2,189 more rows]

## Sheet: Hela-super-mils
	key_0	start	end	strand	L1	host
0	chr9	20587616	20588817	-	L1PA3	MLLT3
1	chr4	15632545	15634640	-	L1PA6	FBXL5
2	chr7	149304669	149305024	-	L1PREC2	ZNF767P
3	chr17	79666113	79666458	-	L1MC4	HGS
4	chr2	160453055	160453387	-	L1PB1	BAZ2B
5	chr1	167283456	167283734	+	L1MEe	POU2F1
6	chr1	167279344	167279691	+	L1MEe	POU2F1
7	chr7	99498105	99499845	-	L1MEc	TRIM4
8	chr8	146210646	146211338	-	L1PA8	ZNF252P
9	chr15	65874935	65876029	+	L1MB5	INTS14
10	chr15	43373645	43373985	-	L1MC2	UBR1
11	chr5	131681919	131685601	-	L1P2	MIR3936HG
12	chr5	131681250	131681607	-	L1P2	MIR3936HG
13	chr15	30969268	30970226	+	L1PREC2	LOC100288637
14	chr15	51841164	51842151	-	L1PB1	DMXL2
15	chr17	74423230	74423980	-	L1MEe	UBE2O
16	chr2	27613515	27614514	-	L1PA16	PPM1G
17	chr15	50509081	50509453	+	L1PB1	SLC27A2
18	chr4	76903952	76905316	-	L1PA7	SDAD1
19	chr7	99961755	99962005	+	L1MB2	PILRB
20	chr5	17198325	17198963	-	HAL1	BASP1-AS1
21	chr7	99804393	99805458	-	L1MB7	STAG3
22	chr9	15428528	15429997	+	L1MC4a	SNAPC3
23	chr3	196523558	196524053	+	L1MEf	PAK2
24	chr10	72174944	72176054	+	L1MB8	EIF4EBP2
25	chr17	9804487	9804761	+	L1M3	RCVRN
26	chr1	167747818	167748168	+	L1MEc	MPZL1
27	chr4	103780655	103781004	-	L1M3c	UBE2D3
28	chr7	73766193	73766483	+	HAL1	CLIP2
29	chr1	51308924	51309999	-	L1MA4	FAF1
30	chr1	51335153	51335380	-	L1MEc	FAF1
31	chr5	10383241	10383453	+	L1MEd	MARCH6
32	chr5	10384097	10384587	+	L1ME3	MARCH6
33	chr17	78929110	78929463	+	L1ME3C	RPTOR
34	chr2	109496519	109496754	+	L1MC	CCDC138
35	chr6	166790163	166790615	-	L1MC1	MPC1
36	chr12	51212826	51213325	+	L1ME2	ATF1
37	chr12	51193170	51194250	+	L1MB8	ATF1
38	chr2	196589216	196590189	+	L1ME1	SLC39A10
39	chr12	46290706	46291313	+	L1MB3	ARID2
40	chr11	65919711	65920090	+	L1ME2	PACS1
41	chr13	92192619	92192888	+	L1MB7	GPC5
42	chrX	21999449	21999674	+	L1M5	SMS
43	chr12	9322605	9329071	+	L1PA11	PZP
44	chr12	9332822	9333514	+	L1P1	PZP
45	chr10	5825217	5826921	-	L1PBa	GDI2
46	chr2	135110279	135110778	+	L1MB2	MGAT5
47	chr10	115620837	115621640	+	L1M4c	NHLRC2
48	chr10	115620237	115620551	+	L1M4c	NHLRC2
49	chr10	115621938	115622636	+	L1M4c	NHLRC2
50	chr5	133949849	133950181	-	L1MEc	SAR1B
51	chr2	61533028	61533799	-	L1PA5	USP34
52	chr22	36184535	36185053	-	HAL1	RBFOX2
53	chr2	170561357	170561607	+	L1MA5A	PHOSPHO2-KLHL23
54	chr2	136695127	136696169	-	L1PA5	DARS
55	chr1	227338686	227339491	-	L1MB3	CDC42BPA
56	chr11	71681097	71681399	+	L1MB2	RNF121
57	chr4	3379950	3380732	+	L1MA9	RGS12
58	chr11	66546056	66547634	+	L1PA4	C11orf80
59	chr8	27676416	27676662	-	L1M5	PBK
60	chr7	30662754	30663615	+	L1MEf	GARS
61	chr7	23344375	23345012	-	L1MB3	MALSU1
62	chr4	140018052	140018324	-	L1ME3C	ELF2
63	chr3	25811292	25811648	-	L1PB1	NGLY1
64	chr7	154742150	154742840	+	L1MC1	PAXIP1
65	chr1	84596087	84596418	+	L1MEf	PRKACB
66	chr18	9794841	9796385	+	L1PB1	RAB31
67	chr8	128204486	128206885	-	L1PA3	CASC19
68	chr12	44145010	44145967	-	L1PA5	PUS7L
69	chr4	39285240	39285935	-	L1MEf	WDR19
70	chr3	123677673	123678486	-	L1MB1	CCDC14
71	chr4	48762325	48762686	-	L1M4	FRYL
72	chr4	48672494	48673234	-	L1MA3	FRYL
73	chr3	47509244	47510431	-	L1PA5	SCAP
74	chr3	47489523	47489929	-	L1MB5	SCAP
75	chr1	212228332	212233796	+	L1MA4A	DTL
76	chr1	212234095	212234407	+	L1MA4A	DTL
77	chr15	35220434	35221839	-	L1PA8A	AQR
78	chr20	1316453	1316690	+	L1PB2	SDCBP2-AS1
79	chr19	15494418	15494734	-	L1M1	AKAP8L
80	chr1	113478416	113478622	-	L1MEg	SLC16A1
81	chr16	74995244	74996771	-	L1PA10	WDR59
82	chr19	45364185	45364705	+	L1M4	NECTIN2
83	chr19	45364705	45365390	+	L1PA10	NECTIN2
84	chr3	136553653	136554964	-	L1MC4	SLC35G2
85	chr6	151297708	151297993	+	L1M5	MTHFD1L
86	chr18	44659367	44660485	-	L1PA5	HDHD2
87	chr15	59475719	59476215	-	L1MA2	MYO1E
88	chr10	60291150	60292022	+	L1M4c	BICC1
89	chr18	12627076	12628869	-	L1PA6	SPIRE1
90	chr5	102216077	102216604	+	L1M5	PAM
91	chr2	69288120	69288447	+	HAL1	ANTXR1
92	chr9	6579008	6579285	-	L1MD	GLDC
93	chr9	2630749	2631861	+	L1MA4A	VLDLR
94	chr15	92540220	92541401	+	L1PA16	SLCO3A1
95	chr16	14577709	14577923	-	L1PB2	PARN
96	chr11	44234617	44235452	+	L1MDa	EXT2
97	chr3	100070066	100071083	+	L1PA3	NIT2
98	chr8	12420860	12422010	-	L1PB1	LOC729732
99	chr1	53374632	53374960	+	L1MB4	ECHDC2
100	chr3	194388915	194389223	-	L1MB8	LSG1
101	chr2	61248198	61249617	+	L1P2	PEX13
102	chr14	96821152	96821781	-	L1PA11	ATG2B
103	chr14	96820466	96821125	-	L1PA11	ATG2B
104	chr7	98620715	98621341	+	L1M4c	LOC101927550
105	chr7	111155388	111155761	-	L1MEd	IMMP2L
106	chr9	95597967	95599022	-	L1ME1	ANKRD19P
107	chr7	5684761	5685214	-	L1ME3C	RNF216
108	chr20	33619339	33619704	-	L1M4b	TRPC4AP
109	chr11	43361476	43362766	+	L1MA5A	API5
110	chr11	43362821	43363396	+	L1MA5A	API5
111	chr1	42662597	42662891	-	L1M6	FOXJ3
112	chr7	90490841	90491486	+	L1MC4	CDK14
113	chr7	23437649	23438900	-	L1PA3	IGF2BP3
114	chr20	44425894	44427132	+	L1PA4	DNTTIP1
115	chr16	46712408	46712737	-	L1M5	VPS35
116	chr2	205422983	205424918	+	L1PA6	PARD3B
117	chr3	100442157	100442609	+	L1MEd	TFG
118	chr11	66704753	66705242	-	L1M4c	PC
119	chr8	1817641	1817982	+	L1MEg	ARHGEF10
120	chr2	11408699	11409355	-	L1M4c	ROCK2
121	chrX	24930060	24930763	+	L1ME1	POLA1
122	chr9	6447606	6447948	+	HAL1	UHRF2
123	chr3	142468485	142469709	+	L1PA7	TRPC1
124	chr4	89717786	89718018	-	L1M6	FAM13A
125	chr1	1644646	1645800	-	L1MEf	CDK11A
126	chr11	73922609	73922968	+	L1M5	PPME1
127	chr2	27872237	27872758	-	L1ME1	GPN1
128	chr11	43489330	43489819	+	L1MEg	TTC17
129	chr1	225171061	225173318	+	L1PB1	DNAH14
130	chrX	118130917	118132578	+	L1PB1	LONRF3
131	chr9	115240277	115240796	+	L1M3b	C9orf147
132	chr4	57364371	57366545	+	L1PA7	SRP72
133	chr5	154245068	154245431	+	L1M4	CNOT8
134	chr7	148444832	148445106	+	L1MEe	CUL1
135	chr22	31290236	31290482	+	L1MEe	OSBP2
136	chr22	31290662	31290997	+	L1MEe	OSBP2
137	chr17	45037471	45038340	+	L1ME1	GOSR2
138	chr1	55191303	55192053	+	L1M4	TTC4
139	chr20	46141341	46141619	+	L1ME3A	NCOA3
140	chr16	1744443	1744980	+	L1MB4	JPT2
141	chr16	1746548	1747165	+	L1MB4	JPT2
142	chr10	22275404	22275677	-	L1MB7	DNAJC1
143	chr5	102184381	102184929	+	HAL1	PAM
144	chr1	110097574	110098116	+	L1PB	GNAI3
145	chr3	121550881	121551174	-	L1M5	IQCB1
146	chr11	66125963	66126605	-	L1MB4	LOC102724064
147	chr11	95544076	95544756	+	L1PA5	CEP57
148	chr1	1581504	1582568	-	L1MEf	CDK11B
149	chr3	100475893	100476559	+	HAL1	ABI3BP
150	chr6	97707824	97708965	-	L1MC4	MMS22L
151	chr22	20803031	20803311	-	L1MD1	KLHL22
152	chr7	100951610	100952054	+	L1M2	LOC101927746
153	chr19	36706971	36707260	+	L1MC4a	ZNF146
154	chr11	73856123	73856858	-	L1PREC2	C2CD3
155	chr3	4865060	4865470	+	L1MA4A	ITPR1
156	chr10	89087289	89087622	-	L1MCa	NUTM2A-AS1
157	chr10	89087627	89087920	-	L1MCa	NUTM2A-AS1
158	chr2	75094272	75094531	+	L1PB1	HK2
159	chr4	184048464	184048906	+	L1MA9	WWC2
160	chr5	93667934	93669429	-	L1PA7	KIAA0825
161	chr5	93770833	93772715	-	L1PA12	KIAA0825
162	chr8	22915217	22915477	-	L1MEe	TNFRSF10B
163	chr2	152342544	152343526	+	L1MB7	NEB
164	chr4	99350434	99350802	+	L1PB1	RAP1GDS1
165	chr16	89607019	89607371	+	L1MD	SPG7
166	chr2	96598509	96599565	-	L1PA7	ANKRD36C
167	chr4	129989006	129989366	-	L1PB1	SCLT1
168	chr16	53285799	53287124	+	L1PB1	CHD9
169	chr16	53313424	53314590	+	L1PB1	CHD9
170	chr16	53324782	53325143	+	L1MEd	CHD9
171	chr11	78264635	78265546	-	L1PA14	LOC101928896
172	chr17	61373632	61374357	+	L1MB5	TANC2
173	chr20	21149003	21150322	+	L1PA4	KIZ
174	chr8	38169143	38169757	-	L1MB3	NSD3
175	chr17	38989866	38990266	+	L1MA4	TMEM99
176	chr7	51178242	51178800	-	L1PB1	COBL
177	chr16	89432562	89432958	-	L1PA14	ANKRD11
178	chr2	28992614	28992852	+	L1ME3	PPP1CB
179	chr5	12605966	12606580	+	L1MEg	LINC01194
180	chr10	65360923	65361331	+	HAL1	REEP3
181	chr7	43836063	43836588	+	L1M4c	BLVRA
182	chr7	43835747	43836061	+	L1M4c	BLVRA
183	chr1	153823743	153824092	-	L1MB1	GATAD2B
184	chr1	116600703	116601733	+	L1PB1	SLC22A15
185	chr1	116601737	116602220	+	L1ME1	SLC22A15
186	chr18	1347782	1347993	-	L1M4	LINC00470
187	chr18	33773311	33773774	+	L1M4	MOCOS
188	chr19	16670479	16671391	-	L1MD2	SLC35E1
189	chr20	62301757	62302007	+	L1ME1	RTEL1
190	chr20	62300509	62301024	+	L1M5	RTEL1
191	chr20	62302194	62302405	+	L1ME1	RTEL1
192	chr7	77454844	77455190	+	HAL1b	PHTF2
193	chr6	151735575	151735963	+	L1MDa	RMND1
194	chr22	50641313	50641520	+	L1M4	SELENOO
195	chr22	50641810	50642606	+	L1M4	SELENOO
196	chr21	38756230	38757227	+	L1MEc	DYRK1A
197	chr7	92283220	92283742	-	L1M6	CDK6
198	chr10	106018051	106018352	+	L1MB1	GSTO1
199	chr11	66957324	66957598	+	L1M4c	KDM2A
200	chr5	43059214	43060683	+	L1PA6	LOC648987
201	chr22	46352426	46352705	+	L1ME3	WNT7B
202	chr22	46349389	46350322	+	L1MB5	WNT7B
203	chr17	37502949	37504239	-	L1PA5	FBXL20
204	chr14	105867733	105868080	+	L1PA5	TEX22
205	chr1	214583131	214583632	-	L1MA7	PTPN14
206	chr17	80070361	80070847	-	L1MEc	CCDC57
207	chr7	66154112	66154507	+	L1M4	RABGEF1
208	chr7	105117103	105117687	-	L1MB3	PUS7
209	chrX	106071058	106074212	+	L1PA3	TBC1D8B
210	chr10	89666324	89666886	+	HAL1	PTEN
211	chr12	122696919	122697126	-	HAL1	DIABLO
212	chrX	102170147	102171193	+	L1PB1	LINC00630
213	chr2	239777943	239778317	+	L1MB3	TWIST2
214	chr15	91277965	91278467	+	L1MC4a	BLM
215	chr6	151106182	151106470	+	HAL1	PLEKHG1
216	chr14	24451699	24453255	+	L1PA7	DHRS4L2
217	chr1	93923987	93924264	+	L1MA8	FNBP1L
218	chr7	98523728	98524315	+	L1MEg	TRRAP
219	chr17	18696926	18697175	+	L1M6	TVP23B
220	chr12	42618181	42619942	-	L1PA7	YAF2
221	chr5	38522384	38522588	-	L1MA4A	LIFR
222	chr18	60598441	60598845	+	L1PA17	PHLPP1
223	chr15	44184545	44184950	+	L1MB7	FRMD5
224	chr14	51127629	51128868	-	L1MA4A	SAV1
225	chr1	214471223	214472213	+	L1PA16	SMYD2
226	chr14	34987837	34988201	-	L1M3f	EAPP
227	chr5	130822117	130822413	-	HAL1	RAPGEF6
228	chr5	1806763	1807572	+	L1MB3	NDUFS6
229	chr10	6012061	6012375	-	L1MEc	IL15RA
230	chr11	74535890	74536199	+	L1PA11	RNF169
231	chr7	43748074	43748626	-	L1ME3A	COA1
232	chr4	87909614	87911314	+	L1PA7	AFF1
233	chr7	65185420	65187094	-	L1PA4	LOC441242
234	chr3	129566268	129567267	-	L1ME1	TMCC1
235	chr21	45164444	45165018	+	L1MB4	PDXK
236	chr16	1367255	1367503	+	L1M5	UBE2I
237	chr7	43667891	43669122	-	L1ME2	COA1
238	chr17	40416219	40417309	-	L1PA3	STAT5B
239	chr8	126039489	126040010	+	L1PB1	WASHC5
240	chr12	45785111	45785354	+	L1M5	ANO6
241	chr17	35354606	35355531	+	L1PB1	AATF
242	chr4	110158814	110159381	-	L1MB3	COL25A1
243	chr10	47138925	47139994	-	L1P4	LINC00842
244	chr2	240045831	240046197	-	L1MB7	HDAC4
245	chr8	101561792	101562787	-	L1MC1	ANKRD46
246	chr13	60999307	60999786	+	L1MC4	TDRD3
247	chr7	129363691	129364669	+	L1MB2	NRF1
248	chr1	178380329	178380689	+	L1PB1	RASAL2
249	chr7	24754543	24755121	+	L1MA9	GSDME
250	chr8	8093031	8093259	-	L1MD2	FAM86B3P
251	chr22	20915319	20915525	+	L1MEd	MED15
252	chr10	104714592	104715631	+	L1P1	CNNM2
253	chr9	94988502	94988740	-	L1M5	IARS
254	chr13	73476162	73476523	+	L1PB1	PIBF1
255	chr13	73475191	73475544	+	L1PB1	PIBF1
256	chr9	88599523	88599862	+	L1MB8	NAA35
257	chr8	19572268	19572491	-	L1PA15	CSGALNACT1
258	chr8	19571773	19572267	-	L1MCc	CSGALNACT1
259	chr18	74840695	74841037	-	L1M5	MBP
260	chr10	11904138	11904410	+	L1M5	PROSER2-AS1
261	chr16	15174579	15175792	-	L1MB8	RRN3
262	chr2	233206077	233206382	+	HAL1	DIS3L2
263	chr2	203550223	203551252	+	L1ME1	FAM117B
264	chr3	136597998	136598247	+	HAL1	NCK1
265	chr17	33930580	33930783	+	L1MC5	AP2B1
266	chr15	101163621	101164666	+	L1MA4A	ASB7
267	chr15	89796786	89797155	+	L1MC4	FANCI
268	chr15	56512729	56513626	-	L1PA15	RFX7
269	chr12	42585112	42585330	-	L1M5	YAF2
270	chr2	257791	258410	-	L1ME2	SH3YL1
271	chr16	4749550	4749911	-	L1M4	ANKS3
272	chr17	75340008	75340771	+	L1MB3	SEPT9
273	chr12	52568856	52569181	-	L1MC5	KRT80
274	chr8	25207457	25207720	+	L1MA9	DOCK5
275	chr7	97996478	97996682	-	L1MD2	BAIAP2L1
276	chr11	18606737	18607173	-	L1M5	UEVLD
277	chr17	41288186	41289458	+	L1PA5	NBR2
278	chr10	124649824	124650499	+	L1MD2	LOC399815
279	chr22	26893861	26894228	+	L1PB1	TFIP11
280	chr7	97785188	97785496	+	L1MD1	LMTK2
281	chr2	239108110	239108351	-	L1M5	ILKAP
282	chr5	179310159	179310796	-	L1M7	TBC1D9B
283	chr8	128846406	128846971	+	L1PA8	PVT1
284	chr7	792273	792863	+	L1MD	DNAAF5
285	chr12	79786584	79787623	-	L1PA6	SYT1
286	chr14	50775740	50775969	-	L1MD	L2HGDH
287	chr5	667222	667939	+	L1MD	TPPP
