# Supplementary material for: RNA m6A modification orchestrates a LINE-1–host interaction that facilitates retrotransposition and contributes to long gene vulnerability
Source: Cell Res. 2021 Jun 9;31(8):861–85. doi: 10.1038/s41422-021-00515-8 (PMC8324889; doi:10.1038/s41422-021-00515-8)
Supplement: Supplementary file 16 — Table S4 [file 41422_2021_515_MOESM16_ESM.xlsx]

## Sheet: Primers
Supplementary Table 4 - Oligonucleotide, siRNA/shRNA and other sequences used in this paper.
Used for	Name	Sequence
RT-qPCR primers	GAPDH-mRNA-F	CCTGTTCGACAGTCAGCCGCATC
	GAPDH-mRNA-R	GGTGACCAGGCGCCCAATACG
	METTL3-mRNA-F	CAAGCTGCACTTCAGACGAA
	METTL3-mRNA-R	GCTTGGCGTGTGGTCTTT
	METTL14-mRNA-F	AGAAACTTGCAGGGCTTCCT
	METTL14-mRNA-R	TCTTCTTCATATGGCAAATTTT CTT
	PCIF1_mRNA_F	CTCTGCCTTTGAGAGGTTCCTG
	PCIF1_mRNA_R	AGCACTCGAAGCTGACGCCAAA
	PSMA1-mRNA-F	ATGGTCAGCTCTCAGCAAGG
	PSMA1-mRNA-R	GGGGCTCCAAACAGTGACAT
	PSMA1-sMIL-F	AAAGAATGCCAATGTGAAAGCC
	PSMA1-sMIL-R	TTTTCCCAGGTAGTCTGTCATG
	SAFB-mRNA-F	TAACCACCTGCACAAGACGGAG
	SAFB-mRNA-R	GTCACTGTTGCTCGACTTCTCC
	SAFB2-mRNA-F	GCAAGTATGGGAAGGTTGTCGG
	SAFB2-mRNA-R	GTTCTGTGGAGATGGCTGATGC
	YTHDC1-mRNA-F	CAAAGCGAAGGGTGTATGGT
	YTHDC1-mRNA-R	TCCTCCGTGATGTGATTCTG
	ZRANB3-mRNA-F	GATGTTGCCGTAGCCTCAATGG
	ZRANB3-mRNA-R	GGACACAGGCTCCATCTTCAAG
	ZRANB3-sMIL-F	AGCCACATGACCTGAGTTTGTG
	ZRANB3-sMIL-R	GGTCTTCTGAGTTGATCTCGCT
	L1HS-5UTR-F	GAACAGCTCCGGTCTACAGC	This is L1HS primer if not specific indicated
	L1HS-5UTR-R	TCACCCCTTTCTTTGACTCG	This is L1HS primer if not specific indicated
	L1HS-3UTR-F	ACACTCTGGGGACTGTGGTGGG
	L1HS-3UTR-R	TGCGCTGCACCCACTAATGT
	L1PA2-3UTR-F	ACACTCTGGGGACTGTGGTGGG
	L1PA2-3UTR-R	TGCGCTGCACCCACTAACTC
	L1HS-Ta-TTC28-F	ATACCTAATGCTAGATGACACA
	L1HS-Ta-TTC28-R	TTAATAAGGCCGGGTACTTAGG
	18S-rRNA-F	GTAACCCGTTGAACCCCATT
	18S-rRNA-R	CCATCCAATCGGTAGTAGCG
	U1-F	ACTTACCTGGCAGGGGAGATA
	U1-R	CCCCCACTACCACAAATTATG
	Reporter-Neo-F1	TGACAACGTCGAGCACAGCTGC
	Reporter-Neo-R1	GCTGTTGACCCCTTTCCCGCAA
	Reporter-Neo-R2	GGGCGCCCGGTTCTTTTTGTCA
RNA pulldown probe synthesis	L1HS-T7-F	GCTTAATACGACTCACTATAGGGgggaaaaaacagaacagaaaaactgg
	L1HS-T7-R	GATTTGAGACGGAATTCtcaattcccacctatgagtgag
	Control-T7-F	GCTTAATACGACTCACTATAGGGGGCAAGAAGCAGAACCGCAAG
	Control-T7-R	CGAGTTCTTCTGAGGGGATTTGAGACGGAATTCTTAG
	L1HS-F1-F-T7	GCTTAATACGACTCACTATAGGGgggaggaggagccaagatgg
	L1HS-F1-R	tggtgatgtacagatgggttttcggt
	L1HS-F2-F-T7	GCTTAATACGACTCACTATAGGGactggaaactctaaaacgcagagc
	L1HS-F2-R	tgatgttagctggtgattttgctca
	L1HS-F3-F-T7	GCTTAATACGACTCACTATAGGGctgcaattaaaagacacagactggca
	L1HS-F3-R	tgtgtctctatttccttcagttctgc
	L1HS-F4-F-T7	GCTTAATACGACTCACTATAGGGaatcaatgaatccaggagctggt
	L1HS-F4-R	ttccttgagcagtggtttgtagt
	L1HS-F5-F-T7	GCTTAATACGACTCACTATAGGGtggaagaacattccatgctcatg
	L1HS-F5-R	tccacatcctctccagcacctgt
	L1HS-F6-F-T7	GCTTAATACGACTCACTATAGGGcagtgtggcgattcctcaggga
	L1HS-T7-F2	GCTTAATACGACTCACTATAGGGTCAGGCAACATCTCTTCCTAGC	Used in Figure S6h
	L1HS-T7-R2	ACTCCAGGTGAACAAGTCGG	Used in Figure S6h
	PSMA1-superMIL-L1PA6-T7-F	GCTTAATACGACTCACTATAGGGTGGCAGTCACCTGAAATAGGG	Used in Figure S6h
	PSMA1-superMIL-L1PA6-T7-R	TGGGTCTACTTATGGGTTGAAAAA	Used in Figure S6h
	PSMA1-negative-intron-F	GCTTAATACGACTCACTATAGGGGTGTGCGCTGAACCATAAGC	Used in Figure S6h
	PSMA1-negative-intron-R	AAACTAGCCTTATCTGCACCCA	Used in Figure S6h
Crispr-Cas9 Knockout	PSMA1_superMIL_sgRNA_1	ACCTGTGTGAACATATGGAG
guide-RNA sequence	PSMA1_superMIL_sgRNA_2	CAACCCTGGACAGTACCAGG
	ZRANB3_superMIL_sgRNA_1	TTTACTTATAGCAAGGCGGG
	ZRANB3_superMIL_sgRNA_2	ATATAAAGGCTGTGAACCGG
	ZRANB3_MIL_sgRNA_1	GAATGGCTTGCCTCTCTGGG
	ZRANB3_MIL_sgRNA_2	GGCAGACAATAGGATAGTAC
	ZRANB3_ASL1_sgRNA_1	AGGAAGCTGTTAATTAGGCT
	ZRANB3_ASL1_sgRNA_2	ATTATTGGGAGTAGTGGAGC
CRISPR interference (CRISPRi)	PSMA1-p-sgRNA-1	GGGACTGAAAGAGAAGGACG
guide-RNA sequence	PSMA1-p-sgRNA-2	TGGCTGCAACAGTTACCTCA
Primer or sequence for cloning
L1HS RRACH mutantion sequence	Covering from 295bp of ORF1 to the end of ORF2	GAGCTACGTGAAGAATGCAGAAGCCTCAGGAGCCGATGCGATCAACTGGAAGAAAGGGTATCAGCAATGGAAGATGAAATGAATGAAATGAAGCGAGAAGGGAAGTTTAGAGAAAAAAGAATAAAAAGAAATGAGCAAAGCCTCCAAGAAATATGGGATTATGTGAAAAGACCAAATCTACGTCTGATTGGTGTACCTGAAAGTGATGTGGAGAATGGAACCAAGTTGGAAAACACTCTGCAGGATATTATCCAGGAGAATTTCCCCAATCTAGCAAGGCAGGCCAACGTTCAGATTCAGGAAATACAGAGAACGCCACAAAGATACTCCTCGAGAAGAGCAACTCCAAGGCACATAATTGTCAGATTCACCAAAGTTGAAATGAAGGAAAAAATGTTA…
Recombinant SAFB expression	pFastBac-SAFB1-F	tacttccaatccaatGCAgcggagactctgtcaggcctaggtg
	pFastBac-SAFB1-R	ttatccacttccaatGTTATTAtcagtagcggcgagtgaagcgggcatc
dCasRX-FTO/FTOmut	non-targeting gRNA (NT)	ACAGCAAATATTGCAGAACAGCC
guide-RNA sequences	ZRANB3 Super-MIL gRNA	CAGACACTAGGATTGCAACCCCT
Competition RNA sequences	L1HS	ATGTACCCATACGATGTTCCAGATTACGCTGGGAAAAAACAGAACAGAAAAACTGGAAACTCTAAAACGCAGAGCGCCTCTCCTCCTCCAAAGGAACGCAGTTCCTCACCAGCAACAGAACAAAGCTGGATGGAGAATGATTTTGACGAGCTGAGAGAAGAAGGCTTCAGACGATCAAATTACTCTGAGCTACAGGAGGACATTCAAACCAAAGGCAAAGAAGTTGAAAACTTTGAAAAAAATTTAGAAGAATGTATAACTAGAATAACCAATACAGAGAAGTGCTTAAAGGAGCTGATGGAGCTGAAAACCAAGGCTCGAGAACTACGTGAAGAATGCAGAAGCCTCAGGAGCCGATGCGATCAACTGGAAGAAAGGGTATCAGCAATGGAAGATGAA…
	Reverse complement L1HS	GATTTGAGACGGAATTCTCAATTCCCACCTATGAGTGAGAATATGCGGTGTTTGGTTTTTTGTTCTTGCGATAGTTTACTGAGAATGATGGTTTCCAATTTCATCCATGTCCCTACAAAGGATATGAACTCATCATTTTTTATGGCTGCATAGTATTCCATGGTGTATATGTGCCACATTTTCTTAATCCAGTCTATCATTGTTGGACATTTGGGTTGGTTCCAAGTCTTTGCTATTGTGAATAGTGCCGCAATAAACATACGTGTGCAAGTGTCTTTATAGCAGCATGATTTATAGTCCTTTGGGTATATACCCAGTAATGGGATGGCTGGGTCAAATGGTATTTCTAGTTCTAGATCCCTGAGGAATCGCCACACTGACTTCCACAATGGTTGAACT…
	Control	ATGGGCAAGAAGCAGAACCGCAAGACCGGCAACAGCAAGACCCAGAGCGCCAGCCCCCCCCCCAAGGAGCGCAGCAGCAGCCCCGCCACCGAGCAGAGCTGGATGGAGAACGACTTCGACGAGCTGCGCGAGGAGGGCTTCCGCCGCAGCAACTACAGCGAGCTGCGCGAGGACATCCAGACCAAGGGCAAGGAGGTGGAGAACTTCGAGAAGAACCTGGAGGAGTGCATCACCCGCATCACCAACACCGAGAAGTGCCTGAAGGAGCTGATGGAGCTGAAGACCAAGGCCCGCGAGCTGCGCGAGGAGTGCCGCAGCCTGCGCAGCCGCTGCGACCAGCTGGAGGAGCGCGTGAGCGCaATGGAGGACGAGATGAACGAGATGAAGCGCGAGGGCAAG…
probe sequence for Northern blot	RNA probe sequence	TTCTGTTGCTGGTGAGGAACTGCGTTCCTTTGGAGGAGGAGAGGCGCTCTGCGTTTTAGAGTTTCCAGTTTTTCTGTTCTGTTTTTTCCCAGCGTAATCTGGAACATCGTATGGGTACAT

## Sheet: shRNA information
Symbol	RefSeq ID	Clone ID	shRNA Oligo Seq	Clone Name	Company
SAFB	NM_002967	TRCN0000022102	CCGGGCAGATTGTGTCGAAGACGATCTCGAGATCGTCTTCGACACAATCTGCTTTTT	NM_002967.2-486s1c1	Sigma
SAFB	NM_002967	TRCN0000022099	CCGGGCGCTACCATTCTGACTTTAACTCGAGTTAAAGTCAGAATGGTAGCGCTTTTT	NM_002967.2-2255s1c1	Sigma
SAFB2	NM_014649	TRCN0000075053	CCGGGCCACCATGTTGTAGCTCAATCTCGAGATTGAGCTACAACATGGTGGCTTTTTG	NM_014649.1-3002s1c1	Sigma
RBM15	NM_022768	TRCN0000074705	CCGGCGCGGAATACAAGACTCTGAACTCGAGTTCAGAGTCTTGTATTCCGCGTTTTTG	NM_022768.4-581s1c1	Sigma
METTL3	NM_019852	TRCN0000034717	CCGGGCCAAGGAACAATCCATTGTTCTCGAGAACAATGGATTGTTCCTTGGCTTTTTG	NM_019852.2-849s1c1	Sigma
ALKBH5	NM_017758	TRCN0000064783	CCGGGAAAGGCTGTTGGCATCAATACTCGAGTATTGATGCCAACAGCCTTTCTTTTTG	NM_017758.2-1625s1c1	Sigma
YTHDC1	NM_133370	TRCN0000243989	CCGGTGCCTCCAGAGAACCTTATAACTCGAGTTATAAGGTTCTCTGGAGGCATTTTTG	NM_133370.2-713s21c1	Sigma
YTHDC1	NM_133370	TRCN0000243987	CCGGTGGATTTGCAGGCGTGAATTACTCGAGTAATTCACGCCTGCAAATCCATTTTTG	NM_133370.2-1638s21c1	Sigma

## Sheet: siRNA information
Name	shRNA Oligo Seq	Catlog number	Start site on Target RNA	Company
siRNA Control		SIC002	NA	sigma
siALKBH5 - a	NM_017758	SASI_Hs02_00350577	1700	sigma
siALKBH5 - b	NM_017758	SASI_Hs01_00013940	1371	sigma
siMETTL3 -a	NM_019852	SASI_Hs01_00044317	826	sigma
siMETTL3 -b	NM_019852	SASI_Hs01_00044321	1467	sigma
siMETTL14 -a	NM_020961	SASI_Hs01_00179440	1258	sigma
siSAFB	NM_002967	SASI_Hs01_00046598	1595	sigma
siSAFB2	NM_014649	SASI_Hs01_00170165	626	sigma
siYTHDC1 - a	NM_133370	SASI_Hs01_00115890	1790	sigma
siYTHDC1 - b	NM_133370	SASI_Hs02_00363063	1582	sigma
siPCIF1	NM_022104	SASI_Hs01_00224013	485	sigma

## Sheet: Spike-in information
Origin	No.	Amplicon	Length	Designed methylation ratio
Luc2	Luc_S1	aacattaagaagggcccagcgccattctacccactcgaagacgggaccgccggcgagcagctgcacaaagccatgaagcgctacgccctggtgcccggcaccatcgcctttaccgacgcacatatcgaggtggacattacctacgccgagtacttcgagatgagcgttcggctggcagaagctatgaagcgctatgggctgaatacaaaccatcggatcgtggtgtgcagcgagaatagcttgcagttcttcatgcc	257	0
	Luc_S2	gatcatccccgacaccgctatcctcagcgtggtgccatttcaccacggcttcggcatgttcaccacgctgggctacttgatctgcggctttcgggtcgtgctcatgtaccgcttcgaggaggagctattcttgcgcagcttgcaagactataagattcaatctgccctgctggtgcccacactatttagcttcttcgctaagagcactctcatcgacaagtacgacctaagcaacttgcacgagatcgccagc	253	0.25
	Luc_S3	ctcagcaaggaggtaggtgaggccgtggccaaacgcttccacctaccaggcatccgccagggctacggcctgacagaaacaaccagcgccattctgatcacccccgaaggggacgacaagcctggcgcagtaggcaaggtggtgcccttcttcgaggctaaggtggtggacttggacaccggtaagacactgggtgtgaaccagcgcggcgagctgtgcgtccgtggccccatgatcatgagcggctacgttaacaaccc	260	0.5
	Luc_S4	gcacttcttcatcgtggaccggctgaagagcctgatcaaatacaagggctaccaggtagccccagccgaactggagagcatcctgctgcaacaccccaacatcttcgacgccggggtcgccggcctgcccgacgacgatgccggcgagctgcccgccgcagtcgtcgtgctggaacacggtaaaaccatgaccgagaaggagatcgtggactatgtggccagccaggttacaaccgccaagaagctgcgcggtggtgtt	259	0.75
AmpR	Amp_S1	gagtattcaacatttccgtgtcgcccttattcccttttttgcggcattttgccttcctgtttttgctcacccagaaacgctggtgaaagtaaaagatgctgaagatcagttgggtgcacgagtgggttacatcgaactggatctcaacagcggtaagatccttgagagttttcgccccgaagaacgttttccaat	195	1
	Amp_S2	ttaaagttctgctatgtggcgcggtattatcccgtgttgacgccgggcaagagcaactcggtcgccgcatacactattctcagaatgacttggttgagtactcaccagtcacagaaaagcatcttacggatggcatgacagtaagagaattatgcagtgctgccataaccatgagtgataacactgcggccaacttacttctgacaa	207	0.75
	Amp_S3	ggaggaccgaaggagctaaccgcttttttgcacaacatgggggatcatgtaactcgccttgatcgttgggaaccggagctgaatgaagccataccaaacgacgagcgtgacaccacgatgcctgcagcaatggcaacaacgttgcgcaaactattaactggcgaactacttactctagcttcccggcaaca	191	0.5
	Amp_S4	attaatagactggatggaggcggataaagttgcaggaccacttctgcgctcggcccttccggctggctggtttattgctgataaatctggagccggtgagcgtgggtctcgcggtatcattgcagcactggggccagatggtaagccctcccgtatcgtagttatctacacgacggggagtcaggcaactatggatga	198	0.25
KanR	Kan_S1	attgcacgcaggttctccggccgcttgggtggagaggctattcggctatgactgggcacaacagacaatcggctgctctgatgccgccgtgttccggctgtcagcgcaggggcgcccggttctttttgtcaagaccgacctgtccggtgccctgaatgaactccaagacgaggcagcgcggctatcgtggctggccacgacgggcgttccttgcgcagctgtgctcga	228	1
	Kan_S2	gttgtcactgaagcgggaagggactggctgctattgggcgaagtgccggggcaggatctcctgtcatctcaccttgctcctgccgagaaagtatccatcatggctgatgcaatgcggcggctgcatacgcttgatccggctacctgcccattcgaccaccaagcgaaacatcgcatcgagcgagcacgtactcggatggaagccggtcttgtcgat	216	0
HygR	Hygr_S1	aaagcctgaactcaccgcgacgtctgtcgagaagtttctgatcgaaaagttcgacagcgtctccgacctgatgcagctctcggagggcgaagaatctcgtgctttcagcttcgatgtaggagggcgtggatatgtcctgcgggtaaatagctgcgccgatggtttctacaaagatcgttatgtttatcggcactttgcatcggccgcgctcccgattccggaagtgcttgacattggggagttcagcgagagcctgacctattgcatctcccgccgtgcacagggtgtcacgttgcaagacctgcctga	310	0
	Hygr_S2	aaccgaactgcccgctgttctcgagccggtcgcggaggcgatggatgcgatcgctgcggccgatcttagccagacgagcgggttcggcccattcggaccgcaaggaatcggtcaatacactacatggcgtgatttcatatgcgcgattgctgatccccatgtgtatcactggcaaactgtgatggacgacaccgtcagtgcgtccgtcgcgcaggctctcgatgagctgatgctttgggccgaggactgccccgaagtccggcacctcgtgcatgcggatttcggctcca	290	1
	Hygr_S3	agcggtcattgactggagcgaggcgatgttcggggattcccaatacgaggtcgccaacatcctcttctggaggccgtggttggcttgtatggagcagcagacgcgctacttcgagcggaggcatccggagcttgcaggatcgccgcgcctccgggcgtatatgctccgcattggtcttgaccaactctatcagagcttggttgacggcaatttcgatgatgcagcttgggcgcagggtcgatgcgacgcaatcgtccgatccggagccgggactgtcgggcgtacacaaatcgcccgca	299	0.5
EGFP	Egfp_S1	tggtgagcaagggcgaggagctgttcaccggggtggtgcccatcctggtcgagctggacggcgacgtaaacggccacaagttcagcgtgtccggcgagggcgagggcgatgccacctacggcaagctgaccctgaagttcatctgcaccaccggcaagctgcccgtgccctggcccaccctcgtgaccaccctgacctacggcgtgcagtgcttcagccgctaccccgaccacatgaagcagcacgacttcttcaagtccgccatgcccgaaggctacgtccaggagcgca	291	0.25
	Egfp_S2	aggtgaagttcgagggcgacaccctggtgaaccgcatcgagctgaagggcatcgacttcaaggaggacggcaacatcctggggcacaagctggagtacaactacaacagccacaacgtctatatcatggccgacaagcagaagaacggcatcaaggtgaacttcaagatccgccacaacatcgaggacggcagcgtgcagctcgccgaccactaccagcagaacacccccatcggcgacggccccgtgctgctgcccgacaaccactacctgagcacccagtccgccctgagcaaa	296	0.75
LacI	Lac_S1	tccagtcgggaaacctgtcgtgccagctgcattaatgaatcggccaacgcgcggggagaggcggtttgcgtattgggcgccagggtggtttttcttttcaccagtgagacgggcaacagctgattgcccttcaccgcctggccctgagagagttgcagcaagcggtccacgctggtttgccccagcaggcgaaaatcctgtttgatggtggttaacggcgggatataacatgagctgtcttcggtatcgtcgtatcccactaccgagatatccgcaccaacgcgc	285	0
	Lac_S2	tcggtaatggcgcgcattgcgcccagcgccatctgatcgttggcaaccagcatcgcagtgggaacgatgccctcattcagcatttgcatggtttgttgaaaaccggacatggcactccagtcgccttcccgttccgctatcggctgaatttgattgcgagtgagatatttatgccagccagccagacgcagacgcgccgagacagaacttaatgggcccgctaacagcgcgatttgctggtgacccaatgcgaccagatgctccacgccca	272	0.25
	Lac_S3	tcgcgtaccgtcttcatgggagaaaataatactgttgatgggtgtctggtcagagacatcaagaaataacgccggaacattagtgcaggcagcttccacagcaatggcatcctggtcatccagcggatagttaatgatcagcccactgacgcgttgcgcgagaagattgtgcaccgccgctttacaggcttcgacgccgcttcgttctaccatcgacaccaccacgctggcacccagttgatcggcgcgagatttaatcgccgcg	265	1
Mxe_intein	Mxe_S1	cacgggagatgcactagttgccctacccgagggcgagtcggtacgcatcgccgacatcgtgccgggtgcgcggcccaacagtgacaacgccatcgacctgaaagtccttgaccggcatggcaatcccgtgctcgccgaccggctgttccactccggcgagcatccggtgtacacggtgcgtacggtcgaaggtctgcgtgtgacgggcaccgcgaaccacccgttgtt	228	0.75
	Mxe_S2	ggtgccgaccctgctgtggaagctgatcgacgaaatcaagccgggcgattacgcggtgattcaacgcagcgcattcagcgtcgactgtgcaggttttgcccgcgggaaacccgaatttgcgcccacaacctacacagtcggcgtccctggactggtgcgtttcttggaagcacaccaccgagacccggacgcccaagctatcgccgacgagctgaccgac	220	0.5
