# Supplementary material for: RNA m6A modification orchestrates a LINE-1–host interaction that facilitates retrotransposition and contributes to long gene vulnerability
Source: Cell Res. 2021 Jun 9;31(8):861–85. doi: 10.1038/s41422-021-00515-8 (PMC8324889; doi:10.1038/s41422-021-00515-8)
Supplement: Supplementary file 17 — Table S5 [file 41422_2021_515_MOESM17_ESM.xlsx]

## Sheet: Sheet1
Supplementary Table 5 - Published datasets used for our analysis in this manuscript
Sample or dataset used	rep	Additional info	Accession ID (ENCODE or GEO)	Accession ID (ENCODE or GEO)
K562 RNA-Seq-shCTL	rep1	shRBM15-control	ENCFF496RXN	ENCFF865MIT
K562 RNA-Seq-shCTL	rep2	shRBM15-control	ENCFF160WAF	ENCFF682YLE
K562 RNA-Seq-shRBM15	rep1	shRBM15	ENCFF664XEW	ENCFF892GUZ
K562 RNA-Seq-shRBM15	rep2	shRBM15	ENCFF512YTM	ENCFF908ZPI
K562 RNA-Seq-sgCTL	rep1	sgSAFB-control	ENCFF378KNS	ENCFF467IYJ
K562 RNA-Seq-sgCTL	rep2	sgSAFB-control	ENCFF860BAF	ENCFF593JVU
K562 RNA-Seq-sgSAFB	rep1	sgSAFB	ENCFF562KIM	ENCFF955RLP
K562 RNA-Seq-sgSAFB	rep2	sgSAFB	ENCFF698RES	ENCFF313AOD
K562 RNA-Seq-shCTL	rep1	shSAFB2-control	ENCFF044BTK	ENCFF958CDC
K562 RNA-Seq-shCTL	rep2	shSAFB2-control	ENCFF826RCR	ENCFF356CGR
K562 RNA-Seq-shSAFB2	rep1	shSAFB2	ENCFF118BKZ	ENCFF334WQQ
K562 RNA-Seq-shSAFB2	rep2	shSAFB2	ENCFF665ONM	ENCFF707EJL
K562 eCLIP-Seq-SAFB	rep1	SAFB	ENCFF484YDH	ENCFF983WHV
K562 eCLIP-Seq-SAFB	rep2	SAFB	ENCFF198ESK	ENCFF607DEZ
K562 eCLIP-Seq-SAFB2	rep1	SAFB2	ENCFF820EYG	ENCFF878YBB
K562 eCLIP-Seq-SAFB2	rep2	SAFB2	ENCFF082JRS	ENCFF899HPH
K562 eCLIP-Seq-RBM15	rep1	RBM15	ENCFF008EYG	ENCFF452DMI
K562 eCLIP-Seq-RBM15	rep2	RBM15	ENCFF688FME	ENCFF418DFE
K562 eCLIP-Seq-MATR3	rep1	MATR3	ENCFF991YSW	ENCFF806OBL
K562 eCLIP-Seq-MATR3	rep2	MATR3	ENCFF365CXY	ENCFF358JCT
K562 eCLIP-mock-input-SAFB	rep1	SAFB-Input	ENCFF085YZL	ENCFF855ENR
K562 eCLIP-mock-inout-SAFB2	rep1	SAFB2-Input	ENCFF698YHW	ENCFF698YHW
K562 eCLIP-mock-input-RBM15	rep1	RBM15-Input	ENCFF584YFH	ENCFF933ORH
K562 eCLIP-mock-input-MATR3	rep1	MATR3-Input	ENCFF401KWK	ENCFF230VBS
TNT-Seq-Input		HEK293	GSM3143797
Chromatin Associated RNA		Hela	GSM230042
YTHDC1 iCLIP		HEK293	GSM2064708
mESC nucleus m6A Input		mESC	GSM2977034
mESC nucleus m6A IP		mESC	GSM2977032
HepG2_shCtrl_0h_rep1 (RNA-seq)	rep1	HepG2	GSM3450377
HepG2_shCtrl_0h_rep2 (RNA-seq)	rep2	HepG2	GSM3450378
HepG2_shCtrl_1h_rep1 (RNA-seq)	rep1	HepG2	GSM3450379
HepG2_shCtrl_1h_rep2 (RNA-seq)	rep2	HepG2	GSM3450380
HepG2_shCtrl_3h_rep1 (RNA-seq)	rep1	HepG2	GSM3450381
HepG2_shCtrl_3h_rep2 (RNA-seq)	rep2	HepG2	GSM3450382
HepG2_shCtrl_6h_rep1 (RNA-seq)	rep1	HepG2	GSM3450383
HepG2_shCtrl_6h_rep2 (RNA-seq)	rep2	HepG2	GSM3450384
HepG2_shMETTL14_0h_rep1 (RNA-seq)	rep1	HepG2	GSM3450393
HepG2_shMETTL14_0h_rep2 (RNA-seq)	rep2	HepG2	GSM3450394
HepG2_shMETTL14_1h_rep1 (RNA-seq)	rep1	HepG2	GSM3450395
HepG2_shMETTL14_1h_rep2 (RNA-seq)	rep2	HepG2	GSM3450396
HepG2_shMETTL14_3h_rep1 (RNA-seq)	rep1	HepG2	GSM3450397
HepG2_shMETTL14_3h_rep2 (RNA-seq)	rep2	HepG2	GSM3450398
HepG2_shMETTL14_6h_rep1 (RNA-seq)	rep1	HepG2	GSM3450399
HepG2_shMETTL14_6h_rep2 (RNA-seq)	rep2	HepG2	GSM3450400
K562 H3K36me3 ChIP-Seq		K562	ENCFF084VLQ
K562 H3K4me1 ChIP-Seq		K562	ENCFF761XBZ
K562 H3K27ac ChIP-Seq		K562	ENCFF779QTH
K562 H3K4me3 ChIP-Seq		K562	ENCFF847JMY
K562 WGBS		K562	ENCFF872YSC
K562 H3K9me3 ChIP-Seq		K562	GSE95374
K562 MORC2 ChIP-Seq		K562	GSM2509455
K562 MPP8 ChIP-Seq		K562	GSM2509463
K562 TASOR ChIP-Seq		K562	GSM2509471
Hela shMETTL3 mNET-Seq, Yang et al. 2019		Hela	GSE114150
Hela siYTHDC1 RNA-Seq 1, Xiao et al. 2016		Hela	GSE71095
Hela siYTHDC1 RNA-Seq 2, Roundtree et al. 2017		Hela	GSE74397
Human fetal tissue MeRIP-Seq, Xiao et al. 2019		Human fetal tissue	GSE114150
mESC Mettl3 KO nucleus RNA-Seq, Liu et al. 2020		mESC	GSE133600
mESC Mettl3, Mettl 14 KO RNA-Seq, Chelmicki et al. 2021		mESC	GSE145309
mESC Mettl3 KO RNA-Seq, X et al. 2021		mESC	GSE126242
mESC shZC3H13 nucleus RNA-Seq, Wen et al. 2018		mESC	GSE94148
