# Supplementary material for: RNA m6A modification orchestrates a LINE-1–host interaction that facilitates retrotransposition and contributes to long gene vulnerability
Source: Cell Res. 2021 Jun 9;31(8):861–85. doi: 10.1038/s41422-021-00515-8 (PMC8324889; doi:10.1038/s41422-021-00515-8)
Supplement: Supplementary file 18 — Table S6 [file 41422_2021_515_MOESM18_ESM.xlsx]

## Sheet: Supplementary-Table-6-K562-DNA-
Supplementary Table 6 - A curated list of DNA damage repair related genes in K562 cells and those that host MILs.
01_DNA_damage_genes	02_K562_MIL_host_DNA_damage_genes
MEN1	ERCC6L2
ZBTB40	PDS5B
TP73	NEK4
PRMT6	SMARCB1
USP28	MAPK14
FBXO6	RAD51B
GTF2H1	BABAM2
RBM14	MCM9
DOT1L	MTA1
ERCC6L2	ZRANB3
SPIDR	SPIDR
DCLRE1C	ATR
BRCC3	NEK1
UBE2NL	UBR5
TAOK3	RFC3
FAAP24	XRCC3
ASCC1	MACROD2
MSH2	SMARCAL1
NIPBL	SETD2
EXO1	ERCC8
MACROD2	DCLRE1C
BARD1	GNL1
CLOCK	ASCC3
ERCC4	FAAP20
CHD1L	MNAT1
CEP63	SLX4
POLD2	POLI
DONSON	SHPRH
SLF2	USP47
CHCHD6	HERC2
INIP	BCL2
CHEK1	RAD50
UBB	RTEL1
ATF2	ERCC3
MUTYH	MSH4
CUL4B	AATF
UBE2V1	PMS1
PDS5B	WDR48
NABP1	ALKBH8
WDHD1	UBE2E2
CDKN2AIP	FNIP2
ASH2L
ENDOV
ERCC2
BCL6
WRN
POLE
TRIP12
PMS2
ASCC2
EXO5
RECQL
FAAP100
BAX
DDX11
DDIT3
HIC1
SUMO1
DCLRE1A
HMGA1
POLI
USP45
VAV3
NEK4
FANCA
DNA2
LIG4
UBE2U
ATXN3
PMS1
HMGA2
MAPK3
RFC4
OGG1
NEK1
NUCKS1
MAPKAPK2
PARK7
MMS19
SMUG1
TAF1
BAK1
HTRA2
RAD51B
MAPK14
YAP1
NEIL2
APTX
RPAIN
CCDC13
ERCC8
IRF3
RFWD3
ZNF385A
POLD1
UBA52
KAT5
TP53
SMARCB1
RPS3
MRE11
HUS1
RAD51C
FANCC
RFC2
NPM1
HINFP
BCL2L11
BABAM2
FMR1
RAD51D
FTO
POLE2
PPP1R15A
MSH5
E2F1
ACTR5
CENPX
RNF8
RPA1
LIG1
ATM
IKBKE
ATRIP
UBE2E2
CENPS
NUDT1
TOP3A
APBB1
TDP1
RAD9B
UPF1
CUL4A
EXD2
RPS27A
ASF1A
POLK
WDR48
MLH1
INSL6
EYA1
ZDHHC16
UIMC1
ERCC1
RAD51AP1
CDKN2D
MCL1
SETD7
VCP
TIMELESS
CIDEB
FANCM
MUS81
SHPRH
FAN1
MICA
NSMCE4A
BRCA2
MYC
BRCA1
H2AFX
HMGB1
NSMCE1
FMN2
POLL
BID
DTL
SMG1
MLH3
SETX
MCM9
NFATC2
DYRK2
XRCC5
MCM8
USP47
RMI1
XIAP
GTF2H2
USP10
APC
METTL3
ZC3H12A
BLM
TANK
POLB
MASTL
WAC
PAXX
USP3
RBBP5
ERCC6
DCLRE1B
CSNK1E
APLF
MTA1
PSME4
WDR33
RMI2
ZBTB38
CASP2
EYA3
RAD17
RPA2
PLK3
ALKBH2
MND1
KIN
MAP2K6
BCL2L1
SMC6
CTLA4
POLA1
UVRAG
POLD4
PMS2P5
MBD4
XPA
CUL5
PARP9
RAD21
ETAA1
FOXO1
SMARCAL1
CASP9
DDX1
BABAM1
FANCB
CIB1
SPRTN
BCL3
CCNO
IRF7
ZRANB3
NCOA6
RAD54L
RAD23A
CDKN1A
GTF2H4
UBA1
FANCD2
TRRAP
RHNO1
TRIP13
PHF1
PCNA
IKBKG
BAZ1B
MPG
PARP2
TAOK1
BRIP1
LYN
POLD3
EPHA2
XPC
HMGB2
NEIL1
TIGAR
GADD45A
RPA3
IRF4
DDB2
SPDYA
DDB1
TOP2A
ARTN
XRCC4
CDK1
PDS5A
USP1
ATR
TFDP3
FANCL
FAAP20
TAF9
MGMT
RECQL5
GTF2H2C
GTF2H3
TREX1
ZBTB4
UBR5
TP53BP1
XRCC3
FANCI
GRB2
MNAT1
PARP4
LIG3
MACROD1
RAD51
POLN
RFC3
MCM7
RFC5
PMS2P3
EME1
STXBP4
OTUB1
SPATA18
PRKDC
CLSPN
RAD23B
TOPORS
RBBP6
WRNIP1
FBXO45
BCL2A1
BOK
ABRAXAS1
EME2
CHEK2
ABL1
XRCC2
APEX1
BRSK1
GTF2H5
POLG2
TDP2
MAP3K20
YY1
MCM10
PMS2P2
RNASEH2A
SLF1
INTS7
UBA7
NEIL3
UBA6
CETN2
SIRT1
FANCF
SETD2
PYCARD
CCNK
NOP53
INTS3
UBE2A
RTEL1
ALKBH5
USP16
SLX1A
CCND1
BRAT1
HPF1
ASCC3
ERCC3
CDK3
RBBP8
FBXO31
CASP14
DDX39A
RAD9A
PARP3
ZBTB1
RAD52
CRIP1
INO80
GNL1
BOD1L1
FNIP2
SMC1A
DTX3L
BCL2L2
TNP1
MRNIP
FEN1
PNKP
TAOK2
PALB2
PIDD1
MSH6
POLH
PCLAF
EID3
ALKBH8
TIPRL
TLK2
TDG
RAD18
SLX4
MGME1
TICRR
ALKBH1
MAPK12
SLC30A9
UNG
HERC2
REC8
RAD21L1
TP53TG1
HELB
STK11
BCL2
UBE2B
MAD2L2
IGHMBP2
PMS2P1
FANCG
RAD50
RPA4
HUWE1
NSMCE3
TMEM189-UBE2V1
BACH1
RECQL4
FANCE
CDCA5
MOAP1
SIRT4
RNF169
ALKBH3
UBE2N
SUV39H1
TOPBP1
TNKS1BP1
CHRNA4
BCL2L10
MSH4
BTG2
MC1R
NABP2
WNT1
PARP1
UBE2T
ALKBH7
AATF
SFN
APEX2
SUSD6
XRCC1
PITHD1
RNF168
MTOR
UBC
NUPR2
SMC5
BATF
HIST3H2A
MNDA
TRIM28
MSH3
UBE2V2
CACUL1
HUS1B
CRY1
