# Supplementary material for: RNA m6A modification orchestrates a LINE-1–host interaction that facilitates retrotransposition and contributes to long gene vulnerability
Source: Cell Res. 2021 Jun 9;31(8):861–85. doi: 10.1038/s41422-021-00515-8 (PMC8324889; doi:10.1038/s41422-021-00515-8)
Supplement: Supplementary file 19 — Table S7 [file 41422_2021_515_MOESM19_ESM.xlsx]

## Sheet: Supplementary-Table-7-fetal-bra
Supplementary Table 7 - A list of neuronal/synaptic genes and those that host MILs, and a list of DDR genes and host MILs in the human fetal brain.
01_neuronal_genes	02_fetal_brain_mil_host_neuronal_genes	03_DNA_damage_repair_genes	04_fetal_brain_mil_host_DNA_damage_repair_genes
DLC1	MCTP1	MEN1	ERCC6L2
MCTP1	ST6GAL1	ZBTB40	PDS5B
WNT9B	CNTNAP2	TP73	NEK4
NLGN4Y	SPOCK1	PRMT6	SMARCB1
MBNL1	KIRREL3	USP28	MAPK14
SYT2	FARP2	FBXO6	RAD51B
UBE3A	ALDH5A1	GTF2H1	BABAM2
PTPRS	RB1	RBM14	MCM9
PAFAH1B3	PEX13	DOT1L	MTA1
APAF1	CDH4	ERCC6L2	ZRANB3
DLGAP2	TENM4	SPIDR	SPIDR
ROCK1	PAK3	DCLRE1C	ATR
USH2A	SH3GL2	BRCC3	NEK1
TP73	MAPT	UBE2NL	UBR5
STMN4	RBFOX3	TAOK3	RFC3
FBXW7	SRR	FAAP24	XRCC3
PLXNC1	SHTN1	ASCC1	MACROD2
CYFIP1	GRID1	MSH2	SMARCAL1
RIMS1	TSHR	NIPBL	SETD2
BTBD11	RIC3	EXO1	ERCC8
BTBD3	CNTNAP4	MACROD2	DCLRE1C
VCAN	CHD5	BARD1	GNL1
SLIT2	UBE3A	CLOCK	ASCC3
PTPRO	KCNMB2	ERCC4	FAAP20
LRFN5	SRPK2	CHD1L	MNAT1
CHRND	TMEM106B	CEP63	SLX4
NEDD4	LRRC7	POLD2	POLI
ADORA2A	AGTPBP1	DONSON	SHPRH
MAPK10	SPG7	SLF2	USP47
STON2	SYCP2	CHCHD6	HERC2
KLHL12	DISP3	INIP	BCL2
ADGRL3	PTPRD	CHEK1	RAD50
GPR161	DLG2	UBB	RTEL1
LRRC4C	PDCD6	ATF2	ERCC3
DLG1	NEDD4L	MUTYH	MSH4
NNAT	SNX3	CUL4B	AATF
LINGO2	MAGI2	UBE2V1	PMS1
CAMK2G	SYT1	PDS5B	WDR48
ZNF335	SMURF1	NABP1	ALKBH8
SKIL	TCF4	WDHD1	UBE2E2
CAMK2B	PTPRM	CDKN2AIP	FNIP2
EDNRB	NELL2	ASH2L
DYRK1A	FGF13	ENDOV
PPFIA3	CAMSAP1	ERCC2
ZC4H2	CACNA1B	BCL6
TAOK3	ZNF804A	WRN
PNKD	DLGAP1	POLE
MBP	ROBO1	TRIP12
RUNX2	DSCAM	PMS2
ST6GAL1	GRM7	ASCC2
FXR1	WNT2B	EXO5
SCN1A	GAK	RECQL
MSH2	KALRN	FAAP100
GATA2	GSK3B	BAX
CHRM2	SHANK3	DDX11
SYNGR1	EIF4EBP2	DDIT3
NIPBL	RIMS1	HIC1
MYEF2	PPARGC1A	SUMO1
NANP	SLC24A2	DCLRE1A
ADGRG1	SHANK2	HMGA1
MEF2C	NCAM2	POLI
KALRN	CACNB2	USP45
KLK6	COLQ	VAV3
NEDD4L	CYP46A1	NEK4
ABL2	SOD2	FANCA
CAMK2D	RBFOX1	DNA2
PCDHA1	MEF2C	LIG4
NRXN3	BNIP3	UBE2U
RTN4	GRIA4	ATXN3
PDZD7	FGF12	PMS1
VPS35	CAMK1D	HMGA2
SPPL3	ALCAM	MAPK3
MBD1	DCC	RFC4
LILRB2	ATXN10	OGG1
CSGALNACT1	KCND2	NEK1
EPHB1	PTCH1	NUCKS1
CIT	LSAMP	MAPKAPK2
CATSPER2	RIMS2	PARK7
UBB	KIDINS220	MMS19
PDZRN3	ATXN1	SMUG1
TIAM1	ADGRL3	TAF1
CDH16	SYN2	BAK1
CACNA1G	ARHGAP26	HTRA2
RARB	ZEB1	RAD51B
PTPRD	PTPRO	MAPK14
DTNA	RFX4	YAP1
JARID2	NRG1	NEIL2
RIC3	POMK	APTX
SYT17	CDKL3	RPAIN
CNTNAP2	INTU	CCDC13
SLC6A15	INSR	ERCC8
FLOT1	CNIH3	IRF3
FGF8	SCRG1	RFWD3
MAPK8	LRRC4C	ZNF385A
GSTP1	CSMD3	POLD1
LGMN	SLC1A1	UBA52
GFRA1	NTSR1	KAT5
SLC8A3	RIMBP2	TP53
MOG	LINGO2	SMARCB1
TCF4	GRIA1	RPS3
CDH4	NAV3	MRE11
IL1RAP	NELL1	HUS1
CASZ1	PLPPR4	RAD51C
GCM1	MBD5	FANCC
NRG1	LRFN5	RFC2
CPNE6	PCDHGA1	NPM1
NFASC	SYN3	HINFP
ARNTL	DNM3	BCL2L11
ELP3	NF1	BABAM2
ERCC2	IL1RAPL1	FMR1
TBR1	GABBR2	RAD51D
SNW1	PRICKLE1	FTO
DPYSL4	AKAP6	POLE2
ADRA1A	ANK3	PPP1R15A
RIMS2	PTPRZ1	MSH5
PCDHB8	AUTS2	E2F1
CDH23	WASF1	ACTR5
PRICKLE1	NRXN1	CENPX
ZFYVE27	GRM5	RNF8
BCAR1	MARK1	RPA1
AKAP5	MDGA2	LIG1
MAPK9	SYNDIG1	ATM
CDK5RAP3	PCDHA13	IKBKE
ETV1	RAPGEF5	ATRIP
LYNX1	ST8SIA4	UBE2E2
PCDH18	BPTF	CENPS
APBA2	NOM1	NUDT1
AMIGO2	LRP6	TOP3A
CTNNA2	KCNMB4	APBB1
LINC01587	BCL2	TDP1
DRD3	CNTN4	RAD9B
PRF1	GABRG3	UPF1
PAK3	MAPK10	CUL4A
IGF1	SRRM4	EXD2
RAP1A	SNTG2	RPS27A
PMP22	SPATA5	ASF1A
CCR7	NRCAM	POLK
AP3S1	CSGALNACT1	WDR48
PAFAH1B2	ACAP2	MLH1
DBNDD2	NOVA1	INSL6
SLC6A17	TMEM108	EYA1
AGER	FCHSD2	ZDHHC16
PAX6	PRKD1	UIMC1
PPP3CC	GRID2	ERCC1
BAX	CACNB4	RAD51AP1
LMX1B	SQSTM1	CDKN2D
DISC1	AP3S1	MCL1
PITX2	NAV2	SETD7
COLQ	EPHA5	VCP
SH3GL3	MAP4K4	TIMELESS
ZBTB16	ADGRB1	CIDEB
FES	RASA1	FANCM
FGFR2	CTNNA2	MUS81
ZEB1	KNDC1	SHPRH
CCL2	CTNND2	FAN1
CLU	UNC5A	MICA
NRXN1	RPS6KA6	NSMCE4A
GABRB3	SDCBP	BRCA2
DDIT3	ERCC3	MYC
PTCH1	AP3B1	BRCA1
IFT122	SDK1	H2AFX
SPOCK1	HDAC4	HMGB1
LY6H	MYT1L	NSMCE1
FZD1	DPYSL2	FMN2
PLXNA4	DLGAP2	POLL
FZD10	MAP2	BID
PTGDR2	MAPK8	DTL
DEAF1	KIAA0319	SMG1
SLC6A9	SLC38A1	MLH3
KIRREL3	ARNT2	SETX
PLK2	GPHN	MCM9
STAC3	GPM6A	NFATC2
FARP2	PTEN	DYRK2
SCN5A	ULK4	XRCC5
PQBP1	GRIN2A	MCM8
KBTBD4	TNIK	USP47
NREP	ITSN1	RMI1
PCDHA7	PRKCZ	XIAP
TLR2	DSCAML1	GTF2H2
CUX2	MAPRE2	USP10
SLC4A10	TCF12	APC
TLR6	FKTN	METTL3
NTRK2	EPHA3	ZC3H12A
LPAR1	CYFIP1	BLM
PDLIM5	RAPGEF2	TANK
SIAH1	NLGN1	POLB
LIG4	APBA1	MASTL
ATXN3	HOOK3	WAC
TWF2	DCLK1	PAXX
SEMA4C	TENM1	USP3
DLG2	ERBB4	RBBP5
ALDH5A1	TRIM2	ERCC6
TRAK2	RETREG1	DCLRE1B
FLRT3	ZC4H2	CSNK1E
CACNA1A	ATP8A2	APLF
PCDHB2	DNAJC6	MTA1
RBFOX2	STAG3	PSME4
HAP1	DLG1	WDR33
DNM2		RMI2
CHMP4B		ZBTB38
TYMP		CASP2
RB1		EYA3
CDH2		RAD17
SZT2		RPA2
SIGMAR1		PLK3
DHX8		ALKBH2
TH		MND1
PAFAH1B1		KIN
BICDL1		MAP2K6
SALL4		BCL2L1
CDC42		SMC6
SCN10A		CTLA4
PXK		POLA1
LEF1		UVRAG
MYT1L		POLD4
PREPL		PMS2P5
PEX13		MBD4
KIF14		XPA
PRNP		CUL5
IGSF8		PARP9
USP46		RAD21
PARK7		ETAA1
NCOA3		FOXO1
BLOC1S2		SMARCAL1
CPNE1		CASP9
DNM1		DDX1
SLC17A8		BABAM1
DLG4		FANCB
KIF1B		CIB1
SSTR3		SPRTN
VEGFA		BCL3
CRMP1		CCNO
ACAN		IRF7
NPY4R		ZRANB3
ATP1A2		NCOA6
CD6		RAD54L
HTRA2		RAD23A
TENM4		CDKN1A
BCCIP		GTF2H4
PIN1		UBA1
NHLH1		FANCD2
SDCBP2		TRRAP
YAP1		RHNO1
SEMA4F		TRIP13
PCDHA12		PHF1
MTR		PCNA
MOBP		IKBKG
SH3GL2		BAZ1B
MAP2		MPG
NDEL1		PARP2
TMEM230		TAOK1
BLOC1S1		BRIP1
SLC6A2		LYN
MAPT		POLD3
CNTNAP4		EPHA2
SYNJ1		XPC
F2R		HMGB2
TCOF1		NEIL1
PLXNB2		TIGAR
ALDH3A2		GADD45A
RNF212		RPA3
CITED1		IRF4
PLXNA1		DDB2
GPR1		SPDYA
SLC1A2		DDB1
PTPN11		TOP2A
S100A6		ARTN
METTL14		XRCC4
PCDHB12		CDK1
PPP2R5D		PDS5A
NFIB		USP1
BHLHB9		ATR
SCN7A		TFDP3
TRIM2		FANCL
TRAK1		FAAP20
CLN3		TAF9
OTX2		MGMT
KIAA0319		RECQL5
RCAN1		GTF2H2C
PRRT2		GTF2H3
KIF26A		TREX1
GFI1		ZBTB4
TP53		UBR5
GCH1		TP53BP1
VSX1		XRCC3
RASAL1		FANCI
STAT3		GRB2
PDCD6		MNAT1
LRP8		PARP4
CDK5RAP2		LIG3
SEMA6A		MACROD1
CACNG7		RAD51
PTK6		POLN
RBFOX3		RFC3
SLITRK5		MCM7
PCDHA3		RFC5
GAPDH		PMS2P3
SRR		EME1
RCAN2		STXBP4
TRPC5		OTUB1
NMUR1		SPATA18
NAB2		PRKDC
SRPK2		CLSPN
RARG		RAD23B
TBC1D24		TOPORS
CERS2		RBBP6
CHRNA5		WRNIP1
CAMK2A		FBXO45
NHLH2		BCL2A1
TSHZ3		BOK
ECT2		ABRAXAS1
FMR1		EME2
DCX		CHEK2
DCLK1		ABL1
CNTN4		XRCC2
COBL		APEX1
BLOC1S5		BRSK1
SHTN1		GTF2H5
CNTFR		POLG2
ZIC1		TDP2
HAND2		MAP3K20
KANK1		YY1
KCNMB3		MCM10
GRID1		PMS2P2
SYN2		RNASEH2A
SPOCK2		SLF1
MTHFD1L		INTS7
APOA1		UBA7
NEUROG1		NEIL3
TCF12		UBA6
CASP3		CETN2
RBM45		SIRT1
ARL13B		FANCF
APP		SETD2
ADRA2C		PYCARD
NEPRO		CCNK
SLIT3		NOP53
STIL		INTS3
CNTF		UBE2A
NLGN4X		RTEL1
PEF1		ALKBH5
PCDHA11		USP16
EPHA8		SLX1A
FKTN		CCND1
NFATC1		BRAT1
CHAC1		HPF1
NLRP1		ASCC3
CHGA		ERCC3
CNIH3		CDK3
SLC12A7		RBBP8
GFRA4		FBXO31
TSHR		CASP14
RCAN3		DDX39A
CDH8		RAD9A
GIPC1		PARP3
ATP2B2		ZBTB1
SYT10		RAD52
MCF2		CRIP1
GNE		INO80
ARF1		GNL1
PAX2		BOD1L1
NETO1		FNIP2
BCL11A		SMC1A
NLGN1		DTX3L
GABRG2		BCL2L2
BDNF		TNP1
PHACTR4		MRNIP
FGFR1		FEN1
BLOC1S6		PNKP
KCNMB2		TAOK2
OR13F1		PALB2
BTD		PIDD1
PCDHA6		MSH6
SLC1A6		POLH
MAPRE2		PCLAF
CPE		EID3
RFX4		ALKBH8
MAP1B		TIPRL
GRM5		TLK2
CHRNB4		TDG
BAG5		RAD18
APBB1		SLX4
DBN1		MGME1
SLC12A4		TICRR
PCDH17		ALKBH1
ITM2B		MAPK12
BIN1		SLC30A9
INSM1		UNG
KCTD13		HERC2
PAK1		REC8
FCGR2B		RAD21L1
GLRA2		TP53TG1
OPRM1		HELB
EOMES		STK11
HTR3D		BCL2
INHBA		UBE2B
PCDH15		MAD2L2
CDK6		IGHMBP2
WNT2B		PMS2P1
NOLC1		FANCG
ARHGDIA		RAD50
SLC5A7		RPA4
TBC1D23		HUWE1
TNIK		NSMCE3
ARHGAP35		TMEM189-UBE2V1
PCDHGA9		BACH1
PCDHGA8		RECQL4
TWF1		FANCE
MEIOB		CDCA5
RAB18		MOAP1
KIF5C		SIRT4
LTK		RNF169
POU3F2		ALKBH3
CNTN6		UBE2N
KCNB1		SUV39H1
BCAN		TOPBP1
SOX4		TNKS1BP1
ACHE		CHRNA4
TMOD2		BCL2L10
RETREG3		MSH4
SHH		BTG2
PAX8		MC1R
PARD3		NABP2
CHD5		WNT1
SNAPIN		PARP1
SEMA4A		UBE2T
SEMA3A		ALKBH7
FZD3		AATF
DNAJA3		SFN
CDKL5		APEX2
STAG3		SUSD6
RIMBP2		XRCC1
P3H1		PITHD1
SIM2		RNF168
DOCK10		MTOR
LLGL1		UBC
ALCAM		NUPR2
MCL1		SMC5
AUTS2		BATF
CHRM4		HIST3H2A
SNCAIP		MNDA
EHD1		TRIM28
FAT4		MSH3
PLXNB3		UBE2V2
ANKRD27		CACUL1
SORCS3		HUS1B
GAD1		CRY1
GRIA2
ULK4
NELL2
LINGO4
RHOA
WDR62
MEF2A
BBS4
EPHB2
SDCBP
RNF165
ROGDI
NMU
KCNIP2
UTS2
CTNNB1
EPOP
PICK1
DACT1
DLX2
CHORDC1
TMEM126A
RAC1
PTEN
PTK7
ZNF365
CACNA1E
SSH2
DBH
SSH1
SAMD14
PCDHGA5
LRRC4B
CLRN1
GRM1
GBA
CBFA2T2
NFAT5
NPL
DNAAF4
RUNX1
NSMF
BCL10
NIF3L1
PCDH1
RAPGEF1
SIPA1L1
RAB27A
AGRP
CRIM1
SORCS2
NTRK3
NAPB
ZNF746
FRMD7
DNAJC6
MPP2
DPF1
PCDHGA6
DMRTA2
DLX5
BLOC1S3
STX4
TMEM106B
PCDHAC2
POU6F2
HMGB1
BID
FGF2
ADGRL1
CACNB4
RAB8A
RFX8
PDYN
APLP1
SETX
NEUROD1
ALDH9A1
SEMA5A
SORT1
GRIA1
NEUROG3
NFATC2
PDGFC
PCDHGA2
EVL
HAPLN3
NDUFS4
WNT3
HNMT
GABRA4
MAB21L2
SNAP25
DLGAP1
PITPNM1
AHI1
LRRC7
SLC6A16
ANK3
SYT3
AGTPBP1
SYPL1
PSEN1
SLITRK3
TMEM108
SPG7
DCHS1
SOD2
PLPPR5
PPP1R9A
GSTM3
NRBP2
FMOD
GPM6B
CDH1
SYCP2
PICALM
SOD1
PLXNA3
CCDC88A
SYCE1
ADGRG6
DISP3
DHFR
PPARGC1A
TP63
TNFRSF8
CHRNA3
ADGRB2
PSPN
NAPA
CLSTN2
RAB35
KIDINS220
RELN
FOLR1
PRKD1
NLGN3
EPHA4
NFATC4
PATE4
METTL3
SLC24A2
ADORA1
DLG3
GLRA4
WNT2
SORCS1
NAV2
LMX1A
PCDHGB7
MYCBPAP
SLC12A6
LINGO1
TANK
ENC1
POU3F3
STMN1
NOVA1
APOE
STRA6
ATF4
AMDHD2
IGSF10
OR10H5
MSI1
CACNG4
CHD7
GDNF
GPRC5B
FGF13
NDRG4
TSC2
SYNDIG1
MAL
OR11H4
HOXD3
KIF5A
PCDHGB2
AMIGO3
NBL1
GABRR1
PPP3CB
ADAM22
L1CAM
CDNF
VSTM5
RNF212B
GABRA1
DVL3
SPTBN4
ABCB6
DPYSL5
MCHR2
GRID2
SCN1B
MARK1
PTPRZ1
PCDHB16
TSC1
VCX3B
UGT8
KERA
EP300
DKK1
RIMBP3
FZD7
HAPLN2
CIC
ITSN2
BRINP3
WNK1
FEZ1
SRGAP2C
TOR1A
SMPD1
CLSTN1
TCF3
TACR1
DYNLT1
KCNA2
SOX8
RAPGEFL1
ROBO2
SNX3
NOTCH2
PAQR3
C2CD4D
CCDC36
VWC2
RARA
EIF4G1
AKT1
AP3M1
MUSK
NRCAM
RHOH
GRIK1
PRUNE1
THOC2
SYT4
DAPK1
DCTN1
SLC22A2
POU6F1
PCDHB10
SST
GLRA3
CLN8
RASGRF1
PM20D1
CHMP4A
AP3M2
NKX2-1
GFRA2
NPS
CLN5
SIX3
ARHGAP26
STK25
ZNF609
NQO1
ZIC2
GABRB2
SLC18A1
RAB13
SOX2
MAGI2
PDLIM4
SYT1
SMURF1
PLXNA2
MBD4
NPVF
GRIK4
PCDHGA1
TUBB3
CANX
TIMM8A
EPHA5
EGR2
SOX11
MCHR1
TFAP2B
WNT5B
LMCD1
LTB4R
PTPRM
NTRK1
HDGFL3
FUZ
NPAS4
OPRL1
PLAA
KLK8
SCARF1
ARHGEF2
LGI1
CIB1
ACTN3
AP3B2
COX7B
PCDHGC4
POMGNT2
DOC2A
RXFP3
SRC
CAPN1
NGF
PLP1
PCDH19
CPEB4
NCOA6
COL4A1
RAB29
CNIH2
SLC1A3
FGF11
MTCH1
TGFB2
CRLF1
DTX1
NINJ2
LRRN1
SHISA9
RUFY3
VAMP2
LHX1
CCL19
LACRT
KCNQ2
CPNE5
EIF2AK4
RPS6KA3
TENM1
NCDN
JAG1
SLC9A6
MYH14
RTN4R
SEMA3E
MAPK8IP2
NUMB
GAL
PLD2
PRKCZ
TGFBR1
SERPINI1
TRIP13
CACNA1B
SLITRK4
LDB1
STMN3
DRD2
CAMSAP1
DCLK2
WHRN
HOMER1
PSMC5
GRM3
WNT4
ADNP2
BTG4
ITM2A
GDA
SH3GL1
SERPINF1
NR4A2
CDKL3
TRIM71
IKBKG
HTR7
BRSK2
HTR3E
CORO1C
CACNG2
STXBP1
TAOK1
SMARCD3
MAFB
GRIN2C
NDP
NAGK
PCDHGA4
TRPV4
ZNF804A
LYN
CACNA1H
CACNB2
HMGB2
SEMA4G
AKT1S1
TFAP2A
SHISA6
SCRG1
SCN11A
MAP4
NRXN2
ARRB2
PCDHGC5
CPLX1
NPY5R
USP9X
BAIAP2
RGS14
RAPGEF5
AFF2
CHRM5
BARHL1
TGFB3
EXOC4
CBLN1
HIF1A
GABRA2
SERF1A
KCNMB1
DBNL
FABP7
MAPK1
PLXNB1
ISL2
ROBO1
DSCAM
MTMR2
CDK5RAP1
SEMA3G
ATXN1
CPNE9
NXPH3
PCDHGA3
RILPL1
IER2
SGK1
CLSTN3
WNT10B
GRM7
ATAD1
TYRO3
CHRNA2
GRIK3
RAB3GAP1
NCKAP1
TENM2
PCDHA8
CYSLTR1
CHN1
DCDC2
AP3S2
DAGLB
CALR
GRM6
INS
LUM
RORB
ADCYAP1
ARSB
SEMA4B
PPT1
LRRC70
CACNA1I
CPLX2
LPAR3
OMG
CD34
ANKS1A
SNCA
ALS2
ANKLE2
IMPACT
GLRB
ATP7A
SLC9A1
PCDH8
HIP1
UTS2R
ITM2C
FRY
CACNB3
RAB5A
LRP12
PCDHB9
SLC6A1
GABRR3
GAK
NKX6-2
HTR3A
POU4F2
GPR19
GSK3B
RRAS2
QARS
NTNG1
SEMA3C
SLC22A1
NHSL1
MMD2
PLXND1
FBXO7
RAB17
FOXJ1
PCDHB11
SHANK3
EIF4EBP2
NCAM2
NRDC
KIF20B
DLL1
FGF17
FKBP4
DNM3
SIM1
UTP3
SEMA3B
PCDHB18P
FUT10
NSG1
FYN
NGRN
LRP4
PCDHGB3
SPATA5
MDK
ECM2
CALB1
NPTN
WNT5A
RBFOX1
SLC1A4
CTNS
CHRNG
CSPG5
TBX20
FZD9
MAP1A
ZNHIT2
CYSLTR2
PLK5
DRD4
GRIN2D
NPY6R
EPHA7
SCN9A
SET
CTTN
FZD4
WNT16
TLR4
NOTCH1
INPP5F
GLI2
GPM6A
LIMK1
SYN3
CHRM1
GABRE
GRP
SALL1
PCSK9
PTK2B
OLFM1
CAMSAP2
EGLN2
NPY2R
APOA5
ATP8A2
PENK
SRPX2
PCDHB5
MTNR1B
GPNMB
SHANK2
CA10
SLC23A1
VCX3A
UNK
RET
LRRN2
POMC
UNC119
GAD2
DAXX
ATP13A2
NXPH4
SLC24A1
SPG11
ST8SIA2
SHROOM4
PCDHA4
RND1
OPRK1
MPPED2
PCP4
HTR2C
LRRK2
SYT7
PCDH10
PCDHGB5
NRTN
PRLHR
SCN8A
LTB4R2
BMP7
SLC44A4
DPYSL3
CYP46A1
KBTBD8
THY1
CHRFAM7A
CAMK1D
MINK1
CPLX4
NDNF
TAGLN3
SEMA3F
WASF1
RAPGEF2
HTR3B
PRMT1
GALR3
DRD1
PCDHA5
NF1
TRIM3
UHMK1
NFATC3
MAJIN
FGF20
BNIP3
SLITRK2
BTBD10
QRFP
CHRNB3
NMUR2
CDH11
WNT7A
BAG6
GFRAL
OGN
SDHA
TGFBR2
BTBD6
PCDHA2
SRGAP2
MYRF
VLDLR
GRIA4
ASIC2
ZEB2
FGF12
EN1
FOS
BRINP2
STK26
CACNG3
STK24
AFG3L2
RAB11A
MTHFD1
GATA3
SEMA4D
LLPH
PPP3R1
NAGLU
LINGO3
DICER1
OMD
AP3D1
SYCP1
GNPDA2
FGF5
PCDHGB4
RTN4IP1
NRGN
CHERP
GRM2
NKX2-2
ABL1
SCN2B
SHOX2
GBX2
GLRA1
GBA2
GSS
RIMS4
ATP2B4
CCK
GRHL3
SHISA8
ADAM8
SOX14
TSPOAP1
BRSK1
PRPS1
NPPA
TEX12
DCC
MESP1
CSMD3
ATXN10
FRYL
NDUFV2
MARK2
RPS6KA6
GPHN
GAP43
SDC2
CNP
THOC6
DENND5A
EIF2AK3
DNER
KIF3A
GUSBP1
NUMBL
KCND2
HPCAL4
DPYSL2
WNT8B
FZD8
PKD2
CDHR1
HORMAD1
CEL
FGFR4
MAP6
ERBB3
SDK1
GHRL
GSK3A
NPTX1
BTBD1
AVIL
MARK4
RACK1
HCRT
WNT7B
ARHGEF10
DOCK7
LSAMP
TDP2
SLC30A10
EPB41L3
KCNQ3
PHF8
SIRT2
SDK2
FOXO3
UNC13B
EGLN3
NAIP
ZACN
PCDHGA7
ATP1A3
SLITRK1
ZPR1
CHD8
DVL1
H2AFY2
OR11H7
CHRNA9
RNF103
RHOG
USH1C
PRKCG
ZNF358
NLGN2
DDIT4
MTPN
PROP1
ID1
SARM1
MICALL1
MPP4
DBNDD1
GALR2
SLIT1
SYT8
CXCL1
GRM4
MYO7A
AGAP2
SCN2A
CHRNA6
SHCBP1
NES
MMD
FZD2
DLX6
VCX
EIF2B5
RYK
WNT8A
DLG5
SCARB2
PCDHA10
DLX1
LMO4
CELSR2
POMK
PCDHA9
WNT9A
SLC12A5
AHNAK2
VCX2
ALKAL2
HSPG2
LAMB1
FOXA2
WFS1
SSTR5
NGFR
SALL3
NYAP2
BPNT1
ERCC3
DMBX1
PCDHB15
INTU
DTNBP1
PTN
GPR176
CABLES1
RXFP4
VAPA
DAB2IP
CTNND2
CCL5
PCDHGA10
NONO
SCT
GABRP
ATCAY
GLUL
RAB3B
GABRA5
NPAS2
NAE1
PPP1R17
JRKL
OMP
BLOC1S4
NCS1
STX1B
TUBB2B
PCDHB7
PPP3CA
NPTX2
NKX2-5
NPAS1
INSR
REST
SKOR2
SPINK5
GFRA3
VSTM2L
GRIK2
CSK
EFNB2
ISL1
P2RX5
BSN
CX3CL1
LRFN4
GMFB
RIMBP3B
MOXD2P
WASL
MYLIP
PNOC
FGF19
MNX1
CCL3
DRD5
ESS2
KCNC4
GDF11
LOXL3
HTR2B
SSTR4
DCANP1
RUNX3
ADIPOQ
SCN3A
SYP
BCL11B
PROX1
CHRNA1
CHRNE
HTR1A
PAH
KNDC1
IL6
PTF1A
PCDHGA12
GPER1
ASCL2
PCDHGA11
SYT5
NAV3
GRIA3
NR2E1
KDM2B
FARP1
CPLX3
FOXA1
CALB2
SOX9
MDGA2
THRA
GABRB1
HDAC2
GRIN2A
MEI4
BTBD9
OR10H2
SLC1A1
KIF5B
GPC1
NTSR1
AKAP9
GPR84
ADGRA2
BPTF
ANAPC2
FLRT1
RITA1
GPR75
ASCL1
KCNA1
NPY
XBP1
TAOK2
PCDHGB6
NELL1
WNT6
PLPPR4
GRXCR1
GCM2
SLITRK6
CHRM3
SSTR1
TENM3
GRM8
PPY
B3GNT5
CDK16
ITSN1
OR10J5
SCGN
NRK
NAV1
MBD5
SLC38A1
NEUROD2
FOXB1
PROX2
AGRN
OR56A1
TLR9
OR10H4
PIP5K1C
MAP1S
PACSIN1
RNF10
KIF17
RIMS3
USH1G
CTF1
CNTN2
S100A9
AMPH
FAIM2
NR2C2
SEMA7A
NANOS1
BARX2
NPBWR1
KLHL17
RAPSN
GNPDA1
PRX
PCDHB4
CLCF1
SHROOM2
IL1RAPL1
SLC18A3
BMP5
HOXA1
HTR1F
GJB1
ADCY6
C2CD4B
GABRR2
NTF3
ULK2
HTR2A
PCDHA13
C2CD4A
ABTB2
NEUROD4
PER2
GABBR2
AKAP6
NRSN1
GPR149
APBA3
RIMBP3C
CHRNA10
ITGAM
BARHL2
SYCE3
GABRD
SMARCA1
WNT3A
NPFF
GRIK5
RENBP
CACNB1
ATN1
C2CD4C
LRFN2
RETREG1
GRHL2
TGFB1
SULT1A3
STX3
IL10
PHOX2B
EPYC
TMEM223
GP5
PCDHB6
OPHN1
UNC5B
PRKN
RASA1
RIT2
HEYL
UNC13A
CHRNA7
NR4A3
PPP1R9B
ST8SIA4
TBX1
PCDHB1
CTSZ
LRFN1
ATOH7
PCDHAC1
ALDH1A2
MAP4K4
EFNB3
HTR5A
ST3GAL1
DSCAML1
NOM1
SOX3
SIX1
TNFRSF21
ATOH1
SYT11
DHCR24
STMN2
EGR1
CEND1
LRP6
CDK5R1
AMIGO1
STK11
EIF2S1
SCRIB
KCNMB4
BCL2
SNAI2
GABRG3
FCHSD1
ADAM23
ADRA1D
KCNK3
SRRM4
PSCA
SRF
APOD
TOX3
PTS
NRP1
RAB3A
GPRIN1
WNT11
NMS
SNTG2
SHANK1
MOXD1
CRH
CYP26C1
OR5T2
PROKR2
GPR88
NINJ1
ACAP2
ARL3
SORL1
RP1L1
OR10H3
PRELP
LRCH4
NCAN
SHISA7
ATL1
FCHSD2
PYY2
NPHS1
SYN1
HTR1B
RAC2
FZD5
GABARAP
EPHB3
SQSTM1
NEURL1
MT3
HTR3C
DVL2
SPEN
MAP3K5
ULK1
SLC17A6
COPS2
ALK
FOXN4
CHRNB1
BTBD2
KISS1R
TBCD
NXPH2
MSN
NTNG2
ADGRB1
HES1
PRDM12
PCDHB14
IQGAP1
LGI4
SEMA3D
ARHGEF15
OR10H1
HTR1E
UNC13C
BRINP1
CARTPT
SLC6A5
UNC5A
BMP2
RTN4RL2
HTR6
GALR1
FXR2
WNT10A
OR56A4
PCDHGC3
MPZ
GABRA6
CHRNA4
AP3B1
NDN
HDAC4
IL3
HCRTR2
PKD1
ADRA2B
CCSAP
ID3
SYCE2
UTP11
NHEJ1
NPBWR2
GRIN2B
MDGA1
NEFH
HCRTR1
KIF13B
NOG
DRAXIN
CHRNB2
BTG2
CACNG5
TAPT1
COL3A1
S100B
MYOC
SLC6A4
PCDHGB1
SLC18A2
EPHA3
MAP2K1
MAP6D1
TACR2
EML1
WNT1
SLC17A7
SLC32A1
P3H4
TBK1
TIFAB
SLC30A1
PTPN9
HTR1D
TPP1
PCDHB13
CHST8
CDK5
PARD6B
PCDHB3
ARNT2
TRIM32
SLC8A2
POU4F1
PROKR1
PHGDH
SKOR1
SSTR2
CELSR1
PYY
CCL21
SSH3
OPRD1
GDI1
WWP1
TERB1
OSTN
FEZ2
NPY1R
SOX10
PINK1
RTN4RL1
CRHBP
PHOX2A
NCKAP1L
HES5
VCY
LRP2
OR5T1
DAGLA
UNC119B
TERB2
CORT
CHP2
HS6ST1
SYT14P1
CDHR4
BARX1
SLC6A3
NYAP1
HESX1
EIF2B2
SKI
YWHAH
DLL4
VANGL2
NPTXR
ID2
PRKCI
APBA1
OR6T1
HOOK3
LRRC55
MANF
EFNA5
ERBB4
NTF4
KCNN1
GABRG1
HAPLN4
LRRC38
GABRQ
IL1RAPL2
MICALL2
TNN
NCMAP
RAB10
DNM1P46
LRFN3
APOA4
PITX3
IL1B
SCN4A
CACNG8
OR5T3
CNTNAP1
YWHAG
TCF7L1
ALKAL1
PDE7B
CAMK1
SOX12
GABRA3
OR56A5
CDC20
ARC
SIX4
ID4
HAPLN1
AGTR2
SMG9
